# Supplementary material for: Analysis of Differential miRNA Expression in the Duodenum of Escherichia coli F18-Sensitive and -Resistant Weaned Piglets
Source: PLoS One. 2012 Aug 24;7(8):e43741. doi: 10.1371/journal.pone.0043741 (PMC3427155; doi:10.1371/journal.pone.0043741)
Supplement: Table S2 — New miRNAs predicted in E. coli F18-sensitive and –resistant groups. (XLS) [file pone.0043741.s006.xls]

## Sheet: resistant
seq-id	seq	free-e
>chr18_44158155_44158355_9	CCGCGCGGGCCCGCCGGGGCCCGGCGGCCCGCGGGGCCCCGCGCGGCGCGCCGCGCGGGCCGGGGGCCGGGCCGGCCCGCGCCGGGGGGGCCCCGGCGCCGGGGGCCGCCGGCCCCCCGCGGGCCCGGCCGCGCGCGGCCGCCCCGGGGCGGGGGGCGCGGCGCCGGGGGGGCGCCGCGGGCCGGCGGCCCGCGGCGCGCG	-162.3
>chr18_44158275_44158475_5	GGGCCCGGCCGCGCGCGGCCGCCCCGGGGCGGGGGGCGCGGCGCCGGGGGGGCGCCGCGGGCCGGCGGCCCGCGGCGCGCGCGGCCCGCCCGGCCCCGCNGGCCCGTGGGGGCGGGGGCCCCGGCCGCGGCGCGGGGGCCGCCCGCCGCGGCCGCGGCGCCGGCGGCGGCCACGACCGNGGCCGCGGAGGCGGCGGCGGCG	-142.8
>chr1_289145973_289146173_12	GCGGGGCCGCCCCCCCCGCCCCCCCCCGGCGCCGCCGGGGCGGCCCGCCGGGCCCCGGCGGCGGGCGGCGGGCCGCGCGCCCGGGGCGCGGGCCCCCGCGCGCGCCCGCCGCCGGCCCCCCCGCGGGNCCGGCCCCCGCGGGGCGCCCGNCCCCCCCCCCCGGCGCCGCGCGCGCCCGCCGGGNCCGGGCGCCCCNGCGGC	-137.7
>chr1_149525339_149525539_6	GGGGCGCGCGGGCCCCCCGNGCCGGGGGGCGCGCCCCCCGGGGCNCCCCCGGGGCCCGCCGCCCCCGCGCGCCGGCCCGCCCCCCGNCCCGGGCCCCCCCCCGGGGCCGCCGGCCCCCCCCGGCCCCCCGCGGGGCCCCNGGGCCCGCCGGCCCCGGCCCGGGCCNCGGCGCCCCCCCGCGCCGCGCCCGCGCCCCCGCCG	-128.4
>chr12_21306718_21306918_16	GCCGGGCAAGCGGTTAGGCCGCGCCCGCGGGCTGGGCTGGGGGCCTGGCCCGGCGGGCGGGCGGGCCTGGCCTCTGCGGGCCTGGGTTTGGGGGAGGCCGGCTTGGGGACCGGCGCGCCCCTCTGGGGCGGCCGGGGGGCGCCCGGGCGGGTGTGCTCTGCCCTGTTGGGCTAGGACTAGGGCCTCGTTGCGGGGAGCGCC	-125.7
>chr4_2554471_2554671_6	GGGCCCGGGGGGGGGCGCCCCCGGGCCGGGGCCCGCCCCGGGNCCGGGCCGGCCNGGGGGCCNCGGNNNCGGGGGGGGGGGGGCGCGNNGCNGGGGCGCCNCCCCCCCGCNGGGGGGGGGGGNNCCCCCGGCGCCGGGGCCCCCCCCCCGCGGCGGGGCCGNGGGGGNNGCCGGCCGCCCGCCNGCCNCGCNNCCGGNCNN	-124.7
>chr2_62385376_62385576_5	CGGAACCGCGGCGGCGGCGGCGGCGGCGGCGGCGGCGGCGGCGGCGGCGGCGGCGGCGGCGGCGGCGGCGGCGGCGGCGGCGGCGGCGGCGGCGGCGGCGGCGGCGGCGGCGGCGGGGATCCCGCGGCTGCGGCGACGGCGGCCGCGGAGTAGCCACGGATCGGGCTCGGCTCGGCGTGACGGCTGCCGCGGCGGCGGCGG	-123.5
>chr14_61451902_61452102_5	CGTGGAGGCCGCGGGCCCGCGGGCCGCGGGAGACGCGGCCAAGGCGAAGGCGAAGGCCAAGCCCGCTGCAGACCCCGCGGCGGCCGCGTCCCCGCCCCGCGCGGCGCCCGGCGGCGCGGGCCCGGCGGCGGCGGCGGCGGCGGCCGAGGCGGACCCCGCAAAGGAGGAGCCGCCGGCTCGCTCATCACTGTACCAGGAGAA	-123.4
>chr13_112666459_112666659_12	AGGGCTGGTGCTTGCCGCGGCGGCCGGAGCGCTGGTGCTTGCCGCGGGGGCTGGACCGCTGGTGCTTGTCCCTGCGGCCGGAGCGCTGGGGCTTGCCGCAGGGGCCGGAGCGCTGGTGCTTGCCCCTGCGGCCGGAGCGCTGGTGCTTGCCGTGGGGTCTGGAGTGCTGGTGCTTGCCGCCGCGGCCGGAGCGCTGGTGCT	-120.9
>chr7_108605420_108605620_5	GCCGACGGGCCTTCCTTCCTCCGGGCTTTCCGGCCCGGGCTCGGCCCGGCCCCGGGCGGCGGCCGGTGCAGGCTCGGGACGCGGCCTTCCGTCCGCGCTTGGCCCCGTGGGCCCGCGGGCTTCCGGCCGGCCGGCGGGGCCCACCTGGCCCGGGCCCGCCCCCGCGGCCGCCCGGCTCGCGGCCGCCGCTTACCTGGCGCG	-115.7
>chr17_62583213_62583413_6	GGGCTACCGGGGGGCCTGCAGGGCCTCGGCTCCGGGGCCGCACCTCCGTACAGGTCCGAGAGGCAGCTGAGGCTCCGCGGGGCGGGCTTCCGGAACGCCGGGGCGGCGGGGGGGACCGCCGAGCCCGGGTCTCCGGACATGGCCCGGCCGGCCGTCGGGCGATGGGGAGGCGGAACCGAGGGGCAGCCTCCCGACCTCGCG	-114.8
>chr1_149525597_149525797_6	CCCCGCCCCCCCCGCGGCGCGCGNGNNCGCCCCGCCCCGGCCCCGNNGNNCCGCCCGGGGCCCCCGGGGCCCCCGCGCCCCCGGCCCGGCCGGCGCCCGGGGGNGCCCGGCCGGGGCCGCCCCCGCCCCCCGGGGCGCCCGGGCGGCCGCGGCNCGCCGCCCCCCGCCCGCGGGCCCGGCCGCGGCGCCGGNCGCCGGNNN	-114.5
>chr13_112666520_112666720_6	GTGCTTGTCCCTGCGGCCGGAGCGCTGGGGCTTGCCGCAGGGGCCGGAGCGCTGGTGCTTGCCCCTGCGGCCGGAGCGCTGGTGCTTGCCGTGGGGTCTGGAGTGCTGGTGCTTGCCGCCGCGGCCGGAGCGCTGGTGCTTGCCCCTGCGGCTGGAGCGCTGGTGCTTGCAGCGGAAGGAGCGCTGGTGCTTGCCCCTGCG	-113.5
>chr13_112666035_112666235_25	GAGGGTTGGTGCTTGCCACCGCGGCCAGAGCGCTGGTGGTTGCCGCGGGGGCCGCAGCGCTGGTGCTTGCCACCGCGGCGGGAGCGCTGGTGCTTGCCGTGGGGGCCGGAGCGCTGGTGCTTGCTGCCGCGGCCGGAGCGCTGGTGCTTGCCCCTGCGGCCGGAGCGCTGGTGCTTGCAGCGGACGGAGCGCTGGTGCTTG	-110.6
>chr13_112666595_112666795_11	GCGCTGGTGCTTGCCGTGGGGTCTGGAGTGCTGGTGCTTGCCGCCGCGGCCGGAGCGCTGGTGCTTGCCCCTGCGGCTGGAGCGCTGGTGCTTGCAGCGGAAGGAGCGCTGGTGCTTGCCCCTGCGGCCGGAGCGCTGGTGCTTGCCGCAGGGGCCGGAGCGCTGGTGCTTGCCGCCACAGACGGAGCGCTGGTGCTTGCC	-110.3
>chr4_107955633_107955833_6	CGGCGAGCATGGGGCGCCTGGCGCCGAGGCCGCTGCTGCTGGCGCTCTTGTCGCTGGGTGAGTGCGCGCGGGGCCCGGCAGGGCGCGGGGGGCTCGGCCCGGCGCGGGGGGGACCGGCGGGGCGCGGCTGCCGCGCGCGGCCTGGGGCGCCGACGGTGCCGGGGCCGCTCCCGGGAGACCCGGCCGGGGTCGGCGGGCGCC	-110.2
>chr6_253415_253615_6	AAGCGCGCGGCGGCGGAAGGACACCGCGGCGTCCCGCGGGCCACCACCGGGGCACGCATCCCCGGGGCGCGGCCACGCGCGCGACACGGCCTCGGGGCGAGCCGCCCGCCCCGACAGGGCGAGGCGTTGTTTGGGGGGGGCGCGGGGCGCGGAAGGAACCCCAGGCGGCGCGGCGGACCGCGGCAGGGAGCCGGCCGGACA	-108.6
>chr5_17099459_17099659_13	TGGAGTTGCAGGGAGACGCCAAGGGCGTCCCCAGCCGGCTCTCGCACAAAGGTCTGGGTTCAGGGCGGCAGGAGACGTCGCCTCCCGGCTGTGCCTCAGTGTCCCCGCGCGCGCGCGCGCGCGGCCGGGAGGCGGAGGGGCGGGGTCGGCCGGGGGGGCGGGGCCGGCCGGGCCGGGCGCCCGGGCAGGAGGCAGCTGCAT	-107.9
>chr7_55264917_55265117_5	GAGGGGGCGGAGGCGATAAAGGCGGGGGCGGCGGGCGGCCGCGGCGGCGGGAGAGCGCGGAGGCAGCGCCCGCCCGCGCCGTCCTTTGTGTGGCGGCGGCGGTGGCGGTGGCGGCGGCGCCTGGGCCTGCGCCGGCCGCGCCTGCCCCGGGGGGTGCCGGGGTCCGCGCCGCCCCTCCGCGCCCCGCCGGGGGCGCGCCCA	-107.8
>chr5_96948889_96949089_6	GCGAGCCCCCCGCCGCCTGCGGCCGGGCGGCGGGTGGCGCTGTTTTCCCAGCCGCGCAGCTGGAATTTAAAGGGACAGGCGCCTCGCGGGCGCGGGGTCTGCGCCCCCGCGAAGGGCACGCGGGACTCCCGCCGCGTCCGCCCGCGCAGGGGGGCCCCAGGCGGCCCTGCGGCGAAGTTTCCTGCGGGGATGGCGGGGGAG	-107.3
>chr18_4555457_4555657_5	GGGCTGTGGCATCTTCCCTCCCGCCACAGCCCGGGTCCGAGCCGCAGAGCCGCAGAGCCGCAGCGGGCGGAGCTGCCGCGGGGACACGCAGCACCGGGCGCCCTGGCGCCCGTGGGCCCGCCCAGTGCCCGCGCCTCAGCCGCAGCCGCCGCCGAGCGCGCGCCCGCGGGGCCACGTGACGGGCGGCCCCGCCCCCGCCCC	-105.9
>chr8_115323700_115323900_6	TAGGCTCGGGGCGAGGGCCTTCCCTCCGCGCTCCGAGTCCGCTGCAGGGAACGGTGCGTGCGCGGCCCTGCTCCGCGAGCGCGGCGGCTGGGTGCGGGTGGAAGGGCGCGGCGCGGCGGCGGAGCCCTGCGGCCGCGGAGGGGGGCGCCGCCGGCTGCGTGCTGCCCGCCTCCCCCACTCGGCAACCGCGCGGGCCAGCGC	-105.9
>chr8_46701152_46701352_5	GGGAGCGGCAGGGCGGGTGGAGTCGGCCCGGGGCCCGGCGGGCCCGCCGCTTGGGCTGGACAGCGAATTCTGCGCTCTGGCTGCCTCTCCGCGCGGGGCCCCCTCGCGGCCGGGGCCGGGGGCCGGAGGCTGGGGCGCGCGTCCCGCGGGCGCGGCGGGAAGTGAGCGCAGACTTCCGGGGCGCGGGGGGCCCATCGCGCG	-105.8
>chr17_63702546_63702746_5	CGGCCCGAGGGAGCGCGCCGCCGGCCCGACTTGGCCTCGCTCCCGGAGCCGGGCGGCGGTCGCAGCGGCGCAGCCTGGCTGGAGGCGCGGGGCCCGCTCGAGCGGCGGCGGCGGCGATCGGAGCGGCGCGATAGGGGCGGCGGCAGGGAGCGGGCTCCGGACCCCGGGCATCGGGCGGGCGCCAGGGCGCGGCGCGGCGGG	-105.1
>chr16_75774612_75774812_7	CCTCGAGCGCCCTCGGCCACGGGCCCCTTGTGTCTAGTTCCTTCCTGACGGTGCGGCCCCTCGAGGCCGGTGGCGCAGTCAGGCTCTGCGCGGGTCCTGGGGGGCGGCCGGGGGCGCGCGAGGTCCCCGCCCGGGTCCCCTCCTGGCTGGAGGATCCGGACGCGCGCCCCGAGGGCGGCCGCCAGCGCGGGGCGAGTGTCT	-104.6
>chr6_40564424_40564624_5	CGCCTGCCCGGCGGTGCGCGGCCCCCGCCGCCGCTCCCTCCTCCACGCCCCTCGGCGGCGCCCGGGGGTCGTCCCGCGACCCCGGCCCCGCGCGGCGTCCGTGTCGGGCCCCCGTGGGGTGTGAGGGTGCGAGGTGCCCGCCCCTCTCCGCGTCGGTATTGGCGCCTCGCTGGAAGGACAGGGGCGCCTCCGGGCGAGGCT	-104.57
>chr14_16282038_16282238_10	CCCCGGGCCCCGNGGGGNGGCCGGGGGGNCCCCCCCCGGGGCCGCCGCCCGGGNGGGCNCCGCCGGGCCCCCNGCCCCGGCCCCCNCCCCGGGNNGNNCNGGCCCGCCGGGGGCGCCCCCNCGGGNNCCNCCGGGGCNCCCCCNNCCCCCGNGGGCCCCCCCGGGCCNGGCCNNCCCCCCGNNNGCGGGGGGGCCCGCCCC	-104.5
>chr6_261270_261470_14	GCAGCACACAGCCCGGCGCTGGATGCCAAAACCCGGCCCGGCCCGGCGTGACCCTCCCCCAACTCGGAGGGGGGAGGTACAGGCCGCATTAGGCAAAAGAGCAGCGCTTGGCCCCCACCGCGGGGGCCAGCGCACCCCTCGCGCGAGGGCGGCTCTTGCCCACACGCTGTGGCAAGTAGCACCGGCAGCTACTGCCTTGCA	-104.4
>chr12_16936199_16936399_7	CCCTCTACCCGGGTGGTGGCTCGGGGGCGGGGGCAGGCCAGGCCGCTTCTCTCCGGCTGCTCGCCCGCCCAGGCGGGCGGGGACGGCGTCGCGAGCCCGCGTGGGGGGGGCGGCGGGAATCCGGATCCGGTCCCCGGGGGAGGTGCGGCCGCTGCGCTCCGGGGCCGGCGGCGGCTGCGCTGCGTCCGGGTCCCCGCCGGG	-104
>chr7_27979363_27979563_8	GGGCTCTGCCCAGGCCGAGACTCCTCCGGCCCCTCCTCCGCGGGCCGCGGGGGCCGAGGGGGCCGAGGGGGCCGAGTGGGGCGCGGGGTGCGCGAGGCCGGGGCCGGCCGGGGCCGGGGCTGGGGGGACGGGGCTGGGGGGTGCGCCTCCGCATAACCGTAGTGGCCTGGTGCTGCCAGGGCGGAAAAAGGGGGAGGGGGA	-104
>chr1_32773970_32774170_5	GCGGGACGCGGCCCGAGTCGGCAGGACCCGGGCCCGACCGGCGGGCTAGCAGCCCTAGGCGGGGAGGGCGAGCGGGTCCGGCCTCTCCCGGCTGGCGGGCGGGCCGGGGGGCGGTCCCAGGCCTCCCTTTCGCCGCCGCTGCTCCGCGTGCGCCCTCTGCTCTCCAGTCGGCGGGAGCCCAGGTGCCGGCGGGGAGGACGC	-103.7
>chr8_1151566_1151766_5	GTCCGTCCAGTTGCGGGCCCGCCGGTGCTTCTCCGTCTGGGGGGACGGGAGGTAGCCGGGCACCTCGGCCGCCGCCATGCCAGGGGCACCCGCGGGGTGCAAGCGCGCGCGCGCGGCCGGCCGCCCGCCCGGGGCCCGCGCACCTCGGTGGGAGCCCCGCTCCCGGAAGGCAGCTCCTCGCTCAAAATGGGGCCTACATCT	-103.7
>chr1_193181019_193181219_5	GGGGGCGCCGCCCGCTGGTCCCGGGCTCGGACTGGGGTAGGGACCCAGCGGCCCGCACCTTCTCCGGGGGCGGCCTCCGCCTGCACGGTGGCCGGACGCTGAGCGCCCCCGCGGGGGCAAGGAGGGTCGGGCGGCCCGGGGGGCTGGAGCAGGGTCCTGGGTCAGGGCTGAAGCCGAGGAGATTCGGGATAGGCCGTGAGG	-103.3
>chr13_112665235_112665435_21	GGTGCTTGCCCCTGCGGCCGGAGAGCTGGTGCTTGCAGCGGGGGCTGGAGCGCTGGTGCTTGCCCCTGCGGCCGGAGCGCTGGTGCTTGCCGCAGCGGCGGGAGCGCTGGTGCTTGCCCCTGCGGCCGGAGCGCTGGTGCTTGCCGCAGCGGAGGGAGCGCTGGTGCTTGCCCCTGCGGCCGGAGCGCTGGTGCTTGCCGT	-103.3
>chr14_139464739_139464939_6	TATATATATATATATATATATATATATATATATATATATATATATATAGATAGATAGAGATCTGCCCCCCGCGCGGGGGCGCGCGCGCGGGCGCGGGCGCGAGCGGGCGCGCGCGCGCGGCCCCCGCGCGAGAGGGGGGGCGGGGGGGGCGGGGACACACACACCCCGCCACACGCCCGCTCCCTCCNCGCGGCGGGGGGG	-102.4
>chr6_117457947_117458147_8	GCGGTAGATGGCGGCCAGCGTGAGGCGGCGGCCGGGGGCGTGCGCCAGCGCCATGGCGATGAGCGCGATGTACGAGTAGGGCGGCTTCCCGCGCTGCAGCGGCCGCCGCCGCCGCCGGCCCGGGCCCGGCGCGGGCGCGGGCTCCGGCTCCCCGCGGCCCGCCTCCTCGGGCTCCGGCTCCGGCCCCGGCTCGGCCCCGGC	-102
>chr14_147999234_147999434_7	GACAGGCCGTGGGGGCGCCGGCTCGCTGGGCGATGCAGCTGCCGCCCGCGCTGCACGTCCGCCTGGCGGGGGCCGCCGGGGCGGCCGAGCCGCTGCCCGTGGAGCGGGACCCCGCGGCCGGGGCCGCTCCCTTCACCTTCGCGGCGCGCCAGGTGCGCTTCCCACGGGAGCACGAGTTCTTCGAGGTTCGTGAGCCGAGGA	-101.5
>chr15_42752896_42753096_5	CTGGGGGCTGGGCCGCTGCCGCCACCGCCCGGGAGGGACGCCGCGTCCTCCTTCCCGCCGGCCAGCGCCCGGGCTGGCCCTGGGGCCTTGTCGATGCACTTGTCCCGGCGCGCCGGGGGCTCGGGCGGCGCGTCCTGGGAGGGCGCCGCGCCCAGGGGTCAGCGGCCCCGGCCGCGGCCTAGCGCCGGGCGCCTCCGGGTC	-101.4
>chr13_112665772_112665972_5	GGTGCTTGCCCCTGCGGCCGGAGCGCTGGTGCTTGCCGCGGCGGCCGGACCGCTGGTGCTTGCCCCTGCGGCCGGAGTGCTGGTGCTTGCCGCCACAGACGGAGCGCTGGTGCTTGCCCCTGTGGCCGGAGCGCTGGTGCTTGCCGTGGCGGCCGGAGCGCTGGTGCTTGCCACAGGGGCCGGAGCGCTGGTGCTTGCCGC	-101.4
>chr6_253562_253762_9	CGCGGAAGGAACCCCAGGCGGCGCGGCGGACCGCGGCAGGGAGCCGGCCGGACACCGCCGCCACCGCCGCCGCGTTGGGGGCGCGCGGCAAACGGGAGGCGGCGGCGGCCCGGACTCGACCCCCCGACCGATATCGCGCGGGCTCCCAGCCGCGCGGCGCGGGGACTCGGCCCGACGCCCCCACCCCACCCCCGGCGAAAC	-101
>chr13_112665181_112665381_10	GGTGCTTGCCCCCGCGGCCGCAGCGCTGGTGCTTGCAGCGGGGGCCGGAGCGCTGGTGCTTGCCCCTGCGGCCGGAGAGCTGGTGCTTGCAGCGGGGGCTGGAGCGCTGGTGCTTGCCCCTGCGGCCGGAGCGCTGGTGCTTGCCGCAGCGGCGGGAGCGCTGGTGCTTGCCCCTGCGGCCGGAGCGCTGGTGCTTGCCGC	-100.9
>chr5_4576660_4576860_5	GGTCAGGCCAGTAGGCCAGGGACTCGCCGGGCTCTGCCCGGGCCTGCGCCGGGGCGGGGGCCGGGGCCTTGGCCTTGGTCTTGCTCTTGCCCCGGGCGGCGGTGGCGGCGGCGGCGGCGACATCCTCGTAGGGGCTCCAGGCGGCGCGGAGGTCCTGGCGCTCCTGGCTGGAGAGGAAGTCCCGCAGCCGCTCCTCCTTGA	-100.5
>chrX_86139930_86140130_5	CATCCTCTGCCTCTGGCTCACCCTCCCCAGCGAGCACATGGCTTCCCAGGCGGCCGCCGCCGGGATGCGGGAGGGCGCGTGGGCCCGGCGGCCGCCAGGCGAGGGCGGGGCCGGGAGGCGGGGCCGGGGCCGGGAGGCGGGGCGGCCTCGGAGCCCCGCCCTTGGTCTCCGAGAGTCGCGGCTTACTTACGGGAGGCACCT	-100.3
>chr13_112666194_112666394_14	CCGGAGCGCTGGTGCTTGCAGCGGACGGAGCGCTGGTGCTTGCCCCTGCAGCCGGAGCGCTGGTGCTTGCCGCGGGGGCCGGAGCGCTGGTGCTTGCCTCCACGGCCGGAGCGCTGGTGCTTGCCCCTGCGGCCGGAGCGCTGGTGCTTGCAGCAGAAGGAGCGCTGGTGCTTGCAGCAGAAGGAGCGCTGGTGCTTGCCG	-100
>chr1_278791199_278791399_7	GCGCGGTGAGCGAGGGGGCGGGCTTTCCGTTCCCAGCAGCCGCGGGGCCCGCCCCCCCGGCCTGGCCAATGGGCGCGCTCGGCGGCGTCACGTGCCTGCCGCCGCCGCCGCCGAAGCGGAGACCGGAGCCGCGAGCGCCACCAGGGCAGCAGCCGCCGCAGCCGCCGCCGCTGGGCTGAGGAGCCGGAGACGCAGGCGGAC	-99.9
>chr6_40564391_40564591_6	CCCGTTCCCGCCCCGTGCGGCCCCGGCGCTCGCCGCCTGCCCGGCGGTGCGCGGCCCCCGCCGCCGCTCCCTCCTCCACGCCCCTCGGCGGCGCCCGGGGGTCGTCCCGCGACCCCGGCCCCGCGCGGCGTCCGTGTCGGGCCCCCGTGGGGTGTGAGGGTGCGAGGTGCCCGCCCCTCTCCGCGTCGGTATTGGCGCCTC	-99.5
>chr13_112665819_112666019_8	GACCGCTGGTGCTTGCCCCTGCGGCCGGAGTGCTGGTGCTTGCCGCCACAGACGGAGCGCTGGTGCTTGCCCCTGTGGCCGGAGCGCTGGTGCTTGCCGTGGCGGCCGGAGCGCTGGTGCTTGCCACAGGGGCCGGAGCGCTGGTGCTTGCCGCCACAGACGGAGCGCTGGTGCTTGCCCCTGCGGCCGGAGAGCTGGTGC	-99.4
>chr10_6072414_6072614_8	TTCAGCTGCACGATCTCGCCGCTGCCGGCCGCCGCCGCGGCGAAGCTGCCGCAGTGCCCTCCCGCCATCTCCGGCGGCTCCGGCGGCGCCCGCCGCCCTCCTTCCCCGGCCGGGGCCGCCGAGCCCGCGGTGGGAGCCCGAGGCGGCGGCGGCGGCAGGGCCAGCGGGGCGGCGGCGGCGGCGGCCGGAGGGCGGGCGGCG	-99.2
>chr6_38268019_38268219_5	CCCCAGCGCGTGTCGGCCGCGGGCGGGGCGGGCGCCGGCTCCCCCAGGTCCACCTGCAGGGCGCCCTCGCCGTCGGACTCGGCGTGCAGGGACAGGAAGTCGTCGCCCTCGGGGGCCCGCGGGGCGGGCGGCGGCGGCGGCGGCGGCGGCGGCGGCGGCTGGGCCGCAGCGGGGGCCTGGGCCGCGGAAGCAGGGCGCGCG	-99
>chr1_97476656_97476856_5	GGGGTGTCCAGAGATGCTTAGGCCACAGGGGACTGAGGACCAGGAGCCCACTCACGGCCCCAGCTCGGGTGCTCAGAAGCCGCTCTGGGGCCCAGGGCGCGGATGGGGCTGTGAGGCCAAGCCGGGCCGGGCGGAAGCCCCCGGGCCTCGACAGGTGCGGCCCCGGGGCCTCGGCAGGTGCAGCCGGCGGACCTACGGCGG	-98.7
>chr6_61082356_61082556_7	GTGCTGCCCGCGGCCTTGGCTCGCTCCCCGCCCCGGCGGGCGGGGCCCAAGCGACTCCGCCCCCGCGGCGGGCGGGGGAGAAGAGGGGCGGGGCCCGGCCTCTGGCCGGCGGACCCCCTCCCCGCCCCCACCATTCTCCAGCTCCAGGGGGTGTGAAACCCAGCTGTTCCTTCAGGTCCGCACTTGGAACAACGTTCGTTC	-97.7
>chr7_133191364_133191564_5	GGGCGGGCTCGCCAGACGGGGCGGGACGGAGACCGGGAAGGGAGGGGTCTGGGGGCGGGTGGGGGAGACAGGCGGGGCCGGGGCGGCGGGGATCGGGGTGGGTGGGCGCGGGGGCGGGCCCCGCCGCCGAGCTCGGGGCGCGAGCCTCGCTCACCTGGGGCCCGGGGCCCGCCCTAACCTGGATTTCCGGAGGGCGGTCCC	-97.6
>chr6_254485_254685_9	NNNNNNNNNNNNNCCCAGGCGGCGCGGCGGACGCGGCAGGGAGCCGGCCGGACACCGCCGCCACCGCCGCCGCGTTGGGGGCGCGCGGCAAACGGGAGGCGGCGGCGGCCCGGACTCGACCCCCCGACCGATATCGCGCGGGCTCCCAGCCGCGCGGCGCGGGGACTCGGCCCGACGCCCCCACCCCACCCCCGGCGAAAC	-97.5
>chrX_123779944_123780144_8	GCGGCCGGGACAAGGCCATGCGGGCGGCGTGGGCACGAGCCGGGCAAGACCTGGGAGACCGCGTTCCCGGCACTGGGCGAAAGGCCCTCCCTCGGGGCAGCATTCGCCCCTCGCGGGGAGGCGCCTGGAGGCCACCTCGCCCCCACGCCTCAAGCCCAGTGGCGGCGGCAGAGGCGGCAGCCCTGCCTCCCAATCGTCTCC	-97.04
>chr7_61861479_61861679_6	GCCGCGCTGGCCGCGGCTCGCGTTCCCGGGGCTCCCCTCTCCGCGCCCCCCCCCCGCCCCCTCGCGGCCCCGCCGCTCCCTCCGCTCCTCCGCCCACCGCGCTCGGGCGCGCGCGCGCGGCCACGCGCCAGCGGCTCGCTCGGGCCCGCGCCTGCGCCCTCACCTCCCGCCGTCTGCGCGCGCGCCCCGGCGGCTGCGGAG	-96.9
>chr3_35741060_35741260_6	CCCGCCCCCTGGGGGCGGGGGGCTGGGGCTCGGTCCTGGGGGCGCTTTGAGCTCGCCAGCCGGCCGCCGTGATCGCCGTCCCCGCCACACCCCGCTCTGTCTCCCCGCCGCCCCCCCACCCGGGCAGGGCCCAAGGGGGTTGAGGGGAGCTGGGTCCCCCAGGACACAGGGGCCCGGAAGAGCCCCCTGGGCTTCCCGCAT	-96.8
>chr6_117592606_117592806_6	CGCGCGGAGATGGAGCCTCGGTGCCTGAACCACCTGCCCCCCCGCCCTTCCGCCGGCCCTGACCTGCCGAGGGAGGCGAGCGGCTGGCTGAGGCTGTAGAGCAGCGCGCGGCCGGGGGCGGCGGGGGCCGCCAGCGCCGGCGGGCTCAGCTGCACCATGCGGCCTTCGCCCGGCAGCTCCGCGGGGGCCGAGGCGGGCGCG	-96.6
>chr1_253828080_253828280_6	TCCCGCCCTCCTCGGCGCCGGCGGACCCGCAGGCGGCCGGCAGCCCGCAAGGGGGCGGCGGCTCCCGGGCTTTGTGGCTGCTGCGCGCGTGGCGGGGCCTGGCCGGCCGGGGGCGCGCCGCCGCTGCCCGGCGCTCCGGAGCCCGCGGCCCTCCCGGCGGCCCAGCCTGCCAGAGGAGCCGAGGCCGCCCGCGCTTGCATC	-96.4
>chr8_101667914_101668114_6	CGCCGGGGGTGGGGGAAGCCCGCGCTCCTGGGGGACCGTGCGCCCCCCGCCCGGCCTCGCTGGCGGGCTCCGCGCCTGCCCCTCGGGACCGCTGCGGGGCGCAAGAGAGGGGCGCGCGTGCAAGGCCGGGGCTCCCGAGTGTCCGTGGGGCTCTCCCTCCCCCGTCGGCACTCCTGAGGTCCCGAAGGCTGCAGCGGACCG	-96.3
>chr13_29024897_29025097_9	ATAAGAGGAGCGGGAGTGTCCGGCGGGGACCGCCTGGGGCTAGGCACTCACTCAGCGTAGCCTGCGTTCCAGGGCAGCGCGCGGCCCCGCACGGGGCTACGCACCGGCCGGGGCCGGGCGTCCGGGCGGCGCGAGGCGTCGGCGGTGCTGGTGCTGGAGCCAGAGCCGCGCAGGAAGCGGGGCCGCCGGTAGGGCACGGGG	-95.9
>chr13_112666678_112666878_10	GCTGGTGCTTGCAGCGGAAGGAGCGCTGGTGCTTGCCCCTGCGGCCGGAGCGCTGGTGCTTGCCGCAGGGGCCGGAGCGCTGGTGCTTGCCGCCACAGACGGAGCGCTGGTGCTTGCCCCTGCGGCCGGAGCGCTGGTGCTTGCAGCAGACGGTGCGCTGGTGCTTGCAGCGGACGGAGCGCTGGTGCTGCCCCATAGCCG	-95.83
>chr7_61421515_61421715_6	GCCGCGCTGGCCGCGGCTCGCGTTCCCGGGGCTCCCCTCTCCGCGCCCCCCCCCCGCCCCCTCGCGGCCCCGCCGCTCCCTCCGCTCCTCCGCCCACCGCGCTCGGGCGCGCGCGCGCGGCCACGCGCCAGCGGTTCGCTCGGGCCCGCGCCTGCGCCCTCACCTCCCGCCGTCTGCGCGCGCGCCCCGGCGGCTGCGGAG	-95.7
>chr2_5681906_5682106_5	GGGACTGAGCGCCGGGCAAAGGACCCAAGGGCGCTGCTGCCCACCACGCCCGGCCAGCCCGGCGGCACCTCAGTTCCCACACCTCCAAGGGCTGAGGCCCATAGCCGGCCGGGGCCGGCCTTCAGAGGACGGAGCGGGAAGGACCCTGCCTGGCCCACCCGCTGCCAGTGGCTGTGAGAGTGGAGCCTCCCTGCCTGGGGC	-95.5
>chr7_129553384_129553584_5	TTCCCCACGCCCGGGAGGGTCACCAGCGCGGGCGCACGCTGGGGGACCGGGAGAGGGCGGCGGGAGGAGGAGGGGCGGCCCTGTGCGCACAAAAGGGCCCCGGGCCGGCGGACCCCCGCCCTCGACCTCGGGTCTCCGCCCCCATCCCTCTCCGCGCGCTGCCAGGGACCCGGGCTGGCCTGGGGCCAGGGGCGAGCTCGC	-95.4
>chr6_244459_244659_8	CGAGGGGTGCGCTGGCCCCCGCGGTGGGGGCCAAGCGCTGCTCTTTTGCCTAATGCGGCCTGTACCTCCCCCCTCCGAGTTGGGGGAGGGTCACGCCGGGCCGGGCCGGGTTTTGGCATCCAGCGCCGGGCTGTGTGCTGCGTGGGCACGTGGTGCCCCTCCCCTTGGAAGGGGAAGTGGAGGAGGGGGATGCGCCCCGTC	-95.3
>chr13_112665664_112665864_14	GGTGCTTGCCCCTGTGGCCGGAGCGCTGGTGCTTGCCGCGGCGGCCGGACCGCTGGTGCTTGCCCCTGCGGCCGGAGTGCTGGTGCTTGCCGCCACAGACGGAGCGCTGGTGCTTGCCCCTGCGGCCGGAGCGCTGGTGCTTGCCGCGGCGGCCGGACCGCTGGTGCTTGCCCCTGCGGCCGGAGTGCTGGTGCTTGCCGC	-95.2
>chr6_243245_243445_63	GAGGAGGAGGAGGGGGTGCCGGTGAAGCTGAAGCAGGCCCCCGTGGTGATTGTCTTTGCTGGCCCTCCCTCCCCTCTTCTGGGCTCTTCCCTGGCTCTGCCAGGACTGATCGATGTGGTGATGTGGCGCTCTCCTGGGCTTGGGCTTAAGCCGCGCCAGATGAGGGACGGCCGCTCATGGTGAGCTGGGCCGCGCCTCTCA	-95.2
>chr6_213118_213318_6	GGCTCTACCTCTGCCGGCCGGGCACGCACGCCTCCTCCTCGCCGGGTCGGAACCGGAACCGGAACGCGGAGCGCGCACCCTGCGTCCGTTGCCCAAGCGCGCCCCCCGGCGCGGCGCGGCGCGGCGGCGCGGGTTCCGGGCGCGAACGTTCCCCAGCCCGGCCGACCCGCGCGGCTCCAGACCCGGCGTCGCGGGGCGAGC	-95.13
>chr6_58321720_58321920_6	GTAAGCGGCCGCGCGCCGCACGCCATGGCAACCGCTCCCCCCGCACCGCGCGGGCCGGGCAGCCCCGGGCGCAGCGCGCACCTCTCCTCCCACAGGTGGCGGCGCGCACCCGGCGGGCGCGCACACGCAGGTTGCCTGGGGGCGAGCCGCGGGCGCCAGGTGCGCTGGGCCGCCCGGGACCCGCTCCCGCCGCCTGTGGGC	-95
>chr4_696331_696531_5	GCAAGCGTGCCGGCCTCCCGCGCCGCCGGCCCCGGGCCCTGAGCGCGCCTCGGTGCCCGCCCCCGCGCGCGCGCCGCTCCGACCCGCGGCCCCCGACCCAGCACCGCGGGACCCCGCCCCGACCCCACCTCCGCCGTCGCCGTCGGGGGCCGCCGCCGAGGCCGTGGAGGGGGCGGCGGCCGCGTTGGCATTGGCGGCCTT	-95
>chr6_19650755_19650955_12	CGCCTCCTGCTTACTTTGGGAAGGACAAGGAGGAGGAGGCGTCTCTGCCCTCAGGACTAAGCCCAGGAGGAGGGGTCTCCAGCCTACAGCGGGCTCCTCTGGGGGCTCCACAGCCCCGTCCCACAGTCTGTGTGAGGGGGCGAGCTGCTGGCCTCTCCCTCCTTCCAGTGCCCTGAGGAACAGGGCGCCGGAAAGGAAGAA	-94.9
>chr4_104538978_104539178_15	CCGAGGAGCGCGCCGGGCGGGAGGCGGGGCCTGGGCCCGGCCCGGGCCCGCGGGGCTGCGTGGGGCCTGGCTCAGCAGCGGGACCCAGTGAACTATGGGCGGTTCCATGGTGTAATGGTGAGCACTCTGGACTCTGAATCCAGTGATCCGAGTGCGAGTCTCGGTGGGACCTTGTCCTTGAGATGAGGTCCAGCTGTCTTT	-94.8
>chrX_97471933_97472133_5	TGGCAGCCGGGCAGCCGCAGCGCTGTCAGCGGGCGCCAGGGCTTCGGACCCTGGCGAGCAGCTGCCGCGGCGAAAACTTAGTGAAGCGGAGAAAGAGCGCGGAGCGCACCCGGCGGCTGCCGCCAGCGCCGTTCCCGTCCCGACCCCGCGCGCGCGCGCGCGAAAAGCCGCCGGGTCGCTCTCGCCCGGAGCGTGTCCCCC	-94.7
>chr6_256082_256282_7;>chr6_256981_257181_7	CGGCCCAGAGCCGGCGGCGGGAGGGCAAAGCCCATCCCGAGACGCGCCAAAAACACCACGGGGCAGCCAAGGCCGCGCGACCGGAGACAGAGACGCGCGGGGGTTGGGGGGGCAGGGCACGGCCCGGCCCCCCCCAAAAAGCCCCGGATCAACCCTCGGACCCGCCTCTCGGCGACGTGGCGGGGAGGTCAGGCGGAAGAG	-94.5
>chr4_128625893_128626093_24	GCTGCGGGGCACGCCGACCGGGGGACGCCGGTAGCTGAGGCCGCGGCGGCGCTGGAGGAGCGGGTCGGGGGAGAGGCCGCCCGGAGCTCCCGGGGAGCGCGGCGCCCGGCCGGGGCCGGGAGGACGGCCGGCGGCGTCTGGGGCGAGGCCGAGGCGCTGGGACGCGGCGGCGCGGCTGCCGGCTGGATGGGAAGTTCATGT	-94.5
>chr4_84760492_84760692_7	AGTGTGTGTGTGTGTGTGTGGGTGGGCGCGTGCGCGCAATATGTGTGTGTGTGTCTCTCTCTCTGTGTGGGGGTGGGTGGGGGGGGTGGGAGTGTGCGTGGGCGCGCGCGCGCGCGCGCGCGCGGGGGGGCGCGCGCGCGCGCGCACACACACGCACACACGGGTGCTGTCTGATATTGCACTGATAATTTTGACATATAC	-94.2
>chr8_294010_294210_5	GCTCGAGCAGGCCCCGCGCCAGAGAGCCTCCTAACCGGAGTCTTCTTTCCGCCCCAAGGCAGGGGCGTGGGTGATCACCCGGGTGCCCGGCCTGCAGCCAGCGTGGAGGGAGCCGCGCCGCGGGGCCGGGGCCGGGACCGCGATCGCGCGGGGCGGCCTCGCGGGCGGCGATTGGGCGCGCGGCCGTGACGTCACCACGCG	-94.1
>chr5_13383542_13383742_9	CCCTGCCGCCCCTCTGCCCCGCAAGTGCTAGGGGACCCACCTTCTGGCCAGCTCCTGCGGGCAACCCTCTGCCCGCCGGCTCTCGGGCTCCCCAGTGGCCGGCGCCCCCCGCCGCCACCCCCGCCCGCTCCCAGGGAGGGGGGGTCAGGTGGGCGGGCACTATTGTTGTAGGAGCCGGCGCCAGATTCCTCGGCGGCGCTC	-94
>chr6_103808504_103808704_9	CAGCCGGGTCGCTGCCGTCCGGATCTCGCGGCGCGCTGGAGCCGGACACCGCCCGCCCCGGGGCGCGGGACGCTGAAGGGGCGAGGAGAGCCGTTCCAGCGAGGCCAGCCGCGGCGCGCGCACACGCACACGCCGCCGCCGGGCTCGGCCGGCGGGGCGGGCCGGGCGGTGGTGGCGGCGGGGGCTGAGGGTGCATCGCAG	-93.9
>chr3_112795016_112795216_6	TCGCTCTTTACCTGAGTCGCTCAGGGTGTCCTCTCCGGAGGTGCTGAGGGCCTTGTGGTCACTGCCGCTGGCCGGGCGGCCGCCGGGGCGGGGAAGGGCGGCCACCGGGGCTCCCGCCGGGGCTGCGGCACTCGCCCCCGAGACGATCACGGTGCCCGCCGCCGGGGCAACGGCCGGGGCAGCGGGCGCGGGCGCGGGCTC	-93.7
>chr5_5439072_5439272_5	ACCCTGGCGGGGGTGCGCTTGCTGAGGCCCTGGCTCTGGCCCCCGCGGGAGCAGGTGAGGCCTCGGGGCGCGGCGGGCAGCCGGGTGGGAGGGCCGTACCCAAGAGGGGCCGGGAGGCATTGCGGGACGGGCGGAGCCTCGCCCACCTCAGAGGCCCCTCCTCAGTCTCCTGCCTGTTGGTCCCCAGTTCCAGGTTCTCCC	-93.5
>chr4_42237828_42238028_8	CGGGGAGCAGGCGGCCCTGGACGCCGGCCCCGCCCGCACTTACTTGGGTCCGACCTGCGGCGGGACGGCGGCGAAGGCAGCGGGCACCCGGCTTGGCGGGGCTCGGCGGGGACCGGCGCGCTGGCGGTTCGGGGCGGCTGAGGTAGCTGCGGCTCCCGGACGACGGGCGCGGGGCTCGGGGCCGGTCCAGCCTTCCTGTGG	-93.31
>chr15_63434915_63435115_8	GGTAGGGATTGGCGCCGGCCATGCGCGCGGCGGCCGCGGCGCTGTTGGGCCAGCAAGGCAGCACCGAGCCCGACTTGGCGCCGCAGTACTGCGGGGGACTGCGCGCGCCCCAGCCCGACGGGTCGGCGTAGTAGCCCAGCGGGCGGCCCGTGCAGCCGGCCGCCTGCAACGGCAGCGCCTTCACCCCCGCCGCCGCATAGG	-93.3
>chr6_261217_261417_8	CGCATCCCCCTCCTCCACTTCCCCTTCCAAGGGGAGGGGCACCACGTGCCCACGCAGCACACAGCCCGGCGCTGGATGCCAAAACCCGGCCCGGCCCGGCGTGACCCTCCCCCAACTCGGAGGGGGGAGGTACAGGCCGCATTAGGCAAAAGAGCAGCGCTTGGCCCCCACCGCGGGGGCCAGCGCACCCCTCGCGCGAGG	-93
>chr6_259782_259982_26	CGCTCGAGCGGACAGGAGAGGGGTGGCAACGAGGGCCAAGGCCCAAGGCCCCTCCCCCCCACCCACCCAGGAGCGGCACGGCTATGACGGCCGGCCCGCAGCGGCTAGCCGGGTCCCGACTCGCGCTCAGGTGAGCTCAGCAGAGCCGGGAGGGAGGGGCACGCGGCAGGGGGTGGGGGGTGGCAGAAGGCCACCCCTCGA	-93
>chr7_108390276_108390476_5	CCTTCCCCGCCCAGGTGGAGGCGCCCCCGCCCGCCCGGCCTGCTGGCGCTTCCGGGGACCCCGCTCCGGCCGCTGCGCCCGGCGCCCCGCGGCTCAGACAGCGCCCCGCCCCGCGCCGCCCGGGCTGGGGCGCTTTAAAGCAACCGCGGCCCCCGCCCCCCTCCCGTCCGCAAGGAGGCTCATCTCTGGGCAACGGGCTCT	-92.99
>chr6_121882472_121882672_5	GGCTCCGCAAGGCGGGGCAGGTGTTGCCCCGGGACCCGCCCCGCGGATCCGGAGGTAGGCGCGGCCCAGTCCCAGGCGGGTGGCGGACTCCGAGGGGCAGGGGCGCGGGGCGGGGACGGGCGGCGAGAGAGGCTCACGGGGGCATCGCCCGCCACCGGGCCGGGCAGCTCAGCTCCGCCAGCCTGCGCTGCCGGCTCCGCA	-92.8
>chr14_28022004_28022204_6	AAGGCGGGAGGAGGGAGGGGCCGGGGAGGCCGGGGGAGGGGCCCGCCGCCGGGAGACAGGGCACCAGGCGGCCGCCCAGCGATAGGCGGCGGGACGTGCCACTCCCCGGCGTCCCCGGGGGAGGGCGTCTGGCCGCAGAGGCCTGGGGAGCCCCGCGGGGATGGTCAGGGCGTTGGCGGGGACAGGGACCACGCCGGAGGG	-92.3
>chr1_149857369_149857569_10	CGAGGGCCACCCCCCCCCCCCGGGGGCCCCGTTGGCCCTCCCCCCCCTCGGGGGACCCGTTGGCCCTCCCCCCCCTCCGGGGCCCCGGGGGCCCTCCCCCGCTCCGGGGCCCCGTGGGCCCNCCCCCCGCCCCCGATTCCGGTGGCCCCTTCCTGGCCCCGGGGTCCCGTTGGCCGCCCCCCCCCCCGGGGNNNNNNNNNN	-92
>chr3_35528967_35529167_6	CCTGGTCCCCAGCGCTGTCTCTGTAGGGACGCGGGAAGGGCGGGCTGGGCTCCCTGAGACAGCGGTCGGGCGCTGGGCTTGGCCGTCTGCCCTGCGTGCTGCTGGGGAGAGGGGCGCGCGCGGGAGGGCCTGTGTGGCCCCGTCCGGAGAGGCCCTCTGGGTGCTGCTGCCCAGGGCTCCACGGCTCCCCTCGCTGTCCTG	-91.9
>chr14_48607293_48607493_10	CCGGTCTGGTAGGGCGAAGGAGCGGGCGCGCGGTCGATCGAGCGATCGGTTGGCGGCTCTTTCTCCTGCTCTGGCATCCAGCTCTTGGGGCGCAGGCCCGGCCGCCGCGGCGCGCGCCCGGTGGCCGTTGGCGTTCGCGCCGCGTCTTTCTTCTCGTACGCAGAACTCGGGCGGCGGCCTATGCGTTTGCTATCCGACGAG	-91.7
>chr6_253296_253496_18	CGGCCAAGACGCCCCACGACCGACGGGTGGCTGGAAGCCGGGCGCCCAACCCCCTGGAGCGACACCAAAACCCCGCGGGCTCGGGGGCACGAGGCACCGCGCGGCCACAGCCCGGGGGGAAGCGCGCGGCGGCGGAAGGACACCGCGGCGTCCCGCGGGCCACCACCGGGGCACGCATCCCCGGGGCGCGGCCACGCGCGC	-91.7
>chr13_112665571_112665771_8	AGACAGAGCGCTGGTGCTTGCTGACGCGGCTGGACCGCTGGTGCTTGCCCCTACAGCCGGAGCGCTGGTGCTTGCCGCCGCGGCCGGACCGCTGGTGCTTGCCCCTGTGGCCGGAGCGCTGGTGCTTGCCGCGGCGGCCGGACCGCTGGTGCTTGCCCCTGCGGCCGGAGTGCTGGTGCTTGCCGCCACAGACGGAGCGCT	-91.6
>chr13_112665507_112665707_6	TTGCCGCCACAGACGGAGCGCTGGTGCTTGCCCCTGCGGCTGGAGAGCTGGTGCTTTCCGCCTCAGACAGAGCGCTGGTGCTTGCTGACGCGGCTGGACCGCTGGTGCTTGCCCCTACAGCCGGAGCGCTGGTGCTTGCCGCCGCGGCCGGACCGCTGGTGCTTGCCCCTGTGGCCGGAGCGCTGGTGCTTGCCGCGGCGG	-91.5
>chr8_70173408_70173608_5	TAGCCCGGGCGCCGCGCGCGGACCGGGCAGCCGTCTGCGCCCGCCGAGCTCCACGGTCGGTGCAACTCTTTCCTTTCGGGGATCCGAGCCGGGTGGGGGAGACGCCGCCGGGCCGCCGGGTCGGGCGGAGAGGCAAGCCCAGAGGGTTGCTCCCCGGCGCCCTGTGCCTCCTGCACCCGGGTTGACACCACCTGCCCCAGG	-91.44
>chr2_8394700_8394900_6	AGATGCGTCCTCGCGCATGGCGGAAGTGGCTGTGCGTGTGACGCCGGCGGCGGGGGGGGCGGGACCTGGGACCGAGAGCGGTTCGCGCGCTTCGGGCCTAGTCCGGACTCGCCGCCGCCGCCGCCATATTCCCGGTAACGGGGGCGCGCGGCCGGGGGCCGGCTGGGCCGGAAGAGGGCTCGGGGACGGCGCCGAGGCGGG	-91.4
>chr9_137779_137979_5	CCGCTCCGCGCCCGGCGCCCGTGGGCGGGGCCGCTCAGAGCGGCGCCGGAACCAGAACCTCACGCCGCCGGAAGCGGCTCCCGGAGCCGCGGTCGCGGGGGAGGCGGGCGCGCGCGCGGCCGGCGGCCGACGTAACGGGCGGCGGCGTAGCTTGCACAAGACGGAGCCGTTCACCTTGCTTTTCAGTTACTTTGAGGGGCA	-91.2
>chr5_95896007_95896207_7	GGTCCGGCGGGCCCCGAGCACCAGCTCCCTGGGCCACGGTCGGGTGGCAGTCATGCCGCCGACGTACTTCTTGGCCAGACTGAAGCCCGCTACGTGAGCTTCTGGCCGGCGGACCCCCCGCCCGGGGGAGTCACGCAAGGGCCGTGTCTCCATGTGCAGCCTGTTGTGTTCGTTGGGGGCCTTGGACAGGCTCAGCGAAGT	-91.2
>chr13_112665101_112665301_10	CTGGTGCTTGCCCCTGCAGCCGGAGCGCTGGTGCTTGCCCCTGCAGCCGGAGCGCTGGTGCTTTCCGCGGATGGAGCGCTGGTGCTTGCCCCCGCGGCCGCAGCGCTGGTGCTTGCAGCGGGGGCCGGAGCGCTGGTGCTTGCCCCTGCGGCCGGAGAGCTGGTGCTTGCAGCGGGGGCTGGAGCGCTGGTGCTTGCCCCT	-91.1
>chr3_49952462_49952662_7	GAGGAGAAAGGCGGGCGGGCGCGGCGGCGGCTGCAGCGGGCCGGGCCGGGCCGCCGCTAGGGCGGGAGGAGGGGCGGGCGCGGGGCGGGGTGGGGGGCGAGGAGGCGGCGGCGGCGATCTCTCCGCTCTCTGCGGAGTGTGCCTGCGCGACCCGGCGAACGGGTGAGTGCGCCGGCCGCCGCCAGCCCGGCCGCCCGAGCG	-91
>chr1_37866270_37866470_11	AAATGCCTTAGTTAAACTGCTATGGAGCTGATATGTTTAACTGCAGCTGAAAATAATTAGAAGATAAATGAATGGCCGTGGCAGACTGTCTCTCAGACCCCCCCCGCGCGCGCGCGCGCGCGCGCGCGCGGGCGCGCGCGCGCGCGCGCGGGGGGGGGGGGGGGGGGGGGGGGAGCGAGAGAGAGAGTGGGGGGCCGGGGC	-90.97
>chr3_20999442_20999642_6	GGGGCGGCCGGCAGGTGGCGGGGGAAGGCGCCGAGCCCCGCGTCGCTGTCGTACCTGGTTCCCGGGGCGGCTCGGGATGCGCGCGGTTGGGGGCGGTGGTGGTGGCGGCGGCGGCGGCGATCTGGAGGCGGCGGCGGCCAGGAGGCTGTGGCCGTGGGGCCGCCAGCGCCTGGCGACAGGGACGGGGAGGGAGCGGGCGCC	-90.9
>chr1_294115450_294115650_13	AGGGGCCTGGACCCAAGGAGGGGACCGGAAGGGGTCCCCGCATCCAGGCCCTGAGTGAAAAAGGCAGGAGGAGCCACAGCGAGGGACTCAGTGACATGAGGTGGGCAGAGGTCTCTGTCCATCGTCTCCCAGGTCCTGCGCCCCCCGCCCGGCCTCCACTACTGGGCTGGCTGGGCAGCGGGCCCTGCGGGGGCCCCGTTC	-90.8
>chr1_71011158_71011358_15	ATATATATATATATATTTATATATATATATATATGTGATATATATATATATATATATATATATATGATATATACACAGAGTCGTTGTGGTGGTGCCCACGGGGGCGCCCCCGCGGGGGGCGGGGAGCCCCCCGCGCGCGGGCTCCCCCCCCCCCCGCCCCCCAGGCCCACGCCGGTTGGGCATAAAAAACACACTTGAATG	-90.6
>chr4_116392024_116392224_8	GGGCCGGCGCCGCCGCTTCAACTCGGCCGAGCCCCGGGCCCGCCCAGCCCCATGGCCGGGGCCGCGAGCTGCGCGCGGGGGCGCGGCTGGGGGGCGCCGCGGGCCGGCCGGGGCCGGGGCCGCCGCCTCCTCTCGCGGCAGCCGGGGCCGGAGCGCTGAAGCTCACTTTATACAAATAGATACGTTATTTTAATGTAAAAA	-90.5
>chr3_36513991_36514191_5	CTGCCCGCGGCCAAAGGGCCCCGGCCGGTGCGCCCCGAGACTGCGCGCGCTGGCCCGGAGGCGCCGCCCAACGGGCCCCCGCAGCCCGGCCGGTCTTCGCTTGGCGGCGGCGGCGACATCTACGACGTCGCCTTCAAGGTGAGCGTGGCACCCCCAGCCTAATGCGAGCGCAGCAGGTGGCGTCCGGCTGGAGCTGAGCAG	-90.2
>chr18_39443038_39443238_5	GAGCTGTGGCCGCTCACCTGGGCCCAGCCGACCGGGTCCTCTGAGATGGGCTCCGTCTCTTCGGCGCTGTCGCGGTCCCGCAGCACCGTGGCGCAGTTGGGCTCGTCGCCGCCGCCGCAGCCCGAGGCGCCACCGGCTGCTCCCGCAGCTCGCAAGGACCTATTCGCGCTCCCCAAGACCCAGAGGCTTGGACCAGGGCGT	-89.9
>chr12_56891443_56891643_5	CGGCCCCCCGGGGCCGCCGCGACCCACCCCCGGGCCGAACCTGCCTCCCCCGACCGGGCGCGCCGGACCGCACCCGCCACACCCGACGGCCCCTCACCTCCAGGGCCCGCGGGACCCCGGGCGGGGGCGGCGACGCCGACGCGCCCCTCAGCCCGGCCTCGCCGGCCGGCTCCCTCCCCTTGCCCCGAACCCGCGGGTCAA	-89.8
>chr6_117187381_117187581_5	GGCCGGGGAGGAGCGCGGCGGGGGGGGGGGCAGATCTGCGCTGTCCGGGGACCCTGGGCTGGCTACCTGGGCCCCAGGGTGCCATCGTCTGTCCCCTGCTGGGCCCCCGGCGCGGCGGGCTTATCCGGAATCCGCTGGAAGGCATGACCCACTGGCGGGGGTGCCAGAGGGCTTGGGCTGCAGCCCGATCCCGCCAGAGCC	-89.6
>chr10_45755587_45755787_11	CGGCGTGAGCCGCGCGAGCTGGAGATGGGCTGACGGAGGACCCGCGGGGGCGGCGGGGCGGCGGCGGCGGCAGCGGCAGCGGCGGCGGGAGCAGGGGGGCGGGGGCGCGCCGGGACCCGGCGGGGCGGCTGCGAGCGCCACTCGGCAGAGGAGGAGGCGGAGGCGGAGGCGCCGGGCGCGGATGCCGCCGGGTAGGCCCCG	-89.4
>chr13_112666300_112666500_15	CGGAGCGCTGGTGCTTGCCCCTGCGGCCGGAGCGCTGGTGCTTGCAGCAGAAGGAGCGCTGGTGCTTGCAGCAGAAGGAGCGCTGGTGCTTGCCGCTGCCGATGGAGCGCTGGTGCTTGCCCCTGCGGCCGGAGTGCTGGTGCTTGCCGTGGGGTCCAGAGGGCTGGTGCTTGCCGCGGCGGCCGGAGCGCTGGTGCTTGC	-89.4
>chr6_256161_256361_8	ACCGGAGACAGAGACGCGCGGGGGTTGGGGGGGCAGGGCACGGCCCGGCCCCCCCCAAAAAGCCCCGGATCAACCCTCGGACCCGCCTCTCGGCGACGTGGCGGGGAGGTCAGGCGGAAGAGAAACGCCGGAATGCGTGCAAGCACTACACGGGGCGTCGGGGGGGGGGTGGGACGGGGGCGGTGGCAGCCGGGATCGCCG	-89.3
>chr6_257060_257260_8	ACCGGAGACAGAGACGCGCGGGGGTTGGGGGGGCAGGGCACGGCCCGGCCCCCCCCAAAAAGCCCCGGATCAACCCTCGGACCCGCCTCTCGGCGACGTGGCGGGGAGGTCAGGCGGAAGAGAAACGCCGGAATGCGTGCAAGCACTACACGGGGCGTCGGGGGGGGGTGGGACGGGGGCGGTGGCAGCCGGGATCGCCGG	-89.3
>chr12_46302816_46303016_5	CGTCGGCGTTGCGGGGGTGCATCAACAGGGTCGGGCCTTAGCCCGGGATTGCCTTTCTGACGGCAAGTGAGAGGTGTCGGTGGCCGTGGGGAGCCCGCCAGGTGCGCCGGCGGCGGCGGCGAGCGAGCTGCGGGAGAGGGGCGCCGCTTTGTGCGGGGCGAGTGGCTGCCGGGGTGCGCGCGTGCGCGCCGCAGTGACGGT	-89.2
>chr6_261161_261361_13	ACCGACAGGCGGCTCGCAGCGGGGGAGGCAGGGGCAGAGGCCGCCGGGGGACGGGGCGCATCCCCCTCCTCCACTTCCCCTTCCAAGGGGAGGGGCACCACGTGCCCACGCAGCACACAGCCCGGCGCTGGATGCCAAAACCCGGCCCGGCCCGGCGTGACCCTCCCCCAACTCGGAGGGGGGAGGTACAGGCCGCATTAG	-89.1
>chr4_1800274_1800474_6	GCAGAAAGAAAAACGAAACTGCGCGCGCACCAGGCTGGCCCCGCTTCGGGCTGCGCCTCCCCGCCGCTCGCCTCCCCGCGCCGCCCGCACCCCGAGCCCGGCGCCCCCGGCCGGGGCCTCCAGGCCCTCGGGCGCTGAGAGCCCGGCCCCGGCCGCGGGCCCGCCGGGGCCTACACGCCTGGCGCGAGATGCCGGGGACTC	-88.9
>chr8_83413091_83413291_14	GCCCCAGCCCGGGGGGGCCTGGGCCCAGGGAACCCGGCTGCCCGTGTCTCCGGCGGGACACCGACTGGCTCCGGCCTGGGGCAGAGAACCCGAGAGCCCGGCTACAGTCGCCGCCGCCGCCGCCGCCACGGCCGCCCGCGTCGGCAGAGGCGGTGCAGCGCCCGGCGTGCCGCCCCTCCCCGCGTCGAACGGGGCGCTAAC	-88.8
>chr14_142192569_142192769_6	CCGGCCCGGGAGGAGAGGTGTTAGGAGGGGCGGCGGCGGCGCCGGGGGCTCGGCCGGTGGCGGCCTGGGAGCAGCTGACCATGGAGCCCCAGAGTAAGGCGGCCGCGGCCGGGGCCGGGGCCGGAGCCGGGGCGGGCGGGCCTCCCCGGACGGGTGTGGGTGCCCCGCGTGCGGCTCCGCGGGCTTCTGACGCTTTTGACA	-88.5
>chr6_72684490_72684690_6	GCAGCACCACCTCCAAGCCCTCATCGTCGTCGTCGGGACCCCGCACCCTGCGGTGGCCGGGCCCGCCCGCCGCGCTGCCCCCGATAGTGATCCTGTCCAAGGCGGCCTACAGCCTCCTGGGCTCCCCGAGGGCGGGTAGGCTGCCGGCCTCCGCGGCCCTGCTGCCGCACGCCGACGTGGCCTGGGTCAGCTCGCTGCGGC	-88.5
>chr5_5100808_5101008_5	TGGGCAGGTTGGAGTACTGCACCACTGTGGGCACACCGCAGCTCGGCCCGTGCCAGCCCGGGAGGCACACGCACTCCACCCACTTGCGCCGCGCGCTGCGGGCCCCCGGCCGCTCCCGCGTGCTCAGCAGGTGCCGGGCCGGGCCCCGCGCGGACGAGCCGTCGCCCACCTCCGCCTTCTCCTCTGGCCGCCCGGATGGGG	-88.4
>chr17_8308244_8308444_8	CCCTGCCCGCAGCATGGCTGGGCGGCCGTGGGGCGCGCCGGGCGGGACCTCCAAGGGCAACTGCAGCGCGCTGCTCAACGCCTCGCAGCCGGCGCCGGGCGGTGGGGAGGGGGCGCGGACGCGCCCCTCGTGGCTGGTCTCGGCTCTCGCGCTCATCCTCATCTTCACCATCGTGGTGGACGTCCTGGGCAATCTCCTGGT	-88.3
>chr11_75378825_75379025_6	GTGTGTCCGTGTTTGGATTCACGCTCCTCTCTTAGTTCTGCCTCCAGGCCCCGCAGGCAGGGGTGGGCAGGTGGGAGCACCCAGGCTGTGACGTGGGACAGCAGCGCGCGGCGCGGCGGCGGGCGGGCCGGATGCTCCGGGGTCCCAGGTCCCTACTCCTCGCTGGCCGAGCGCTCGTCCAGCGCCTGGATGCCGCCGAGG	-88.2
>chr12_24410471_24410671_8	CGCACAGGGCCCTGGGCCCTCCTGGGAAGGGAGCGCCAGGGGTCTGAAGTCCTGCTCCAGGCGGCCGCTCTCGTGCGAGACGCAGTCGGCCGGTGCCCCACTTCCCGGCCGGGGCCGCCTGCAGCCCCTCCAGGACCCCGCGCGCCCCCGCGCCGGGCCTGCCCGCCTGCCCGCCCGGCCATCGGAGCACCTCGCCCGGCT	-88.1
>chr12_46149598_46149798_5	GTGGGTGGAGAGCCTGTGGAGAAGGGGTGGACGGGCACCGAGCTGCTTGGGCCCACCTGCCCCTCCTCCCCAGTGAGACCGTGGACCAGGCCGTGGAGATCTACGGGCTGCAGAAGATCACGCTGCTGCGGGAGATCTCCCTGAAAACCGGAATCCAGGTGGGCCCGATGCAGGGTCCCGCAGGGTCCCCAGGGCCGGGGG	-88
>chr7_43043022_43043222_5	GGAGATGCGGAGAGTCAACTCGGCGGGCCGCGCGCCGCCGGGCGGCCTGCACGCTCTGAAGATGTCCCTAGAGGGCGCCGCCCGCGGAGAGGCCAAGTACAAGGCGCCCGGCGGCGGCGACTGCGGCCGCCCCCCGGCTGCTAGCAGGTGAGCCGGGGGCGGGGGTGATGGAGGGAGCCTGGGCCGGGAATCCACGGGAGA	-87.9
>chr15_77806751_77806951_14	CCCACTCTCCCCCTAATACCTCCTCCCCCCGGCGGCGGCGGCGACGGCCGGAGTCGGGCTGGGGGCGACCGGGCGGCGGTTTTACCTCCATTTTGAGACCGGACTCGCCTCTTCCAACTCGAGTTCAATATGGGACCGAGAGGAAGAGGCGGGGCCAGTGACCACGTGACGCGCCTTCCGCGCGCCGCCGGCCTAGTGGGG	-87.71
>chr1_288836328_288836528_7	ACCGAACGAAGCTGCCCTCTGACGGGGGGGCAGCTCCAGGGCCAGGGGCCCAAGACCCGTGAGTCCCCCGGGCGTCCCCCGGGGAGAGCCTGGCGGGCCTGGCCGGGGCTCCCGCCGGCTCCTGCCACTCCAGCGGCCGCCCCAGGAAAGCCGCTGCCCGGTCCAGACGAGCAGAATGGAAGGTAACAGGGTGGCAGCACA	-87.6
>chr6_259500_259700_13	GCAAGGCGTGCATGCTTGCAGGGCGGTGACAGCGGGGTGGGGGCGGAGGCGCACCCCAGGGACCCAGCGGCCCACCACACCCGCAGCGAGGACCGACGACGGGCCGCCCGACAACTCGACCGAGGGCACAAGCGGCGCGGGGCCGCACCGCGGCGTCGCGGAGGGACGAGGGGGGAAGCCCCAAGCTCCCCCACCACCACC	-87.54
>chr9_62086860_62087060_15	ATTCTGAGCAATCGCGGGCTGTGGGGTGGAGCCGCCCGCCTTCTCCCAGGCTTTCGTGCGGAGCCAGACTTAGAAAGGCCAAGGCTTTTGCCGCCCCAGCTCTTCCCGGCCGGGGCCGGGACTGGGACGCGCTGGGAGCCGAGCTGTGCCGACACGTCGGAACCCGGCCGGCCCGGGGCGAGGGCGAGGGTGCGGAGCCGG	-87.4
>chr12_16138743_16138943_6	AGTTCCCTGGGCGCGGGAGAGGACTCTGGAAGCGAGCAGCCTAGGAGGGGGAAACAGGCAGTGGGCACTTACGGGGCCAGGGTCTCAGGTCCCTGGCCCTGCGCCGCGCGCGCGCGCGCGCGGCGCAGGGAGCAGCCGCCCTTCCTTCGGGCCGGGAAGAAGCCTGTGCCCAAGCCCCGCTGGACTCCTCCGGCCGCCCCC	-87.3
>chr13_101827729_101827929_6	GGCCGCGGTGGCAAGCACCAACCCTCCGGCCGCCGGGGCAAGCACCAGCTCTCCGGCCGCAGGGGCAAGCACCAGCGCTCCGTCTGTGGCGGCAAGCACCAGCGCTCCGGCCCCTGTGGCAAGCACCAGCGCTCCGGCCGCAGGGGCAAGCACCAGCGCTCCTTCCGCTGCAAGCACCAGCGCTCCGGCCGCAGGGGCAAG	-87.2
>chr2_5092812_5093012_7	GCCCGCGGCGCGCGCTACAGTCGAGCCATTCGCCAGAGGCGGAAATGCGCCGCGCGCGCCCGCCGCCGCGTCACTGCCGGGAATCCGGCCGCGCCTGCGCGCTGGGTCGCCGCCGCCGCCGCCGCCGCCGCCCCGCGCGGTGGGTTAGGGACAAGAGCGCGCCACTCGAGGGCCTAGGGGGTGGCGCGCGCCGCCGCTGCC	-87.1
>chr13_101827798_101827998_5	CACCAGCGCTCCGTCTGTGGCGGCAAGCACCAGCGCTCCGGCCCCTGTGGCAAGCACCAGCGCTCCGGCCGCAGGGGCAAGCACCAGCGCTCCTTCCGCTGCAAGCACCAGCGCTCCGGCCGCAGGGGCAAGCACCAGCGCTCCGGCCCCCGGGGCAAGCACCAGCGCTCCGGCCCCCGCGGCAAGCACCAGCGCTCCTTC	-86.8
>chr7_4654051_4654251_7	GGCCGAGCCCCGCCACACACTCCCCTTCGCCTCACCTCCGGGGCCGCCTCGGAGCAGGAGGGTGGCGGGGAATACGAGCAGGAGAAGCAGCAGCAGGCGGGGGAGGGACCTCATGGCGCGGCCGGTCCGGCGTCCAGGCTCCTTCCGCGAGTGCGCTCGGCCGCCCCGGCGGTAATGGCGTTACTCTTCATCCGGGCTCCT	-86.74
>chr12_56994791_56994991_8	TGCATGTTTGAGATCCCCAAGGAGTAGCCGAGGGGCCTCCCGTCTCCACCCTGGGAGGGCTCCTGTGGGCTTGCTGCGCTGCGCCTGCGCTGACCAAGGAGCCTGGCGTCCCTGGGTGGCGTGTCCCATGTGTCCGGACGCATGGGTGCCTGCAGGTGGAAGGAAGAAAGCTTCCCCAGGCCGGGTACGGGCAGGGGGCTC	-86.74
>chr2_136356806_136357006_6	GTGGAGCCCCGGGCGCAGGGGCCGTGGCCTTCGGCATTGACACCTGGAGCCCCCTCTGGGCGCGGCCCCCCCGGGGGGGGTCCCTGTGCTGATGGAGGCCGCCGTCCCCACCTTCCTCCGGCCTCTGGTCTGTCTCGTCCTGGGCCAGGACTGGTGCCAAAGAGATGAGGCCTGTGGGGGCCTCTGGGAAGGGCCAGTCTT	-86.7
>chr10_10138505_10138705_7	CTCGGGGCTGCGGGGGGCGGAGCCCGAGCTGCCCAGTCAGCGGCCTGACCCGCCTTTCTGCGCGCGCCGATGTGGCAGGACGCGCTGGGCGCCGGGGTGCCCTGCGCCCCCGCGGGGGAGCAGGAGGCCCAAAGCCAGAGGCCGCGCCGCCCCTTTGTCCCGAGAGGTCACTTTCGCTCTCCGACCCGCTCTCCCTGTCCC	-86.62
>chrX_82656353_82656553_5	AGCTTCTCGCCGCCCTTCCCCTCCCTGCGGGCGCCTGGCGGACTGCAGCAGTCGCGAGCTGCGAGCGCAGTGGGCGGGCCGGGCGGCGGCGGCGGCGGCGGCGGCGGCGCGGCGGCGCGGCGCGGCGCGGCGCGGCGCGGCCCTGCGCTGACTGGGTTGGGTCGGGCGGCGGCNNNNNNNNNNNNNNNNNNNNNNNNNNNN	-86.6
>chrX_35374594_35374794_6	ATCTGGCCTCTCCAGCCCCCGGCCGTGAGGTTCCGTGCCCAGGGCTGGCAGCCCGAGTGGAGGGGAGCCCGGAGCTGCAGGAGGCGCAGCTCCTCCGTGGGAGGAGGCCGGGGGCGCGCCCGGAGCCTAGGCACCCGGCTTGACCCAGCCACCCCGGCAGGCGGTCGTTTTAGCGTCGCTTCTTGGGACCACTGACTCTCG	-86.5
>chr1_282041934_282042134_7	GGGCCCCAGAGCATGCCGCGGTGGCGTCCCCCTCCGCAGAGCCGCCTGTGCCTGCAGACGTCACCCTCTTCCCGCTACCTGCCAGGCTGGGGCTGCGCTGGCCGGGCGCACCCGGCGGGAGGGACCAGCCCCCGCCCGCCCCGCGGGCCTGCCTTCGCCTTTCTTCCTCTGCCAGGCTTGTTATGGGCAGCCGGGGGCCTA	-86.5
>chr5_59977666_59977866_7	CGGAAGGTGGCCGCGGCCGGAACCTGGCGCGGTGGCGGCGGCGGCGGAGACAGCGGCAGCGGCGGCCGCTGGGCAAGCTGGGGCTCTGGAAGAGGCGGCAGAGGCGCGCGGGGTGGGGCGGGGGTGGGTCTGGAGCGGAGACCCGCAGGGCTGCGGCCGTCCAGAGGGCGGGCGGAAGGGCGGTGCGGGCGGTGGCCGGCG	-86.4
>chr12_4437700_4437900_7	GGCGGTGCTACTCAGGGCCGGGGCGCAGGGCCCGGGACAATGCAGCGGAGGCGGGCCGAGCCTCCCGCGTCGCGAACTCGGGCTGCAGCGCCCCCGCCCGCGCCGCGCCCCCTCGCCATCGGCCGCAGACCGTTGGCGCGCCGCCGCGATCCGGCCCGGTCGGGGTCCTGCGGAGCTGGGGGCACCGGGCGGCGGCCGCAC	-86.4
>chr9_43011828_43012028_5	TGGCCTGGTACTCGGCCAGGCTGCCGCCGCCCTCCTTGAGCGCCTCGAAGCGGGCGGCCATGCGCTGGCGCAGGTCGTCGCTGTAGGGCGCCAGCTGCTGGCGCAGCGCCTCCACGTGGGCGCGCAGGCGGTCGCGGAGCTCCTCGGCCAGCGGGCTCAGCTTCTCCTGCAGCTCCTGCACCTTCTGGCGCGCGCCCTCGC	-86.3
>chr3_29848792_29848992_5	CTGCTGCTCGCCCGCTTTCTGCTGCTGCTGCTGCTGTTGCTGGTGGTTCATGTCGGCCGCGGCCTGGGCCTCGCCTGCGGCCGGGAGCCCGGGCTGCGGGCCCGGCGGGCGGGCGGCGGCGGCGAGCCGGGGCGGCGGCGGCGGCGGCGGCGGCGGGGCGGCCTCCTCCTCCTCCTCCCGCGCGTCGTCGGCAGCGGCGGC	-86.1
>chr3_567161_567361_5	CGGGGCTGCTGGCACAAAGCCTTCCTTCCTCCGGTCCCCCCTTCTGCCCCGGGCACTCCCCACAGGTGGTCCAGACGGAGCTCCCGGGCGCAGGGAACCGCCGGACCGGGCGGAATCGCGGTGTGAGTCTGGCGCGGAGGAGCCTTGGGGCTCAAGGCCCAGCGCCGGGGAGGCTGGGGCGTAGGGGCCCCTCGGGCCCCT	-86
>chr9_125828489_125828689_6	CTGCTCCTCTCAACTGCGGCGCTCTCCCTGGGAAACCCAGGCCGGCGGCACCGCGGGCGCTTTCGCACGCGGCAGCCCAGCTCCCTGGGGAAGCGTCCACTTTGCCCCCGCGGGGGGAGCCCCGGGAAGGAAGGGCCTCGGGCCCACGTGCGTCTCCAGGGCCCCGCGCTGAGCCCCACCCGCCCAGGCTGGTTGGATGGG	-86
>chr9_114322540_114322740_6	CAGATTCGAGCTTCGCGGGTTGGGGATTCGGATTCTCTAACCGCGAGCATCCGATCCCAGCGTCTGGCCAGAGCTGCGCACCAGCCGGCGGGAATTTGGAGAAACCCGGGCGACCGCGGCCGTGCCTCGCTTGGGGCGACTGGGGGCCGCGGGCTGCGGGCTCTGGGTTCCCCTGCTTGGATCGGAGGGGGCGGAGGGGAG	-85.9
>chr5_5954168_5954368_5	CGGGCGCGCGCCGGGCGGGAGCGCGCGAGCCGGCGGCGGGGGCGGGCAGGAGGGCCCGGAGGAGGGAGGCGGTGGCGGCGGCGTTGAGAACCTAGAGCCTGAGCCCGGCCGGGGCCGAGCAGAGCGGTGCGCGGCGGCGGCAGCGGCGGCGGTAGCTGGGCCGGGAGAGGCTGGCGCGCCGGGCGGCTCTGCGAATCCTCC	-85.86
>chr4_104556991_104557191_26	GGGCTGCGGGGTGAGGAGCGCGCCCGGCGGGAGGCGGGGCCTGGGCCGGCGGGGCTGCGCGCGGCCTGGCTCAGCGGCTGCAAGGTAAAGGCCGGTGGGCGGTTCCATGGTGTAATGGTGAGCACTCTGGACTCTGAATCCAGCGATCCGAGTTCGAGTCTCGGTGGGACCTCGCCCTTTGGGCGACGCTTTTACTCATTT	-85.8
>chr11_79217125_79217325_6	CGCCAGCGGGCCTTCTCTGGTCCCCTCCAGGCCTCAGGACGACGGGGAGGAGCCAGAGAAAAGAGAGGCGACAGACCCGTCTGGGGCCGCTGAGGGGCGGGGTCGGCGGGTGGAGGGAGGCACGGGGAGGCTTGGCCCACAGGGGCCGGGCCGCGGACCTCCCGCCACCCTTCACCCTGGCCCTGATCACAGGCTGGGGTC	-85.7
>chr12_4609297_4609497_13	CTGGGAGCCGAGGACGCCCGCAGAGGGTAGCAGCAAGGCGGGGGGCGCGGAGTGCGTGGTGCCCAGTTTGGCCGCCAGGAGGCGTGGCGCTGGTCCCTGCCGCCCGGAGTCGCCGCCGCCGCCGCCGCATCGCGAGTGTCCTTGAGCCGCGGGTGACGGTGGCTCTCGTCGCTCGCGCCCCCTCCTCCCGCGGGGGGGAGC	-85.7
>chr7_131489941_131490141_6;>chr7_131610407_131610607_6	TCTAATGTGCGTCACCTGGGAAAGGGGGCCGCTACGAGTGCCCCGCAGGCCAAGACACCTCGGAAGGCGACCGCACCTGACGGCGCGGGCCGGTGGGCGGGGCCTGCGGGACCCCGCGCCGGCCTCCGCTTAACCGGGGACCAGCGCCTTCTCCTCTTGCGGATATGGACGTGTTTAGCCTTCGGCTGTCACCCCCTCCGG	-85.7
>chr16_76527824_76528024_5	CCGCTCGAGCAGAGCGGGCGCCCTGGACGAGGCTCGGGCGTGCGCCGCGTCGGGGCAGGAAGGGGGTCTGCAGGACCCGCGGGGCCCTCCTGCTGTGTGCGGGCCGCACCCCTCCCGCCCTTCCAGCCGCTGCCCAGGCTCAGCCCGCCTTGCGGGCCGGGCGGGCGGATGGGCACCGGTCCCCAGGTTCCAGGGCAAGGA	-85.7
>chr9_43011665_43011865_20	GGGCGGAGGGCGTCTCACTGGGCGTTCAGCTTCTTGGAGGCCTCGTCGATGGCGGCCAGGATGCTGACCTTGAGGTTCTCCAGCACGGGCAGCAGGCCCTGGCGGAGGTCCTCCAGCGCCGGCTTGGCCTTCTCGCCCAGCGCTTTCAGCTGCTCCTGGGCCTTGGCCTGGTACTCGGCCAGGCTGCCGCCGCCCTCCTTG	-85.6
>chr7_741957_742157_9	CCCTCGCCCAAATCGCTTCCGCGAGCCCCAGGGCGCAGGGGACCCTCCTGGGAGGCCGAACGCGCCCACCCGAGCCGAAGCGCACACGCACACGCGCGCGGACTCGCGCACACGCGCGCGCCGCAGCCGCGCGCACGCTTCCTATTGGCTGGAGGCGGAGGGCGGGGCCGGGCGGACCCAAAACAAACAACCTGCGCCCGG	-85.5
>chr10_12035114_12035314_8	CCCGGCGGCGAGGAGCGCAGAAGGGACCCGAGGCCGCCGGGGCACCGCCCGCCCGTCGTAGAGCGTCCTGGAGGTTCTGCTGCCGGCCAGGCGGCATCCTGCGCGCGGGACCCCGCGTGGCCGCCCGCTGCCTACCTCCGCTCCGGACTCGCCGCATCGTCGGGGAGCCGTCCACTGGGTCTCGCGCCGCCTTCCTGGGCC	-85.4
>chr3_28632767_28632967_8	GTGCCGGCTCTCAGAGACCCTCCTGGAGCTGGGCGAGGAGGCAGAGCTGCCCTCCACGCTCACCGGCCTCTACGTCGGCCTCCTAGGACCAGCGGCCCGCGAAAGCCCCCCGGGTGCCCTGGTGGGACTGGCCAGACTGGCCTGGGAACTGGGCCGCCGTCACCACAGCAGCTTGCAGGAGGGCCAGTTCCCATCGGCAGA	-85.4
>chr9_111071711_111071911_5	GCCCCGGCGCTGCCGGACACGGCGGCCGCCACCAGCACAGGCCGCACCGGGCCCCCGAGGCCGCCAGAGCCCGCGGCCTGGGCCGCCCCGCCGGACCCCAGCGCCGCCGCCGAAGCTGCCAAGGAAGGGGGCGACGGGGAAGAGGATAAGGACGAGGAGGCGGAAGTCACCGAGGAGGCCGCCGAGGAGCCAGGGCTGGTC	-85.22
>chr13_101825965_101826165_5	CAGCGCTCCGGCCACAGGGGCAAGCACCAGCGCTCCGTCTGTGGCGGCAAGCACCAGCACTCCGGCCGCAGGGGCAAGCACCAGCGGTCCGGCCGCCGCGGCAAGCACCAGCGCTCCGGCCGCAGGGGCAAGCACCAGCGCTCCGTCTGTGGCGGCAAGCACCAGCACTCCGGCCGCAGGGGCAAGCACCAGCGGTCCGGC	-85.2
>chr7_42847404_42847604_5	CGGAGATGCGGAGAGTCAACTCGGCGGGCGCGCGCCGCCGGGCGGCCTGCACGCTCTGAAGATGTCCCTAGAGGGCGCCGCCCGCGGAGAGGCCAAGTACAAGGCGCCCGGCGGCGGCGACTGCGGCCGCCCCCCGGCTGCTAGCAGGTGAGCCGGGGGCGGGGGTGATGGAGGGAGCCTGGCCCGGGAATACACGGGAGA	-85.2
>chr12_51782865_51783065_5	TGCCATTTTTGGCTTCCCACGCATACTTGGGTGGCCGTACCTCCTGCCCTGGGAGGTGCGCCTGCTTCTCTCTGAGGCCGAGCCCCACTGATAAGCATCCCACTCCTCGCATGGAAAGGGATGCTGAGAGCCGCAGGGGGCCTGGCCGCACTGAGAGGACTGTGGCTGATCCGACCCGTGCGCCGAGAGGGCGGGGCTTGG	-85.2
>chr7_29342381_29342581_5;>chr7_29447502_29447702_5	CCCCGGCCTGGGGCTCTCGCTATCCCTGCTGGGCTGGATTCTCTGGATGCTGTCGGAGTGGGTGCCCGAGCAGGCCCGGACCCGCAGCGGGGAGGGTCCAGGGGCGGGCCGGGGCGGGGATCTCGGAAAGTCCCGGGAACCGACCTGGACCGCCTCAGCGAGCTGGAAGCAAGCGGTTTATGGGAAAGGGAAAACGAAAGC	-85.04
>chr14_28319654_28319854_5	AGCCTGTCCCATCCCCTCCTGCCCTCCCTTGTCACCGCTCCATCATGGAACCATGATGGGCTGTGGGCTGGGTTGGGTGCCTCCTCCCACTCTGGGCTGGGAAGGCACTGCAGCCCAGGGTGGGGGTGCCAGGGCCTGTCTGGTGTAGATGGGGCGATGGATGGGGGTACTTCTCATCCCACTGCCTGTCCCTCTGAGCCT	-85
>chrX_122751519_122751719_6	ATCGCCGCCTGCCAGGTGCTCATCTTCCGGGAGATTCACACCAGCCTGGTCCCGGGGCCGGCGGAGAGGGCTGGGGGGCACCGCGGGGGGCGCCGGGCGGGCAGCCCCCGCGAGGGAGCCCGGGTGTCGGCGGCCATGGCTAAGACGGCGAGGATGACGCTGGTGATCGTGGCTGTGTACGTGCTGTGCTGGGCGCCCTTC	-85
>chr6_118500558_118500758_5	CGGCGCTCACATCTCAGGGGAGCCAATCACCCAGCCGGGGTCGCGGCCCCTGGGCCCTGCCAGGCCGTCGGAGCGGTCCTCCTTCTCCTCGCTCAGGCTGCGCTTCGGCGGCGGGGGCGGCCGCCGCTCCTCCAGCAGCGAGAGCCGCTCCATGCTGCTGTGCACCTGCCGGCAGGGGACGCTGCTGGGGCCGCCCAACGA	-84.9
>chr14_147441517_147441717_5	ACAGGGTGTCACCAGGGCGGGCGGCTGGAGGCATGGGACCCCGGGGGAGAGCCAGCCCTGGGCTTAGCGTCCCAGCTGGTGGAGCTGTGGTCCTGGGCGGGATGGCCTGGCCGTGGGGCCGTGGCTGTGGCCGTGGCCGTGGCTGTGGGAGGATCTGATAGCCTGCTGGGACGCTTCGTTGCATGGCGGCTGCAGGGGACA	-84.9
>chr12_52009123_52009323_5	GCCTCTCCTTTGTCTGCGCCCCTAGCCGGGACTCTACCCTTCCAGGTGCAGACAGGCACCATTGCTTGGGGGAAGGCTCAAGGCTGGGAGGGTGGAGTCCGAGGCCCCCGCGAAGGGAAGGGGCATCAGGGGGCCCTGGGTAGCTGATTCCAGGCCAAGCCCCTCCATCCTGAGCACAGCCTGGGGACAGTGGGCTCTGGG	-84.8
>chr14_49985795_49985995_8	GCAGGAGGAAGGGCTGGGCTGGACCAGGGTCGCGGGGAGACCCTCGCGGGGGTCCTGTGGCTCCAGGCCCCTGAGGGTGGGGGCCCAGGGACCTAGGCGCACTCGGAGGGCGTCACTGTCTTCTCCACAATGGTCCCCTCGTGGGTGACCTGGCAGGTGAAGCCGCTGGAAGATTTCCAGTCACTGGCGGACAGGGCCAGG	-84.7
>chr2_5002859_5003059_6	GCCCGCGGCGCGCGCTACAGTCGAGCCATTCGCCAGAGGCGGAAATGCGCCGCGCGCGCCCGCCGCCGCGTCACTGCCGGGAATCCGGCCGCGCCTGCGCGCTGCGTCGCCGCCGCCGCCGCCGCCGCCGCCCCGCGCGGTGGGTTAGGGACAAGAGCGCGCCACTCGAGGGCCTAGGGGGTGGCGCGCGCCGCCGCTGCC	-84.6
>chr2_1131639_1131839_8	GCAAAGCCCCGGCAGACGCAGCAGCCCGCTGTCACCCGCCACGGCTGACTCTGCTCCTGTGTCACCTCCCTCTCGGGGCCGGGGGCCTGCGAGGTGTGTGGGGGCTGCCCCGGCCGGATCCCCGTCCCCGTGCCCGTGGCCGCCTCCTTGCAGGGTCCCATCTGCCCCCGGGGTCTTCATCCTCCTCCTCTCCGTGTCCGT	-84.49
>chr11_19838218_19838418_5	GGCAGCCGCAGGGGAGCAAGTCCATTTCCCGGAGAAACCAGCTCTGCCTCCTTTGCCCTGCGCTGTCTGCTGGGCGACTTTGAGAGGGGCTGGGGGACGATCCCTCCCGGCTGGGGCGATCCACACGGGAGGGGGGAGGACCCGGGCTCGGGGGCAGAGGGAGCCGCCACGGACCTTGCAGCAGCGCTGGCACTGGCTCGA	-84.42
>chr2_4294_4494_5	AGTTCCCAGGCCGCCCACCGGCGTGGGAGCACTGGCGGGAGAACTCGGCGATCGTGCTGCAGACGCAGGAGGTGCCCTGCGGGCACTGACAGCGGTCCTGCACGCAGGCCTGCACGTACAGCTCCAGTGGCACCAGCCCCTGGCAGTCCTCGAAGGCCACGTCCGTCAGCAGCCTCTCGCACTCGGCACGCTGCCGGGTGG	-84.4
>chr8_235453_235653_5	GCTCGCCTCGGAACTCCTTGCCATTCTTCAGCCAGGAGATGGATGGAGTGGGGTTGCCGGCAGCCGGGCAGCGGAAGCGGACGGTGTTGGCAGCTGGCACGGCCAGCAGCTTCTTGTCCATCCGCTCGGGCCGTGTCCAGTAAGGGGCCCCTGCTGTCAGGGGGCGAGAGGCCATGACTGCCTGCCTGAGCCCCACTCCGG	-84.32
>chr14_147772983_147773183_6	CGGAGCGCCTCTTCCCTGGAAGCTGAATAGGGTGAGGCGCCGGCCGGCAGGCGTGGTTCCCCGCGAGCACAGCTCCTTCCAGGGCCCCACGCGGCCGGTGGAGGACGGGGGGGACCGGCGGGGCCCTGGGTGTGGGCGGCTGTGTCAAAGGCGCCCAGCACTCGCACAGAGACGCCTGGAAGGGACGTGACCATGAGCCAG	-84.3
>chr18_2119973_2120173_11	CTCTTTGTACCGGGGGACCGGCCTCCCCAGGGCAGGTGGCGTTGCCCCCACTGTGTGCGATCGGCAGGGGGCGCGCTGAAACGCCCTGGCTGAGAGCCCGCAGCGCCGCCGGCCCCCCGGAACATCTCTGGTCTCCTGCCCGACCGCGTGGGCGCCTGCCCCGCGCGGCCTTTCCCCGGCTGGGGTGTGGGGGGGGAGGTA	-84.3
>chr13_101828257_101828457_6	TCCGTCCGCTGCAAGCACCAGCGCTCCGGCCGCAGGGGCAAGCACCAGCGCTCCGGCCCCCGCGGCAAGCACCAGCACTCCGGCTGCAGGGGCAAGCACCAGCGCTCCTTCTGCTGCAAGCACCAGCGCTCCGGCCGCAGGGGCAAGCACCAGCGCTCCGGCCCCCACGGCAAGCACCAGCGCTCCCGCCGCGGTGGCAAG	-84.1
>chr13_101829016_101829216_5	CAGCTCTCCGGCCGCAGGGGCAAGCACCAGCGCTCCGGCCCCCGCTGCAAGCACCAGCTCTCCGGCTGCAGGGGCAAGCACCAGCGCTCCGGCCGCGGGGGCAAGCACCAGCGCTCCGGCCGCAGGGGCAAGCACCAGCGCTCCAGCCCCCGCTGCAAGCACCAGCTCTCCGGCCGCAGGGGCAAGCACCAGCGCTCCGGC	-84
>chrX_42110139_42110339_7	GGTCAGGAGCCGCGGGGGCGGACCGCGCGGGGCCCAGGAGCCCAGCTGCGCTCTGAGGAGCGACGCGACTCTTCCGCTGCCCGCTGCAGACTGAGGCAGCGCTCAGTCGCCGCCGCCGCAGCGCGGATGGTCGCGCCCGTGCCCCCCTATCTCGCGCCCCGTGTGGTGCAGTCCGGCTGGGCCGGCGGCAGCGCGGACGCG	-84
>chr7_131840685_131840885_6	CCTGGAGCTTCAGACCTGGGGAGGGAGTCGGGGGCTGGGGTGCAGCACCAGCGCCGGGGCCCAGCCCCCGGGCGGACCTACCACTCGCGGAACCACCAGCAGGGCCCCCGCGAGGGGCACTTCGAGCAGCCCCCACTCACCCGTGACCCCAAAGCTGCAGGCGTCCAGGGTGGCGCTCTGGGAGGTGGTGACAATGACCTC	-83.92
>chr6_245363_245563_7	GGTGCGTGTGGGGTGTGGGGGGTGGTCGTCGGTAGGTGCCTTGGGAGACTTGTTTCCACGGGGCCGGCTGTGGCTCGTCGGTGTCGTCGGTGGCGGTCGTGGGGCCCCCGCGAGGGGGGGGCCCCCAGGGGTTGAGGGGGAGGCCAGTCGGCGTCCTGGGTGTTGCGGCGGGACCGCCGTTGTGCTGGAGGCCTCTGGCGG	-83.9
>chr17_62042489_62042689_5	TTTCTCTCTCCTGCCGCTCCGGGCTTGGGGGCTGCAGGTCCCCGGACAGCGGGGTGGGGGCGTGAACGCGAGTGCGCGCGTGTGCATGTGTGTGTGTGTGTGTGCGCGCGCGCGCGCGGCCTTCCGGCAGCTGTCCCGGCCCCCGCTCCCCCCCCACCGCCCCCGGCCCTGCGCGCCGCCCCCACCCCTCGCCGTGCTGGG	-83.5
>chr6_244891_245091_6	CCCCCCCACGTGGCAGGGGGGGGAAGCCTTTGCACATGGGTCCCTGGTGGTGGGGCCGGGTCGTGGAGTGCTCTGGGGCGACTGAGGCCGCCTGGTGTCCCAGGTGTCATGGGACTGCCCTCGTGTGTGTGGTGGTGTGACCCCGTGCTGGTTTGCCTGGCGTGCCTGGGTCCTTTCTCCTCTCCCTGGGCAGGCACCCGC	-83.44
>chr6_55079585_55079785_5	GCAGCCGCCGGCTCGCCAGCCTGCGGACTTCTCGGGACGGCGCGGCCCGCTCCCGCCACCCCCCGCCCCTCCTGCTGCTGCCCGCCCCGCCCCCGCGGCCTCCCGCCCCGCCCCCGCGAGGGCAAGACCCCGCCCCCGGGTCTCCCCGCCCCGGGCGCCAGGCCCCGCCCCCAGGCCCGCCCCCGGACCGAGGGCTCCACT	-83.4
>chr13_101828579_101828779_11	TCCGCGGCAAGCACAAGCGCTCCGGCCGCGGCGGCAAGCACCAGCGCTCCGGCCCCCGCGGCAAGCACCAGCGCTCCGGCTGGGGCGGCAAGCACCAGCGCTCCGGCTGCAGGGGCAAGCACCAGCGCTCCATCCGCTGCAAGCACCAGCGCTCCGGCCGCGGCGGCAAGCACCAGCGCTCCGGCCGCAGGGGCAAGCACC	-83.4
>chr2_103141271_103141471_11	CCGTGAGTCCCCGCTCCCGGGGTGCACGCCGGCCTGGTCTCAGCGGCGGCGGCGGCGGCGGCGGCGGCAGCAGGAAGGGGCTCAGTCCCGGGAGGCGGGGGCTGTACCGCGGGGGCGGGCCCGGCTGTCCCGGCGCTAAGTTGTGCGGCCCGGCTCTTCCCGACCTGATTTCCTTCCCCACGGTTCCTTGGACCCAGCTCC	-83.31
>chr8_612730_612930_7	CTGCTGTGGGGCATGAGGTGTGCTTTGTAGCACAGTGGACAGCATGGTGCCCAGGTGTGACTACAGAAGCCTGTGCCAGCTGCCTCCTGGCCTGAGAGGAGGCGGGGGGGGGGGTCCCCATCTTGCCTTGGGCTGCATCTGGGCTATTTGGGGGACCTTTCCCTCAGCCACACTGGGAACAGGCCACTTCCCAGTGCCCGC	-83.3
>chr8_493599_493799_7	NTGCTGTGGGGCATGAGGTGTGCTTTGTAGCACAGTGGACAGCATGGTGCCCAGGTGTGACTACAGAAGCCTGTGCCAGCTGCCTCCTGGCCTGAGAGGAGGCGGGGGGGGGGGTCCCCATCTTGCCTTGGGCTGCATCTGGGCTATTTGGGGGACCTTTCCCTCAGCCACACTGGGAACAGGCCACTTCCCAGTGCCCGC	-83.3
>chr6_119375179_119375379_8	AGGGAACCCGGGGCCGGGCCCGGGCAGCCCAGCGGCCCGCGCGGGCGGCCGCACGCTCAGCTCTCCAAGGTTGGATCCCCCACTGCGAAGTCGGGAGGTCGCAGCATTTCTGAGTTGTCATCATGCACGTGCGGCCCGGCCGGGCCCCCTTCCCGCCTCGACCCCGGCAGCCATGATGGGGCCGCTCGCGGCTCCGAGCCC	-83.2
>chr12_3896576_3896776_13	CTTGGAGCCGCTCCGGGAGCCAGTGACGCTGCCCTGCGGCCACAACTTCTGTCTCGCCTGCCTGAGCGCGCTCTGGCCGCACCGCGGCGCGGGGGGCGCCGGGGGGCCGGGAGGCACGGCCCGCTGCCCGCTGTGCCAGGAGCCTTTCCCCGACGGCCTGCAGCTCCGCAAGAACCACACGCTGTCCGAGCTGCTGCAGCT	-83.2
>chr10_40347749_40347949_7	CGCGCCGCGAAACCCTGTCCCGCGCCGAGCGCGCCTCGCCGGCCCGTCCCAACTTTACCGCCGCCGGCCCTGCCGGGTCCGCCCGCTGCGCGCTCCGCGCCGCCCGCGCACACGCGCGCACGGGCGACACGCAGCCCGCGGCCGCCGCGTCCCGCCGCCGCCCGCCTGCCCGCCCGGCCGAGCCGTGGGGCCCGAGCGACC	-83.2
>chr9_112024918_112025118_7	AGGTCGTTCTCGCGCAGGAAGGGCAGCGCCGACACCGTGATGCTCTTGAGCTTGCACTCCAGCTCCTTGGAGGGATCCACGTCGCCGGCGGCCGTGGCCAGCACCGCCGCCGGCCCCCAACAGCAGGCGAGCAGGGCGCAGAGCCCGGCTAAAGCCATCTTGAGCCCCGGCCGCCTTCCTCCCAGCGCCGCTGCGAAGGTG	-83.1
>chr6_29562591_29562791_7	CGAGCTGGGGCGGGGAGCCAGACTCTGGGGCCGTCTGTGCGCGCAGGCGCCCGTGTTTGTGTGTGTGCGCAGGCGCGCGTGTTCTTGCGTGTGTGTTTTTGCGCGCGCGCGCGCGCGGCCGATGGCTGAAGCAGGTCAGTGTCGGGGCTTCGTGCCGGCGGGCGCGGCCGCTGGCTCCCCCCCGCCCCCTCCCCCCACTCG	-83
>chr6_247681_247881_5	GTCCCAGCCCGGGGGGCCCTGGGAAGGCCCGCCGGCGGGGTGAAGCGGAGGAGGAGGCGAGGCGCGTAGCGGAGGCGCGGGGGGCGGCGCCTGGAGGGGCGCGCCCGCTTTCCCCTTCTTTCCCTCTCGCCCTCTCGCACCGACAGGCCGCAGCGGGACGCGCAACCTGCCCCGCGACCGCCCGGCGCGCCGTGGGCGTCC	-82.9
>chrX_45511926_45512126_9	AGTTAGAGAGGGAACTAGCGGGGAAGAGCCGGGGGAGACAAACACGCGTTCCTTACTTTCTCTGGAGGGTTGTGGCCGGGCTGGTGCTGGTACTCGTGCTGTGGCCGCCGCCGGCCCCCGGGCTGGAGCTCCTGGATGCGCCACGGCTCAGCTGGCCCCGCTCCCGCGGTGGCCGGGGCCCCACGCCCACCGCCGCCGAAT	-82.8
>chr11_598422_598622_12	CCAGGGCCAACGTGGGCTCTCCCAGCCCCTGGCCCCTCCTCCTCTGAACCGTCAGCGGCCCCGTGGGTGTCGCCGCCTCCTCTGTGACTCGCCCTGGGCTCAGCCCCGCCAGGGCCGTCCGTCTGCAAGACCCCTGCTCCGGGGCAGGCAGGCTTTGGATGGGTCCTGTGCTTTCCAGGCCTGGGCCAGATCGGTCCGGGC	-82.7
>chr13_99762561_99762761_9	GCTTGGTTGCTAAGAGTTTATGAGATCAAGGTCCCATGTGGCGCCTACGGAGCTGGGGCAGGGGGCCGCCCAGCCGAGGAGCGGGGAACGCCTCCCGGCTGCCTGGCCGGGAGGCACGGAAGTGCGGAGACGCTAAGTGCTGGGGCCAGTGACGCGGGGTCACCCGGACGCCCCGCCTCCTGCTCCTCACCTGGAGCCTCC	-82.6
>chr6_249555_249755_60	GGCCGAGGCGAGGCGCCGCGCGGAACCGCGGCCCCGGGGGCGCACCCGGCGGGGGGGACCGGCGCGCCGGGACCCGACGCGCACGCGCGCGGCGCGTGGCGAAGAGGAGGCGGGGTGGTGGCGCGGCGCGACACGCAGGCACGGCACCCCTCCCGGGCCCACGTGNNNNNNNNNNNNNNNNNNNNNNNNNNNNNNNNNNNN	-82.6
>chr13_101825749_101825949_5	CAGTGCTCCGGCCGCAGGGGCAAGCACCAGCGCTCCGGACCCCACGGCAAGCACCAGCGCTCAGGCCGCAGAGGCAAGCACAAGCGCTCCGTCGGCGGCGGCAAGCACCAGCGCTCCGGCCGCAGGGGCAAGCACCAGCGCTCCGTCTGTGGCGGCAAGCACCAGCACTCCGGCCGCAGGGGCAAGCACCAGCGGTCCGGC	-82.5
>chr2_122446334_122446534_51	TCGCTGTCTATGTAAGGCCGGTCTCTCCCGTGAGGCCGCGGTGGCGGCGGGAGCTCAAGAGCCTGCTCAGTCTGCGAGCGGTCCCTCAGGAAGGCTTCCCTGTGGGGACCCGACGCGCACGCGCACACCTAGCCCCGCCCCTGCGCGCCGCCGCGTCTTCTGACCCAGGGCCGCGCGCCACGGGCAGCGGAGGGCGGCATG	-82.49
>chr14_25796201_25796401_5	GGGAAAGTTGCATCAGTTCTGGGTCCAGACCACATCTTTGGTCTTGGATAAGTCATGAATGTACTTCCTAGTCTTTCTCAATCCCTCCCTTTTACCCTTGACCTGTGCGCACGCGCGCGCGCGCGCGCGTGTGCGTGCGTGCGTGCGTGTGTGTGTGTGTGTGCGTGCATACACATACATGGAGATGCATGGAAAACAGCA	-82.4
>chr9_45160469_45160669_6;>chr9_45250170_45250370_6	CACGCGGCCCCGGGAGGCCTGCGGGGCGTGGGGGAGAAGCGGAGCGGTTAGGGTGTGCCCGCTGCTCCTCCCTCATCCACCCTCAGCCTCCCAGCCACCACTGCCCGGCCGGGGCCGCCTTGCGCCCCAGGGCTCCCTCCCCTCTTCCTACAGGGCTTGGGGCAGATCTGAGGATCCCAGGGGTTGTGGCTCCCGCCGCTG	-82.3
>chr2_48489022_48489222_6	GCCGATCATCCTCCCCGCCCCGGCGCCGGCCTAGGCCGCGGCCACAGCCCCGGGCTCAAGTCGGCGTCGCCTGCTCCCGGCCCGCCCCCTATGGGCCCCGGCTAGAGGCGCCGCCGCCGCCGCCGCCGGCCCGCGGAGCCCCGATGCTGGCCCGGAGGAAGCCGGTGCTGCCGGCGCTCACCATCAACCCCGCCATCGCCG	-82.3
>chr5_70896575_70896775_5	GGACGCCGCGGGGCTCGCAGGGCTCGCAGGGAGGGGCGGGGCGATGGCGGGTCGCAGACCGATGACGAGGCGGGGCCGGCGAAGGAGCCGCCACTTCCTGGAGCCACCGGCCGGGGCCGCTCGCTGCAACTCAGCGCCGGAGCCGGGAGCCCGCGGCCGCCGCCATGTCCCACCAGACGGGCATCCAAGGTAACTGCGCCG	-82.3
>chr2_7886701_7886901_5	GTAGACGCGACGCTCGATGACCAGCCACTTGTCGCCCGGCAGGTTGTGCGGGCGGATCTGCTCCCAGCGGAAGGTGGGCAGCGGCGCCCCCAGCTGCGCGGGTCTCCCGCCGGGCTCCCCGACGCCGCCCATGGCTGCGTGCAAAAGTCCTGGCGATCCCGGGACCCCGCCGAGGCCCAAGCGAGACCCCGAGGGGAGCGA	-82.3
>chr1_291097459_291097659_9	GCGGCACCACCTGCCCGGGGAGGCTGCGCGGCACCATGTCGCCGTAGCCCACGGTGGTCATGGAGATTACCGCCCACCAGTAGCTGGCCGGCACGCTGGAGAAGTCGCGGCGCGCGCCCAGCTCGCGCTCGGCCAGGTGCACCAGCGGCGCAAAGAGCGCCATGGCCACGCAGAGGAAGAGCAGCAGCAGCCCGAACTCGC	-82.2
>chr18_2114630_2114830_9	AGCCATCGAACTTGTGCCTTTGTTGGCCTTGGGACTGGCAGCCTCCAGCTGCAGGATGGGGTCTGCATCCACAGACCCCAGCTCCAGTGACCCAGGGCCTGGAGTCTGGACGCGAGCCGGGCTGCCGGCTGCACCTTGGTGGGGAAGCTCGGGCTGCTTCCGGGCGCTCAGTGTGTGCTGGTTACGGAGGGGCCGAGGGTT	-82.2
>chr2_6241110_6241310_6	ATCTGGTCTAGGGGCGGGGTGGGCAGGGTCAGCTGGGGCCCCCCACCCCACCCCACCCCAGCCCCCAGCCCCCCAGCCCCAACGCCAGCTCACCTCTCTCTAAGAACTGCTTGTTAGGCTCATACTTCTCGATGAGCTGCCGGGCCTGGGAGGGCCGCAGAGGCGGGTACAGCACTTCATTGAGTCTTGGGTCCCGTTGCT	-82.1
>chr6_32274215_32274415_8	TAGAGAAGGGCGTCTGAGCGCGCTCGCGCACGCGCGCTCGCCGACCAACTCCGGCCTAAATTGCCGCGGGCCCCCGCGGGGAGGACTTTTTTTTCTTTTCGAACGCGCGCGCGCGCGCGCGTGCGGGATCTCGCGCTGGTTTTTTTAATGCCTGGCGCGCGCCAGTGCGCACGCGCGCTCACTCCCCTCGCCTCGGTCAGT	-81.8
>chr6_80801720_80801920_5	CGGCGCCTCCCGCCCCGCCCCGCCCCGTCTGGCCCCGCCTCCGGCGCGGCCTCCGCCTCTCGCGGTCCGGCGAGCTCAGCTTGGCAACGGCTCCCGGGTCCCGCCGCGGCCCCGGCCGCTCGAGAAGCTCCGCAAGCTTTAGCTCTCGCTCCCCCGTCCGACCGCTCGGGCGCCCTGCAGCCTTGCCCGGCGCCACCGCGC	-81.6
>chr7_4613177_4613377_11	AAACGTGTGTGGACTGGCTTCTTGCAGGTGAGCTTGGCGATGATTTCACCAGGCTCTCCAAGGGGCCCGGGAGCCAGGCCGCGTCTGAGAATCACCTGGAGGGGGCGGGGCCGGGAGGCACGTGGTGGGCGGGGCGGCGCCCTCGCTCTGCGACCCCCGCGGGCGCGGTCCTGGAGGCAGGTGGGGTCGATGAAGGTCGGC	-81.6
>chr4_1451885_1452085_6	CAAGCAGCGGGACTCTGGGCAAGGCCAAGCGGCGCTCCTTCCGGAGGAAGCGAGATCGGCCCAGAGCCGAGCCCGGGAGGGGCCCCCGGGGCGCGGAGCCCGAGGACGCGAGCATCCCCGACGGTGTGGACCTGCTGGCCCTGCCGCAGCTGTGCTTCCCAGGTGCGCACAAGCCCGCCCGCCCGCCCAGGGCCGGCCAGA	-81.6
>chr14_107773285_107773485_9	CAGCGGCAGCGCCTTCTCCGAGGAGGGACGAGCCGAGGCGGCGCTCGGGCCCTTCCCCCGCCCGGAGCCGCGCGCCCCGGCGCCTAGTTCGGGGGCCGGGGCCTCGGGACGCGAGCATCCAGTGCCGGCCGAGAGCCGGGGCCCGGCAGCGCGCGTCGCTTCCGTTTTGATTAGCCTGGGTTATTATATAAGATGTCACGG	-81.6
>chr6_256725_256925_6	CCCCACGACGCCGGCCCTGACGACGGGTAACGAACTCCGTCCGTCGCGCGGCCCGCCCTCGGAACGCGGGTCTTACGTGGCACTGACGGCCCGTGACGCGGGAGCCACTCGGCCGCCGGCCGACCACCGCCCCCACCGCAAGCAGCGCCGCCGCCGCCGCCGCCGCCGAGGACAGGGAGAGAGGGCCCGGGCCAAGCGGCG	-81.5
>chr6_43557145_43557345_5	CCCCTCCTGGGGCCCTGTCCTTGGGGGACCCTTCCGAGGGCGCATGCCCCTCTGTGCTGGTGGCTCCAGTGCCAGGCCCCCCTCCTGCCCACAGGACGTGGAAGGGTGGCCGTGGCCGTGGCCTTCCCTGCCAGCCCTGCCCTCCGCCTCGGGGTGCCCTCGGGCCCGCTGCTTCCCCCGGCTCTCACGGATTCTGCCCGT	-81.5
>chr3_34491018_34491218_5	CCTGGCATTGGCTGCTGCTGGGGAATGGGCGCCTGCTGCCATTGCCCAGGCGGCAGGTTGGGCACAACAGGCCCGCTGACCTGGTTGGGCCGGGGAACGTTCAGGCCCACGGGGGCCATCTGGCTGCCCGGGGTCACCATGCCCGTGCGCCCCGGGGGCATGCCGTTGTTGATATTCACCCGGTACAGGTGCTGCTGCTGC	-81.5
>chr8_87654643_87654843_9	CGCCGCCGCCGCGGGGCGGGAGAGCCTTTTCCAGCACCCGCTCGGCTCCGGGCTTCCTACCCGCAGCCACCAGCGCGACAACTGCCCCTACGGTTTGATGGTGGGCGGCGGCGGCGACTCTGCTTGGGTTCACGCCTCTAACTGCGGGTCTCGGGCCGTGCCTTTCTCTCTTCCTGCCTCCCCGCCCCGGGCTGCCCGGGG	-81.5
>chr7_120991188_120991388_5	CTGCAACTGCTACCAGTGCGCGGAAGACTCCGAGAGCGCCCAGGAGCAGGAGCGCTCCTGGCTCCTGGGGGTCCCTGTCCCTCCGCCGCTGCCGCCGCCTCTTCCGTCTTCCTCACAGAGCCAAAGCCGCCGCCATCTTGGTTCGTTCCTCAATAGCGGCGCGCGGGGCCACCCAGGCAGCAGCTGCAGGGGCGGCCCGTT	-81.5
>chr12_3567574_3567774_5	GACACCACAAACAACAGCGCGGGGCGGGGCCGGGTGTCCCAACGTTCGGGGGCCGCGAGCCGCCGCCGCTGATTGGCCGGCGCCGCTCGGCCGGAGCCCGGCTCCGGTACAGACGTTCGATTCGAATCCTGCGGCCTGTGGACCCGCACTGTTTCTCTTTTTGCCCAGCCGCGCCCATTGGCGGATGTCGGCGCCGTGGGG	-81.5
>chr14_11169273_11169473_8	CGGCAGAGGCGCGGGGAGCGGTGGCCGGTCCAACGCGCGCCCTCGGCCTCCTCGCGCAGCAGCTTCTCCACCAGGTTGTTGAGGGTGTGGTTGGGGCGCAGGTCGGAGGGAGCCGCGCGGTCCTTGCACACCGGGCAAGTGGGCGCCACCTGCACCTCCCAGCAGCGGGTCACACACCCGCGGCAGAAGTTATGGCCGCAG	-81.4
>chr2_4816_5016_8	GGGATGCCTGCGGGCCACAGCCCTTCAGCCAGGGGCGCCCGGAGCCTGCCCACAGCCCCCCACCGAGGCCCGAGGGGGGGTCCTCACCCTCCGAGAGGAACTCTGAGTAGGTCTGCAGGCCGTTGTAGTCTCCGCAGAGGCCACACGTGTGGTTCTGGAACTTACTGTCCAGCTCCAGCTGTTGGGATCGGGGGTGGGGGG	-81.4
>chr13_101827081_101827281_5	CACCAGCGCTCCTTCCGCTGCAAGCACCAGCGCTCCAGCCGCAGGGGCAAGCACCAGCGCTCCGGCCGCGGCGGCAAGCACCAGCACTCCAGACCCCACGGCAAGCACCAGCGCTCCGGCCGCAGGGGCAAGCACCAGCGCTCCGGCCCCTGCGGCAAGCCCCAGCGCTCCGGCCGCAGGGACAAGCACCAGCGGTCCAGC	-81.4
>chr2_33508_33708_21	GCCCTGTGGCGGTCCCTGAGACGGGCACCGTGGTGCGTGCCGTGGACCGAGCTGTGGACTGCGTGGCCACACTGACTGGGGGTGCTGTGGGCTGCGTTGTGGCCCGGGTCACCGTGGGTCCCGTGGCTGTTGATCTCGGTGTAGCCGTGGGAGTCCGTGTCGGTGTGGCCCGTGTGGTGACAGCAGAGGTGGTTGCTGATG	-81.4
>chr6_245847_246047_11	GCTTCCTTGCCCCGCCTGTCCGCCGGTGTCGTTGCGTGTGGTCGAGGGGTGGCCTTCTGCCACCCCCCACCCCCTGCCGCGTGCCCCTCCCTCCCGGCTCTGCTGAGCTCACCTGAGCGCGAGTCGGGACCCGGCTAGCCGCTGCGGGCCGGCCGTCATAGCCGTGCCGCTCCTGGGTGGGTGGGTGGGTGGGGGGGAGGG	-81.4
>chr7_122792986_122793186_9	TCCGAGAGCTGTCAGGTGCGCTCGGGAGGAGGCTGCCCCGCGGCTGCCGAGGGGCCCTGACGTCACCAAGGGAGGCGGGCCTTTGGGGGCGGGGCAGGGCGCTTCCGGCCGGGGCCGGAAGCCCGGACTGTGGCAGCATCCGGGACGGCCGGCGGGCGGGCCAACCCGGACAGGAGGTGAGAGTCGGAATCTGCCCAGCTC	-81.4
>chr12_16222785_16222985_5	AAGGGGGAGATAAGAGGCCCGGAGAGGACCCGGTCTCGGCCGCTCTTCTGGGCCGGAGAGGAGCGGGGAGCCAGCGCTGCCCCTGCCCGCTCCAGGGCCCGGCGGCGGCGGCGGCGATCGCAGCCGTCGTCTGTGGAGCATTGCGTGAGGGTCGGGCGAGGGTGCCGCAGGGTTTACGTGCACTCGCTCATGTGCTCCTTA	-81.3
>chr13_101827477_101827677_8	CACCAGCGCTCCGGCCGTGGAGGCAAGCACCAGCGCTCCGGCCCCCGCGGCAAGCACCAGCGCTCCGGCTGCAGGGGCAAGCACCAGCGCTCCGTCCGCTGCAAGCACCAGCGCTCCGGCCGCAGGGGCAAGCACCAGCGCTCCGGCCGCGGCAGCAAGCACCAGCGCTCCGGCCCCCACGGCAAGCACCAGCGCTCCCGC	-81.2
>chr6_365437_365637_12	CGGCCCCCGCCCTCCCAGCGTGCCCGCCCCCGCGCCTCCCCGACGGCCCGGCGCGCCCGGGCACCCGCTCTACTGCTCCACGCGGCACGCACGCCCAGCCGGCCCTCCCGGCCGGGGCCGGGCAGCGGGCAGCTCGGACCCCCGTGCGACGCACGCCCCGAGAAGACCCTCACCTTCACCAGCCTTGGCGCTGCCGCTCGG	-81.2
>chr3_38981877_38982077_9	GGCTGTTGGGATGGTGTCCTGGGGACTCTCAGAAGTCACTGGGGACACACTTGTGTCCCTAACATTAGGCATCAGGCAAATCTGCCCTCTACTGAAACTGGAGCGCGCGCGCGCGCGCGCGCGCGCGCGCGCGCGTGTGTGTGTGTGTAATGAATTGAAGGGGAGTGGAATCTGCCCCTTTGGCATTGGGAATGTGGATTA	-81.01
>chr6_47818724_47818924_5	GGTTCTTCGGATGGGAACCCGAGTGTTGGCCCCGATCCGCCTGCGGAGGCCCCATGTCACAGTTTGACATGGCTCTGCTCTCCCAGGACTGAGGCTGGCAGGGGTGGGGGTGGCGGCGGGAACCGCTTTGGCCTCTTCCCTGCCCCCCTCCCCGCTCCAGTCCTGGAGAACTGGAAGGAAGCTCATCAGAGCAAGGGACCC	-81
>chr17_61149196_61149396_19	AGTGCAAGATGGGCCCTGCAGTGCTGTGGCCCCAGGGACAGGCTCGGGGGCCCAGCAGCAGGCATGGCTTCTAGCTGTGCCCCTCGCTTGCTCTGTCCCCCATGCTGTGATGATGAACTGAGCGCAGCCCAGGGGCTCATGGTAAGGACCAGACAGGGACAGGAGGCGTGCTGACTGCGGCGAGTGCTCGGCTGGGGCAGC	-80.93
>chr11_78813208_78813408_13	GGGGCCCTCGGCTCAGGACACACCAGCCAGGACCTGTCCCTGGACTTGTGGTCCACGCGGCCCAAGGGGCGGCACCTGGGAGTGGCTTGGGGCCGCGGCCTACCGTGTTGTCCTTCGTCCTGTAGGTCACGTTCAGCTGCAGCCCCATGCTGGCCAGCAGGCAGGTCCCGTTGGCGCCGCTCACGTTGTATCTGGACACCC	-80.9
>chr3_116775083_116775283_6	GGCGGGAAAGATCGGGAAGCTCGCCGGCGGGGCCTCGGCGGGGCGTCTGGGCCCATCAGCCCCTTCTGTATCTGGGCCCCCGCGGGCGGCGGGGCGTGATGCCGTCTGTTCGTCCGTGGGCGCCCCCGGGGGAGGGGTCCTCCGCGCACCTTTCTCCGTTCCGGTAGCCGAGGGTCTCTCCTCTTCTGGGGCGATGAGTAC	-80.82
>chr6_45433989_45434189_10	CCCTGACACAGGATCGCTCCCAGTCTCGAGGCCCCGTGGAGGAGGAGGCTGGCTGTGGCCCCGTGGGAGGGCTGCGCGCTTTAATGGGACACATGTTGCTGTGTGGCCCCCGTGGGCCCGGCCTGTGCCTGGCTTTGAGTGGCCACAGGCAGAAAATTGCTGCATTGTCCCGACATTAGGGCGACTAATGCGGCATTGCCA	-80.7
>chr6_43465143_43465343_9	GCTTTCTGTTCTGAGCCTCCATCCACTTGGCTAGGCCCATACAGAGGAATAGGTCCCGGCCCGCTGCCTCCGGGTCCACAGGGTAGGCAGAACTGTCACTGGACTGGCCCCCGTGGGCCCCACTGAGCTGGGCCTGCAGGTCCAACGTGACCAGTGGGGCAGGCTTGGCCCCTGACAGCTTGTTCCTGTGGCCGGCTGAGC	-80.7
>chr14_49986030_49986230_13	TCGAGGGCTTGGTGGTCTCCACGCCCTGGGTGACGGTGGTGCCGCCTGCCTTCCAGGTCACCGTCACGGCGCCCGGGTAGAAGTCACTTATTAGACACACCAGGGTGGCCTTGTTGGTGCCGAGCTCCTCAGAGGAGGGCGGGAAGAGGTTGACCGTGGGAGCGGCCTTGGGCTGACCTGGGGGCCGGGGAGAACACGGAG	-80.7
>chr6_254758_254958_9	CTCGGCGCGAGCCCTCTGGTCCGTCTCTTCCCTCTCACGGGCGGCGCGCGCCCCCCCAAGGCCTCGCAGCCGCCGCCGCCCGCCCCCAGCCAACCCACCCCACCGTCCCACACGCGCTCCGTCAAGCGAGCGGGCGGCGGGGGCAGGGCGTGGGGGGGGGGGTGGGGTGCGGGGCAGATACGGCAGGAGGCAGAGGGGGCG	-80.6
>chr6_47688016_47688216_12	CGCACACCTAGCTCTGTACAAGGGAAGCCTGACATATAAATACCGTTTCTTACAAAATGCACAGCAAGAGGACAATAAGGAGGCGAGACCCCGCGGGCGCCGGGCGCCGCCGGCCCCCCTCGCGCCACCGCCCGGCCGCTACGGGGAGGCGGCGGCGGGCGCGGGCCCGGGGGGCGCGGGGGCGCCGAGGGCCGCCAGCTC	-80.6
>chr7_66322991_66323191_12	CTTCCCCACATGCCCGAAGAAAGGGCATGATGAGCAAGGAGCTCAGCCCAGGGCCGGGGCTGGGGTCTGGACCGGTCCTTGCAGCCTCCCCTGCCTTACGCAGGGCGCCTCGTCCAGCCTCGTGGTCAAGCTGGCGGACACGGACCGCGAACGCGCGCTGCGGCGGATGCAGCAGATGGCAGGCCAGCTGGGCGCCTTCCA	-80.6
>chr1_123663166_123663366_5	GCGTCGCTCCCTCCGCCCCCGGCTGGGCACCTCTGGTAAGGCCCCCCCCCCCGCCCAACTTCATTTGTTAGGGGACGTCACCGGTTGTTGGCTCTGGGACTGAGGGGGCGGGGCCGATCCGTGCGCCTGCGCGCTGCGCCCAGCTGGCGGGAGGGCGGGCCGCGGCGGCTGTGGCGGCGGCGGCGGCGGCGGCGGCGGAAC	-80.6
>chr13_112664996_112665196_7	GAAGAAGCATTTGCTGCAGAGGCAGGAGTGGTGCTTGCTGCGGCGGCCGGAGCGCTGGTGCTTGCCGCGGATGGAGCGCTGGTGCTTGCCCCCGCGGCCGGAGCACTGGTGCTTGCCCCTGCAGCCGGAGCGCTGGTGCTTGCCCCTGCAGCCGGAGCGCTGGTGCTTTCCGCGGATGGAGCGCTGGTGCTTGCCCCCGCG	-80.5
>chr17_35334618_35334818_7	CGGTTCGGGGCCGGGGGCCGCCGCGCGCGGGCTTCTGAACTGGCACATTGTTGGAGCCGAGGCTCCTCCAGTCCCGAGCCGAGCGGGGCGCCGGCGGCGGGGGCCGCGGCCGGGGCCGGGCCGGGGGTGCCGGGGGTGCCGGGGNNNNNNNNNNNNNNNNNNNNNNNNNNNNNNNNNNNNNNNNNNNNNNNNNNNNNNNNN	-80.4
>chr13_139023140_139023340_10	GTGCAGGCGCCGGCTCCCGGCTTGCCCCCTGTATGCATAGAGGGGCAGTTGCTGAAAGGAAATAAATCGTTTTTCCCCCAACCCCCATGCCCAAGCTCTCGGCCCTCGTCCAGCCGCCAGTCAGGCTAGACCTGGGCCTCCAAAGACAGACGGCCTGGATCCAGCCAGGCTCCGGGCCCTCCCCGGAGCCACCCGCTTAGA	-80.4
>chr3_258387_258587_6	GATCGGGGAAGCTGGGCCACCCCCGGCTCCACCAGCTGCTGGCCCTCACGCTGTGGAAAGGTAGGCTGGGCACCTGCGAGGGCCCGGGGCCCGCGGAGCAGGTGTCCCTCGGCCCCGGGGCTGCTGTTTCTTTCCATCCTCCGGTTTGACGGACCGCGCTCACCTGCCGCCGCGCGGACGAGGGAGAGCTCGGTTGGCCGG	-80.4
>chr14_92778443_92778643_7	GTTCTGAAATACTTCGGCGAAGGTCGGAACGGAGGCGCCTAGGCGGCCCGCCGCGCCCTGGCTGCCTTCCCCGGCAGTGGAGAGCCGGGGAAAGCGTTCCGGTGGCCGGGACCCGACGCCTGCCCGGAGCCCACGGGAACAGTGTTTTGTTTCTCGGTGGTTTCTTTGTGCTTATGTTGTGGGCGAACGCAGGCGGCGGCG	-80.4
>chr3_35088932_35089132_6	CCACACGGCAGCAGGCTGGCACAGCCTGATGGATTTGGAGCGAAGGCTTTCCACGGCGAGGCACGGCCTAGGTTGGCATCGGCACGAAGAAGGCCTTTGAGAGAGGGAGCGAGAGCCCAGGTGGAAGGGCCCTTCTTGGCGGGGGATGGAGCCCCCACCCTCGTCTGGGCCCCAGCCCCAGCCCCAGCAGCCCCGGGGACT	-80.3
>chr13_101826949_101827149_5	CACCAGCGCACCGTCTGCTGCAAGCACCAGCGCTCCGGCCGCAGGGGCAAGCACCAGCGCTCCGTCTGTGGCGGCAAGCACCAGCGCTCCGGCCCCTGCGGCAAGCACCAGCGCTCCGGCCGCAGGGGCAAGCACCAGCGCTCCTTCCGCTGCAAGCACCAGCGCTCCAGCCGCAGGGGCAAGCACCAGCGCTCCGGCCGC	-80.3
>chr8_352857_353057_7	AAGGCCTTTGGGGCGGGAGCCTGGGCTCCGGGCGACGCCTGCCGACCTCGGGCCACCTTTCCGGCACCTCCTGTCAGCAGTCAAGCCGCCCCGGCTGGGTCCCGGGACGCGAGCATCGCTGCAGAGGTCTTCCACGCCCGCAGGGATGGCGAGACGGGCACCGTGCTGGCCCTGGGTCCCCCTGCCTCGGAGCAGAGCCAC	-80.2
>chr6_255719_255919_7	CCCTAGGGGTCTTTAAACCTCCGCGCCGGGACGCGCTAGGTACCTGGAGAGAGGGAGGCGGGCGAGGCGGGGCAGGGAGGGGGGGAAAGCGCCGCACCCAGGCGCCCCCAACGACCGCCGGCCCTGACGACGGGTAACGAACTCCGTCCGTCGCGCGGCCCGCCCTCGGAACGCGGGTCTTACGTGGCACTGACGGCCCGT	-80.2
>chr3_106879625_106879825_5	CTGTCCTCGTCTGCGCTCCGCAGAGTCCGGGTCGGCTTGTCTTTCCCGGCCCGGCTCCACTGGCCCTGACTGCCCGGCCGGCGGGCCGGCCTTCCTTGGCTCTCCCCGGCGCGGCGGGCGCCGCGGGCGCGGCGTGACCCCGTCCTCCTGGCTGGACCATGGTGAACACCCGGAAGAGCTCCCTGCGCCTTCTCGGATCTA	-80.2
>chr6_119913317_119913517_7	TCGGGTGGACACCCTGCTGCCCCGGGACAGGCCCTGACGCAGCTTCCTGGGACCGCGTGCCCTGGCCAGGAACACGGAAGCCTCCCTCTGGCACAGGGAAGAGCCCGGGACCCCGCGGGCCCTCTGGCCCAGCACTACCTCACTTGGCGGGGAGGGCAGAGTTGGGGAACAGGTGGAGGTGGGGCACCAGGCCTCGACCAC	-80.2
>chr7_22903007_22903207_7	GCCGGTAGCGGTGCGGCTTCTTCACGCCGCCGGTGGCGGGCGCGCTCTTGCGGGCCGCCTTGGTGGCCAGCTGCTTGCGCGGCGCCCTTGCCGCCGGTGGACTTGCGAGCGGTCTGCTTGGTACGAGCCATGGCTGAGTCGCGCCACTTGCTTAATCGCAGAGGAGGCTGGCTTCTCAATATATATAGTGACCCTCGAGTC	-80.02
>chr6_24455839_24456039_6	CCCCCCCCCCCAAAATTTGGCCCAGGGTTTTTCTGGGGGGGACCCCCCCCGAGGGGGGGGGGGGGGAAAAAAAAAAAAATTAGGGGGGGGGGGAAAAAATAATTCCCCGCGGGGGGGGGGGGGGGGGGGGAAAATTATTGGTTGATAAAAAAAAGAGCGAGCCCCCCCCGGGGGGGGCCGCGGTTATTTAAAAAAAAGCCG	-80
>chr9_43011878_43012078_17	CGGGCGGCCATGCGCTGGCGCAGGTCGTCGCTGTAGGGCGCCAGCTGCTGGCGCAGCGCCTCCACGTGGGCGCGCAGGCGGTCGCGGAGCTCCTCGGCCAGCGGGCTCAGCTTCTCCTGCAGCTCCTGCACCTTCTGGCGCGCGCCCTCGCGGAACTCGGCGCCCAGCGGCGCCATCTTCTGGCGGTACGTCTCCATCTCC	-79.9
>chr10_26148134_26148334_8	TCTGCTGCAGATGCTCGGGGGCCCGTCGTCGTGGGGCTGGAGTCCCAGCTCCCGAGCCTCTGGGCACTTACAAGCAGGAAGGCTTTGCTCGAGGGCTCGACTCCTGTTCCTGCTGAACTGAGCCAGTGTGTAAAATGAGAACTGATATCAGCTCAGTAGGCACCGGAGGGCGGGTCCAATCGACAGCCCGGAGAAGCAGTG	-79.72
>chr14_52088371_52088571_5	CCTGCCAGGATCGCCTTCCCCGGGTGTGTGAGCTTGGCTTTCCCGGGCGCGGGCGCGGCGGCCGCAAGAGCGCGGGGGTCGGCCATGGCGGACGGGGCAGGGGGCCCGGCGGCGGCCTCGGGTCCGAGCTGCCGTGCTCGGTCGCAACCGCGGCAGCGGGCCGGTTATGGGTNNNNNNNNNNNNNNNNNNNNNNNNNNNNN	-79.7
>chr6_255826_256026_6	CCAACGACCGCCGGCCCTGACGACGGGTAACGAACTCCGTCCGTCGCGCGGCCCGCCCTCGGAACGCGGGTCTTACGTGGCACTGACGGCCCGTGACGCGGGAGCCACTCGGCCGCCGGCCGACCACCGCCCCCACCGCAAGCAGCGCCGCCGCCGCCGCCGCCGCCGAGGACAGGGAGAGAGGGCCCGGGCCAAGCGGCG	-79.7
>chr11_6637731_6637931_6	CCCGAGGAGAGGCTCGCTCCGTGCGCAGTTCCCCCCACGGTCCCCCCTCATTTGCCTTTGTGTGGATCCTGACCCGCCGGCTCCCGGCCGCGGGGATCCGGCCGCCGCGCGGGGTGGGGAGCTGCCGGAGGCGCCCTCCCCGCCGCGGCGCTGCCCCAGACTCACCCTCAGCGAGGCACAGAGTCGCCCAGTGCCCGTCCG	-79.6
>chr11_77550356_77550556_10	CTCCAAGGTCAGCAGGCCCGGGCCGCGTCCCTGCGAGGCGTCCAGCCGGGGCCCGCCTCCCGGGACTCCGTCTCCATCTTCGCTCGAGCCCCCGGGAGCCGGGGCTCCCACCTGTCCGAATCTGCCCAAGGTTTCCAGGCAGAAAGCACCTTCCGACCAAAGGGCCAAGTCCACGGGGGCGGGGCGCGGGCGGGCCCGGGC	-79.6
>chr9_114954918_114955118_5	GGCTTGAAGCCAGAGAGGGTTCCTTCTAAGGAGGCTGAGTCTACAACGAGGAAGTGGAGTCAGGCTGGGGCAGCCGCTGTTTCGAAGCAGCCAGCCAAGCTGGGCTGGGGAGCATCGAGGGGGCCAAGTCGTGCAGATGCTGTCAGCCGCACAGGGTCCCCACCCTGCAGCCCTCCAGCGGGCCCACCTGCCCTGCACGGG	-79.5
>chr9_56968453_56968653_7	CCAGCCGCTGGGGCTCTTCCCCGCCGGGGGAGGGGGGGGTGTCCCTCGCAGGGGCGCGCCAGGATTTTTTTGTGGGGGCCGGGCCGCCCCTCCCACGCACGACCGCTCTCCCACCCCGGCCTCGCCTCCTCCCCCTCCCAGGGAAGGGCCATGGTGCGGGTTGGGGTGGGGCAGACTGTCCTCAGAGCGCCCCTAGCAGGT	-79.3
>chr1_9727179_9727379_6	CGCTGGTCGCAGCCCCAGAACATTCCCACTGAAGTAACTACTCTTTGTAAAGGACCTGGGGGGCGGCGAGGGGTACGGGTTTGGAGGACTGCCAGCGAGCGAGCACGGCCGGGGCCGGGGCCGGGGCCGCGAGGCCGTGCCCCTCACATGGCTTCGAACTCGTCGATGCGCTGCTTGGTGTTGCCCTGGCGGATCTGGCGC	-79.3
>chr1_8368583_8368783_7	TCGGGGTCCCCAGGGCAGCTGCACAGGGCGGGTCGGGACCCTCGGTTCCCACTCGGGGTTGGGCGTGAGTGCAGCAGAGAGAGGGTGATGGGGTTTCCACGACGGGGAGGAGACCGGCGGCTGGGTGGGGCAGCTGTGCACCGTGTGCCGGGCTCCCCTGCCCAGGGCTCCCCGGGTTGGGGGCTGGAGCGTGCACGAGAC	-79.3
>chr2_47046456_47046656_10	ACTGAAGCGACCTGGAGCATGCGAAGTGGAGGTGGGGCGAGACGCAACTCGCTATCCCGCGAGAGGTGGCCCCGCGAATTAGGCCCACCGAGAGAGGGTGGGGGCCGACGCGCACGCGCACTTCGGCTTCCGGCCCACACTCCCGGCTCGCCACTCACCTCCAGCATCCGGAACGTCTGCCCCGCGCCGCTAGGCGGGCTG	-79.2
>chr7_24462727_24462927_13	AAATGCCGGGGTGACCCTCGGACCCGGAGGTCGGGGTGACCCCGGCCCGTCCCTGGGGATGGGGATGGGGGTCGTGAGCTGGACCCGGGCCCGCCTCGCTCACCGGCCTCGCTCTGGTTGTAGTAGCCGCGCAGGGTGTTCAGGCCCACTCCGTAAGTCTGTGCGTTGTCCTTGACTTTCCGCGTCTCCTCATCCCAATAG	-79.2
>chr6_253630_253830_11;>chr6_254553_254753_11	GCCGCGTTGGGGGCGCGCGGCAAACGGGAGGCGGCGGCGGCCCGGACTCGACCCCCCGACCGATATCGCGCGGGCTCCCAGCCGCGCGGCGCGGGGACTCGGCCCGACGCCCCCACCCCACCCCCGGCGAAACACACCATGCCCAAAAGACCGCTTGCGGCGCGAGGAGGCTCCCAAAGGGACGGCGGCGGCCAAGGCCAA	-79.1
>chr6_255959_256159_10;>chr6_256858_257058_10	CACCGCAAGCAGCGCCGCCGCCGCCGCCGCCGCCGAGGACAGGGAGAGAGGGCCCGGGCCAAGCGGCGGCAGGATCGGAGCAGTGGAGCGGAGGCATGGAGGACCAACGGCCGGGAGGAAACCCGGCCCAGAGCCGGCGGCGGGAGGGCAAAGCCCATCCCGAGACGCGCCAAAAACACCACGGGGCAGCCAAGGCCGCGC	-79.04
>chr14_40483023_40483223_11	GCCCGCCCTTACCGCTCTTGGGTTTAGACTCGCCGGCCGGCCCCGCCGAGGCGGAGCGGGGCGGCTGTTGCCCTTTGCTGCTGCCCGAAGAGGTGGAGGAGCTGCTGGAGCCGCTGTTCTTGTCCATGTCGGAGGCGGTGGCGGCGGCGTTGGGGGAGCTCTGCGGCATCAACAGGGGCCTTGGCGGCGGCGGCGGTCGGA	-79
>chr2_46773812_46774012_6;>chr2_46948609_46948809_6	GACGGGGCCGGGCTGCCTGGGGCGGTCCACGGGCGTCCAGGGCGACCGACGTGGTGGAGCTGTTAGCCCAGTTCCAACGGGCCTGAAACGGGCGGCGCGGGCTTGCGCGGGGTGGGGCGGGGCCTAGGGGCGGGGCCGGGTAGATGAGGGCGGGGCCATGGCTTGTGGGCCAGAATAGAGGCGGGGCGGGGCTAGGGGGCG	-78.9
>chr12_42820692_42820892_5	GTTGTCTGAGCTGGAGTCTCCCCCTTCAGCAGTCCGCTCTGCGGTCTCGAGCAGTCTTCTTGGCACGTTTTCTGGGTGCAGCAAGAGAACCGTTACCATTACTAAACTCAGTAATGGTAACGGTTTGCTCGCCACCCCCAAGTGCCCTGGCGGTCGGCAGGCGGGGATAGGGCTGTGTGGGCTCGCGGCGTCCCCTACTCT	-78.9
>chr1_262989910_262990110_5;>chr1_263187903_263188103_5	TGGGTCCTCAGAGTCAGGCAGAAGAGGACCCTGCACCTGCTCCTGTGGGAAAGAAAAGCATGCCACGGTCACAGGCCTGCAGGCTGGAAAGGCGTTAGCGCCTCCAGGACCTGAGCATCTGCAGGCGTATGGCCTGGGAAGGATGCCCGGATCCCGCCGCGAACACCTCTCCTGCCGCACAGGCCCGCGCACTCGCGGACA	-78.9
>chr1_294352691_294352891_21	GCGCTGAGTACCTGCTCTGCCCAGGCGAGTGAGGTGGCGCCCCTGGCGGTGGGCCAGGTGGAAGCTGGCGGACCCAGGATACTGCGTACTAGCTGGGCACCACCGGGCCCCCGTGGGCCCGTTCCCTCCCACGCGCCACTCCGGCAGCCTCCTGCCCTGCAGCCCTGCACCCAGAAAGAGAGCGGGGTTGGAACGGGGATG	-78.8
>chr5_5064140_5064340_24	GCCCCGCCCACGCCCGCCCGTGACTCACGCCGCGGCCGCCGCCCTGCCCCGCCGCCATCTTGGCTGCTGCCACGTTTCGTGGAGCCCCAGGGGGAGCCCCGGCCCCCCGGCCGGGGCCGGAGGTACCGAGGACTTCGCCCCACGCCCGAACAGCGCAGCGGCCTCTCGACCCAGGGGCGCTGGCGCTTCGGCGTCACCCCA	-78.7
>chr8_54787918_54788118_5	GCCACGAGGGTCCGGAGCGCAGCGCACAGGAGAAGGCACGTCCAGAGGGGGGCCCTGCGAGGCGCGGAGTAGCAGCCGGCCAGAGAGGCAGGGGTGTTGGGGGGGTCGCCGCCGCCGCCGCCGCCGCCCGGGGGCCGCCGGCGTCCCGCACCCCGGGGCCCCGAGCCCCGCATCTTCCTCTTGCCGCCTCCGCCGCCGCTG	-78.6
>chrX_110496440_110496640_5	GAGCTGCGACCGGACCTTCAGCACCATGCATGAGCTGGTGACACATGTCACCATGGAGCATGTGGGGGGCCCGGAGCAGAACAACCACGTCTGCTACTGGGAGGAGTGCCCCCGCGAGGGCAAGTCCTTCAAGGCGAAGTACAAACTGGTCAATCACATTCGGGTGCACACGGGCGAGAAGCCTTTCCCGTGCCCCTTCCC	-78.4
>chr1_155576414_155576614_11	CGCGGGCGGGCGCGCCGGTCGCCGGGCGCAGGTTCAGGCACTGAAGGAAGAGCTGCTGGGAGTCGGGGGCGCTCTCCGAGGCCGGGGCGCGCGGCCGGCCGGCCTCCACCCGTCGGTGGATGGCGTTGTGCGCGTTCAAGCTGTCCAGGTTTGTAAACAGGTTCCCGCACTTGGTGCAGACTTCGTAGAGGGACAGGCCGG	-78.4
>chr11_4684458_4684658_5	CCTGGGCGGCTTCTCCAGGAGGCTCTGCTCCAGAAGCTTCCCTAGCTATTGCGGCCACGCGCTGGCAGGGGGCGCTGTTACTTCACGGTTTCACAAGCGGCCTTTTCTCCCGCCGCCGCTGCAGTTCTGCCTGCTGGAGTGTCCTTTGCTCCGCAGGAGCTGCTGCAAGGCCTGCAAACCAAGGGCAGGGCTGACCAGGCC	-78.34
>chr2_16647286_16647486_6	AGGGGCAGGTGCAGACCACCCACGGCACCCACGGTGCTGGAAGAAAGCATCCAGGGGGGTTGGGTGGGGGAAGGCTGCAGGAAGGTGTCCGTGTGGGGCAGGGGCTCGTCCAGCCGCCTGACACCCGGCCCCCGACGGGACGACCGTGACAGTGGGCAGGTCTGGGTGGCTTTCTTCTCCATCCAGTCAAGCCCCGCCAGG	-78.3
>chr4_36182843_36183043_5	TGGGCGGGAGCAGGGAGAAGCGGGCGGCGCTGGGGCGACTGGGAGAGCAGCGCGGCGTGCGCGAGCACGAGGCGTAGTGGCCTCCCCCAAGGCTGAGGCGGCGGCGGGCGCGCGCGGCGGCGGCGGCGGCGGCGGCGGCGGGTGTGAGGCGCGGGCTGTTGTGCTCTCGGCTCTCCCTTTTCCCCTCCTTGGCGGGTGGAG	-78.3
>chr1_289453700_289453900_5	CGAGGGGTGGTGGGGACGGTCACACCAGCGACCCCAGGGACCAGCCATGCCCAGCAGATCCCGAAGCGGAGGGGACGGGCTGCCCTGAGGACAGCGGCAGGGGCGCGGGGCTCCCGCCGGGGGCTGGGCTGGGGGCCGGCTGGTGCAGACTGGACTCAGTTCTGTGTCCTGCCTGCAGCCTTGGTGCAGACGTGCCTGGAG	-78.2
>chr6_24455392_24455592_5	TGCCTCGGCGCCGCCCGGCCCAATTGCTCTCACTTATCCCGACCTCGCCGGCCTGGTGGGGAGCGCTCCGCCAGGAAACGCCTGGGGCCACAATCGGAGCGGCAGGGCGGCGGGATCGATGGCCGCCCCGCCCCGAGGCCCCCGCTCGCGGTCAATCCTCGCGCCAGGAGACTTGTCAATGCTTCTCGGCTTTCGCGGGTC	-78.2
>chr11_74511907_74512107_9	GCGCACTGCTCCGCAGCCCCGCAGGCTGTCCCCACACCGCCAGCCCCGGTCCTCTCCGCGGAACTGACCTCCGGAGCCCGAGGCTCAGCGCCCAGGCCGGGGTGTCCGGCCGGGGGTGCCGACGGTCTGGGCGGCTCTCACTGCGCTTTGCCCTCCTGGACCAACGGCGGCGCTGTTCTCGGAGGCTTCGAGGTCCCCGGC	-78.11
>chr7_22862557_22862757_10	GTGGATGGCACACAGGTTGGTGTCCTCGAAGAGCCCCACCAGGTAGGCCTCGCACGCCTCCTGCAGCGCCATCACGGCCGAGCTCTGGAAGCGCAGGTCGGTCTTGAAGTCCTGCGCGATCTCGCGCACCAGCCGCTGGAACGGCAGCTTGCGGATCAGCAGCTCCGTGGACTTCTGGTAGCGCCGGATCTCGCGCAGGGC	-78.1
>chr15_76989881_76990081_6	CCGCGGTCTTGCTAAGCACAGCAGCTGAATAGGGCAGGAAGCCGCTCTCAGAGCGCGGCGCCGCTGCGCTGCAGCCGAAGTCCGAGCCTCCGGCGGCCCCCGCGCCGCCGCCGCCACCCCCGCCGCCCCCGCCGCCACCCCGGGACCCCAGAGCAGCGGCGGCGGCCGCGGCTGCCGCCGCGCCGGATTGACTGCTGTGAC	-78
>chr4_7416363_7416563_5	GCAGGAGCGGAGCGCGCTGGGACCGCAGCGCTGGGTCGGGCCCGAGGTCGCGCGGGAGGGAGCAGGTCCGAGCCCTTCAAGCCCGCTCGGTGTCCACTGCCATCGCCTCCTCCGCCGCCGCCGCCGCCGCCGGCCAGCCCTGACGCGACGCCGGGCCCCGGCGACGTCAGCCGCCCGCGACGCGCCGGAAGCGGGCCTGGC	-78
>chrX_120553595_120553795_6	TGGCCGCGGGCGCATTTATAGCCAGCGTTGCACACAGCGCCCGCTGTTGGGGCCCCCCTGTCGCTGCTCTTTTCGTGTCTTACTCTTCATTTGGGGGGGGGAGTGGCCCGGCCGGGGGTGGGGGGCAGGGGGCAGGAGGAGCCCCGGTCAGCCCCCCTTCTCTGGCACAGAATCCCTCGCAGTGGGGAGGAGCAGCCCCCG	-78
>chr13_101826685_101826885_5	CACCAGCGCTCCTTCTGCTGCAAGCACCAGCGCTCCGGCCACAGGGGCAAGCACCAGTGCTCCCTCCGCTGCGGCAAGCACCAGCGCTCCGTCCACGGCGGCAAGCACCAGCGCTCCGGCCGCAGGGGCAAGCACCAGCGCTCCGGCCCCCGCGGCAAGCACCAGCGCTCCGGCCCCCGCGGCAAGCACCAGCGCTCCAGC	-77.8
>chr3_35656906_35657106_5	GGCGTGGACTCTGGCCTGACCTGAGTGGGGCCACGTAGGTACACCTGGGCCCCAAGCTCCTTGTCCCTGAAGTGGCTGGGGCGAGGACCTCCCCTCCAGGGGTGTTAGAGATCGGATCTGGAGATGGGGGGGCAGGCAGGTTCCCCCATGAGGCCCCCGTTTCAGCTGGAGACAGAGCCAGGGTGGGTTGGAGGATCCTCA	-77.8
>chr6_256050_256250_5;>chr6_256949_257149_5	AGGCATGGAGGACCAACGGCCGGGAGGAAACCCGGCCCAGAGCCGGCGGCGGGAGGGCAAAGCCCATCCCGAGACGCGCCAAAAACACCACGGGGCAGCCAAGGCCGCGCGACCGGAGACAGAGACGCGCGGGGGTTGGGGGGGCAGGGCACGGCCCGGCCCCCCCCAAAAAGCCCCGGATCAACCCTCGGACCCGCCTCT	-77.7
>chr14_144600921_144601121_6	GGCTCTCTGGGGGCAGGGACGGTGCTGGGGCTGCTGGTTACATGGGGACACAGGTGCTGCTCTGAGGGGCATTTCATCCAGTGCGGCTCTTTCTGGAAATGGGGGCCCCCGGGGCCGCATCAGCCCCGTCCTCTCAGCATTTCCTGGGAGGAGCACAGGCCTGTGTCCCTGTGGGCAGAGCGTCACCCGCCTGGTGGTACA	-77.7
>chr1_35690724_35690924_5;>chr1_35868796_35868996_5	CGACCCCGGCAAAGGGTGTAATCTGCAGCCCGTGCCTCGACTGTACCTCTTTGCTGATGCGCGGGTGGCTGCCGCCGCAGCTCTTGCTGCTGCTGCGGGCGCTGCGTCCCGCCGCCCCCGAAGCCCCCGCTGAGCAGCAGGACCAGGAGGACCCTGGCGGCTCCTGGCATCGCGGTGGCCCCAGCGGATCCACTTCTCAAG	-77.6
>chr14_147943545_147943745_7	CTGAAGCAGCCTCGGTATCGCTCTGGCCCCATGTCTCTCTGAGGGACGGCTGCAAGGCCATGGGGCCTGGCCACGGGCCGTGACTTTCCACCGGTCTTCCTACCCTGCACGAGGCCCCATCCCAGGGAGGCCCAGCAGAGGCCCTTCCTGGGACCTGGACACCAGCCTGCAGCTGGCACAGTCTCTGAGGCGCCACCTAGA	-77.6
>chr3_2841540_2841740_5;>chr3_3014034_3014234_5	CTGGGCGTGTGGAGGAGGCGCCACGGTTCCCCAACCGCGGGGGCCTGTGTGGACCTTCACGCCCCAAGCTGAGCCCCCACCTCGGGCCATGGCCACATGACGTCGGGGGTGGGGATCTCAGCCTGAATCCCAGCTTCCCTGAAGCTGGCAGAGAGGCAGCCAAGAGACTTCCAGACCGGAAGGGTTCTCACCCCCTCAACC	-77.6
>chr12_18496297_18496497_11	GGTACTGGTACTGGTCGGCCATCTCAAAGAGCTGCTCCAGCCGCTCCCGCTCGTGGTTGGTGTCGTCCAGCACGAGGACACGGATGTCCCGGCGGCAGCAGGCGGCCAGGTCCTCGTCCAGCCGCTTGTACTCCTCGGTGAAGGCTCCTCTGGCGCCGGGGGTGATCTTGTAGGCATCGGCGGACACCACCTTGGTGCCAT	-77.6
>chrX_4205805_4206005_6	AGTTCCTACCTGGAAATGCTGGAAGAAGGCGGAGATGCGCGTGATCTGCAGGCTGAGGCACCTGGAGGCGCAGCGGGCGCGCTGGACGCTCCCGGCGGAAAGCGACTCGTCCAGCCGCCGGGCCGCCCCCGCGCCGGGGCCGGCCGCCAGGCAGCCCCCGGAGGCCGCCAGCCAGAGGCAGAGGGTCAGGGCCGCGCCGGA	-77.5
>chr12_17044710_17044910_6	TGGGCGATGGGCATCACCACTGTCCTGCAAAGGGAGGGCCCAAGCTGACCCTGGCAGATAGCTCGGCCAGCCTTCACCCCGCTGTGTCTCCTCGGCAGAGCCAAGCCCCTCCACCCGCATCGAACCGGGTGCCTTGTGCCCCTCCCGCGATGGCAGGGCCCCCGGGGGCGCCCTCCCCTCCCGGGGGCTCTCCTCAGTCCC	-77.5
>chr5_56352691_56352891_5;>chr5_56481575_56481775_5	CCTAGGAGGGAGGCAGGAAGAGTGGAGAAAGGCGCAGTCTCATCCACGGTCTGTGGAAGGGACATCTTTCCTCTTCTCAGAGGCTGCCGCGTACCCCAGAGGCGGAGGCGGGGGGGCGGGGGTGGCCAGCATCTGTTCTGGGATGTGATCTGCCCTTGGGTTGGTCCTTGATGGCCTTTGGCCAATTCCCAGGACAGTGTT	-77.4
>chr6_252665_252865_17	GTTTCTTTTCCTCCGCTGACTAATATGCTTAAATTCAGCGGGTCGCCACGTCTGATCTGAGGTCGCGTCTCGGAGGGGCGGAGGGCGAAGCGGGCGGGCGGGCGGGACGGGACAGATGGGACACGGGCGCGGACAGCCCGATCGGCTCCCCCTCGCTCGTCCGCTCGCTCGCTCGCTCGCCCACGCGCGGGGAACAGGGCA	-77.36
>chr2_7734729_7734929_5	GGCTGCTAAGGCCCGCACGGCCCTGGGTGTCCACACCAGCAGGCCAGAAAGACTCACCCTGCTGCCCTTCGGAGGGCGTGCCTGCTGCAGGCTGCGAGCCGGGCGTGCTGATGGCGATCTTGGTGGCACTGTGGAGCCGCAAGGTGCTGTCATTGTTCTTGGGGACCTAAGGGAAGCACCAAGGCTTCAGGGGTCTGCACC	-77.3
>chr14_49985846_49986046_32	GTCCTGTGGCTCCAGGCCCCTGAGGGTGGGGGCCCAGGGACCTAGGCGCACTCGGAGGGCGTCACTGTCTTCTCCACAATGGTCCCCTCGTGGGTGACCTGGCAGGTGAAGCCGCTGGAAGATTTCCAGTCACTGGCGGACAGGGCCAGGTAGCTGCTGGCCGCGTACTTGTTGTTGCTCTGTTTCGAGGGCTTGGTGGTC	-77.3
>chr15_130285266_130285466_5;>chr15_130565305_130565505_5	TGCCTGGAAGCTGAGGCTATTGGCCCCCTGGAGGCTTCCTGGAGGCACAGGGCCCAGGCGCAGCAGGCGGGTGTGAGGTTGCTGGTGGTGAGCCGGTCAGGCTCCGGGTGGAGGGAGCCGAGGATGTGTTGGGGCTGGACGGCCTGCAGGGCAGCTGGGGGGCCCCCGAGGCAAGCATGTGCTCCTGCGATCGACTCGGCA	-77.3
>chr3_9748960_9749160_5	AAAAAAAAAAAAAAAAAACCCCCTGTGAAGAGAGCATGCGGGTGACTCAAGGGCCATCCCTCCCCAGGGTCTGAGGGCAGAGGGAGCCGGTGCCCCAGGAGAGGGGCCGGGGCCGGGAGGGGGCACCTGGGTCCAATCTTGGCTCAGCCACCAACTTCCTGTGGGTCACCCCAGCAGGGGCTGGGCCTCCCTGGGCTCCCA	-77.2
>chr3_35176555_35176755_6;>chr3_35179135_35179335_6	CAGCCTCTCCTTCTCTCTCGGGCTCAGCAGTCCCCGGGGCTGCTGGGGCTGGGGCTGGGGCCCAGACGAGGGTGGGGGCTCCATCCCCCGCCAAGAAGGGCCCTTCCACCTGGGCTCTCGCTCCCTCTCTCAAAGGCCTTCTTCGTGCCGATGCCAACCAACCTAGGCCGTGCCTCGCCGTGGAAAGCCTTCGCTCCAAAT	-77.2
>chr6_116451195_116451395_7	GAAGCTCAAGGAGTACGGGGCGCTCGTGTCCGAGATGAAGGAGCTCCGCGACCTCAACCGGAGGCTGCAGGACGTGCTGCTCCTGAGGCTGGGCAGTGGTGAGTGCCCCCGCGGGGGGATGCTGGGTGCAGCTCCTCCTCCAGGAGGGCACGGGGAGAGGCAGGCCAGGTGCCCCGGGCCCGGCAGGCAGCTTCCCCAGGC	-77.2
>chr2_4152438_4152638_6	TGGGCCGAGGCAGGGCTATTAATATCGGGGCGACTAAGGGTTGAGGGAGAATGTGCTGAGCCGGGAAACCCGGACGCCACTGAGGCTGCAACTCTATCTTCTTTGGCGAGCCAGCCAGCGGGACGGGGACTCAGCAACGGCGGGAGGGGCGGGGCCTCCGCGGGTGGGCGGGGCTATAACGGCGCCGCCCTACCAGGCTCT	-77.2
>chr6_48785476_48785676_9	GCCTCGCCACCACGTGCAGGCCTGTCCCCTCCGGGAGCCGCCCGGGGAGGCAGCAGCTTGTGCTATGTCGTGGCCGGCCGGGCAGGCTGTCCCCAGCATGGAAGATTCCCAGTCTCCCACCCGCTTGGAAAGCCTACAATCATCGGACACTCGGCCGGTCAGAGATCCTGGGGCAGCACTGGACCACTGGACTTCAGACCT	-77.1
>chr4_375283_375483_6	ACTCGCACCTCCCAGGCCCTGGACTTCCACGCCCGTCTGCTGCACGAGGCTGAGGCTGAGGGTCTGCCCTGGCATCTGCTCTGAGCTGGCAGTGGCCAGAGGGCCTCCCCGGGTCGGGCTCCTCAGTCCACCTGCAGGCCATCTGGGGAAGACATGCCCACCCTGGTGCACCCCCATGCTGGAGAGCCCGGAGCCGGGTTT	-77
>chr5_21413446_21413646_5	AGCTGTGGGGGTCGCCGCCGCGGGGGGCGTAGCCCTCCACACACAGACACTTGTAGCTGCCGTGGGTGTTGATGCAGCGCTGGCTGCAGGGGAAGGTGGTGCTGCACTCGTCCACGTCGGCGCATGTCCGGCCGTCGTCCTTCAGGCGGAAGCCAGGGCGGCAGCGGCACTGTGGGCACAGGGAGCCTTGGGTGGGCACCA	-76.9
>chr3_35105253_35105453_6	CCACACGGCAGCAGGCTGGCACACCCTGATGGATTTGGAGCGAAGGCTTTCCACGGCGAGGCACGGCCTAGGTTGGCATCGGCACGAAGAAGGCCTTTGAGAGAGGGAGCGAGAGCCCAGGTGGAAGGGCCCTTCTTGGCGGGGGATGGAGCCCCCACCCTCGTCTGGGCCCCAGCCCCAGCCCCAGCAGCCCCGGGGACT	-76.9
>chr6_255301_255501_12	GGCAGCTGGGTGGAGAGCGTGGGGGGCGGGGGGGGTCGCCTCTCGCCGGCCGAGTCAGAGGGAAACAAAGCAGACCGGTGGGTCGGAAGGCTTCACACGACGGGGCGTCCGGCGCCCACACACACACACACACACGGGTGAGTGGGTGGGGCACGGACAACCCCACAGGCGCCCGGGGGTTCCCACCCCCCCAACACAGGC	-76.9
>chr6_62668509_62668709_5	AGAGGTGTCAGGGGGCTGGCGGAGGCTGAGCGTGGGCACACGGGCACGGCTGCGGAGGGATGAGTGCGGTCGGGGCGTGGCCCATTCGCCAGGCTGGCCCCTGCCCCGCCCCTCGCGGGGGCTCTCCCAGGGCTGCCGCCCCTACCCTGGTCCCGGCCGTTTCGGGGCAGTGTGACTGCACTGCGACTCCGTGCCAGGAAG	-76.8
>chr15_133692106_133692306_5	GGCCGGGAGCCAGTCCGCCGCGGAGGCGCCCCCGCGCAGTAGTGGGCGAGGTGACGCGCGCGGGGCTGTGTGGGGGCTGCTCTGGCAGTCCTGTCGCCTAGGTGCGTCGCCGCCGCCGCCGCCGCCGCCGCCGCCCGGACCTCGCTTGGTCTCGCTTTGTTCGTGTTTATTCCGGTATCTGTCTCCGTGCCTCTCTGCTTC	-76.8
>chrX_123700762_123700962_8	CAAGGCCAAGAGACAAGGTCGACAGGAGGCCCGGCGGCTAGAGCTAGCAGAGCTCGGGCCTCGACGTTGTTCCCCGCACCACCGGCTCTCCCAGCGACGGACCTGGCCCCGGCCGGGGGGATTCAACCCGATCGCCCGGGGAAGAACGACACTTACCTTCCGCGTCCGCCATGTTGCCCGGCAGAGCGTGTGAGCCGCGTG	-76.7
>chr7_36004851_36005051_7	CGCAAGCGCCGGAAGTAAGCGCGGGCCTCCGCGGGCAGGGCGGGCCGGGCTGGGCCGGGGAGCCGCGGCCCCCGGCTAACTTTGTTCGCTCTCTAAGGTTTTTGGAGACGGTGGAGCTTCAGATCAGCCTGAAGAACTATGACCCACAGAAGGACAAACGCTTCTCGGGCACCGTCAGGGTTGGCACCGTTCTGACCCCAC	-76.7
>chr14_50966176_50966376_22	GTCCTGTGGCTCCAGGCCCCTGAGGGTGGGGGCCCAGGGACCTAGGCGCACTCGGAGGGCATCACTGTCTTCTCCACTGTGTTCCCCTGGTGGGTGACCTGGCAGGTGAAGCCGCTGGAAGATTTCCAGTCACTGGCGGACAGGGCCAGGTAGCTGCTGGCCGCGTACTTGTTGTTGCTCTGTTTCGAGGGCTGGGAGGTA	-76.7
>chr2_4327_4527_7	GGCGGGAGAACTCGGCGATCGTGCTGCAGACGCAGGAGGTGCCCTGCGGGCACTGACAGCGGTCCTGCACGCAGGCCTGCACGTACAGCTCCAGTGGCACCAGCCCCTGGCAGTCCTCGAAGGCCACGTCCGTCAGCAGCCTCTCGCACTCGGCACGCTGCCGGGTGGAAGCGGGGACGCGGTGATGGCCCGGCTGCGCGC	-76.4
>chr2_49205311_49205511_5	AATGTGGGGCCGACCCAACCACCAGGGCCTCATCCTTGGGCCTCTCCCTTCCGCCTGGCTCTGGCCAAAGTGGAAATTGGGGAGGGGGCCGTCCCAGGGTTTGGCCCCCGCGAGGGACCCTTCTGTCCCGGAGGAGTTTGGATCCTCGTGGGAGCAACAGACGGAGTGATAGGCATTCGCACTTGATTTGCAAAGTGGGGT	-76.4
>chr3_3794036_3794236_5	AAAGCCGCAGGGACAGGGCGCGAGGCTCTGCCCAGACCCAAGCGCCCCGCCGCCCCTGGCAGATCGCGGCAGCTCTCGGCCCCGCCTCCGGCCCCGGCCTCTTCCCCCCCGGCCGGGTCGGGTCTTCCACTCCACTGTTTGGCTCTGAAGGGACAGAGAGAGACACTCCGTGCTCAGGGGGCTGGCTGCCGCCATAAATCT	-76.3
>chr1_294158899_294159099_5	AGCCAGGGGAGAGGAAGGCAGCGCTCTGCGCCCCCTGGAGGGACGGGACGGGGACGGGGACGGGGACGGGGGGGTGGAGGGGGACGAGGAGTGGCGGACACTTTGCAAGGTTCTGTTTGTTAGTCTGACAGCAGGCGTGGGCGGAGGGGTCCGGGCAGGGCTGCCGCCGGGTCCGCTCGGCCGCGTGATGAGAACGCGCTG	-76.3
>chr17_41226908_41227108_7	GGCTTCGAGATGCATTTAGGAGGCAAAATTAACAGGCGAATCGGTACTTCGTGCTTCGGATCCGGGCGCAGGCCAGTTCCCGCGCGTCAGGGCCGTGGGTGTGACCCGCCAGGGCCGTCGCCACGGTGATAGGGACGGGGCGGGGCCAAGGGCGGGGCAGTTGAGGCGCTGCGTCACTCGGTGGTGGCGATGGTGCGTGTG	-76.3
>chr6_35893899_35894099_6	AAGAAACAGAGACCCAGACCCCCAAGAGTTGGCGACAAGGACAGAAGGAAACCCGGACGGGTGGAGCCTGAGGGTCCAGAACACACGGTTCGCCAGGAGGGTCAGGCGCGCGCGCGCGCGCGCGCGCGCGGCGGGAGTCGGGTGGGCACTTACGTCAGTTCCTGGGTGACCTTGGTGCTGAGCAGCTCCTCCTGCACTTGG	-76.2
>chr14_147712864_147713064_5;>chr14_147905384_147905584_5	GGAGCGCCAGGTGCCGGGAGGGCCCTGCGTGACGCTGCGCTGTCCCCCCAGCCTCATGGTCCCGCTCCGCTGCCAAGTGCACATGGAGGTGGCGCACATCGAGGAGGACGCCGACCGCCTGGAGCCGGCCATGGAGCACCTGAGGAAGGCCATGCTGCTGGACAGCCTGGGCCTCTACCAGGACGGGCTCAGGACGGCCTT	-76.2
>chr11_5276077_5276277_6	TCCCAGCAGCCGACCATGGTGAGCGCGACGCGGCCTGCTCGCCCGGTGCCCGCGCTCCTCGCGGGCGCCCGCCGCTGCCGCCGGAGCCTGTCTCTTGTCGCAGCGCCGCCGCCGCCGGCCCTATGCCCCGAGCGCCCCTCTCCGCGGCTCCAGCCCGAGAGACAGCCACCTCCCCCGGTAATCCGCGCCGCCCGGCGTCCT	-76.2
>chr9_123452084_123452284_5	TCGGAAGGAGGACCCCAGCCCTGCCGTCACTCAGCCGGGGAGTGGACGGCAGGGCGAGCGGCGTCCGCGCAAGGTCGTGGAGGTAGGGACGGGATTTCGTGTTTCTTTTCGTCCCATATCCTATTTCCAAGAGGACTGACCAGGGCTGGGGATGTTTTCCAGCCCAAAGAGAGGAAGGAAAGCTTTTCTAGGCAGAGGAAC	-76.2
>chr6_35994203_35994403_5	GCATCCCCCGGGCCTGCGCCCCCACCCGCCCCTGCTCCGGCCCCGGGGGGATCGCAGCGGCGCTTCGGATCCCTCAGCCGGCACGGCCCGAGTCCTGACCGGCGCCGGTCCGTCCGACCGCCCAGGGTCCCAGCCGTCCCGGGCGCCGCGGGAGGCGGCCGCGCTTTATAGTCGAGACAACCGCTCCCCCCAACCGCACTT	-76.14
>chr12_50069324_50069524_5	CGGACGGGTCCTCCCGGCTTGGTCTCCCCGCAACCCTGGGGGGGCCTAGGGCGGCGGGCCTCAGCTTCCCCACGCCGGGCCCTCGAAAAGGGCGGCAAGGTAAGCAGCCACAGTCTCTTGCAAGTGTCTTGCTTACCGGGAATCCTGACTCGCAGACATGATCCTTAGAAACTAGGGCGGAGTGCCCGCCTATCGACAACT	-76.1
>chr7_22862774_22862974_5	TAGCGGTGCGGCTTCTTCACGCCGCCGGTGGCGGGCGCGCTCTTGCGGGCCGCCTTGGTGGCCAGCTGCTTGCGCGGCGCCTTGCCGCCGGTGGACTTGCGAGCTGTCTGCTTGGTACGAGCCATGCCCGGAAGGTTCAGCAGGCTTAGGAGCGAAAAACCTAGCCATAGTATTTGTAGTAAGTATCAGAAGGTGATTGGG	-76.1
>chr2_47333536_47333736_10	GTGCAGCCTACCCCGCTGCCTGATCTGTGCCCGCCCCCACTCCTAGCTCCCGCCGCCCTGGCCTTCCATTGGCCGCTCCAGCCTCCAGTGCCCGCCCCTCGCGCGCCGGCCCCGCCCCCGCGGGGGGGAGCGAGCGCTCGCGGGCCCCGTGGTGGGTTCGGCTGCGCGGCGGGGCTGAGGCGGCCGCGAAGGTCCGAGCGC	-76.1
>chr3_35092119_35092319_6	ACGGCAGCAGGCTGGCACAGCCTGATGGATTTGGAGCAAAGGCTTTCCACGGCGAGGCACGGCCTAGGTTGGTTGGCATCGGCACGAAGAAGGCCTTTGAGAGAGGGAGCGAGAGCCCAGGTGGAAGGGCCCTTCTTGGCGGGGGATGGAGCCCCCACCCTCGTCTGGGCCCCAGCCCCAGCCCCAGCCGCCCCGGGGACT	-76
>chr4_103368692_103368892_177	GGGCCCCTTCTTCTGCTCTCAAAACGGGAGGCAAGGGCCCCTTCTTCTGCTCTCGAGAGCGGAAGGAAGGCGCACGGAACACGCCTGGCCAGAGTGCCGTGACTCGGAGTCGAACCGAGGTTGCTGCGGCCACAACGCAGAGTACTAACCACTATACGATCACGGCGCGCCACAGGGCCTTGCGTCGGCACGGGGCCTTGA	-76
>chrX_110496702_110496902_18	GGTAAGGGGGAGGGCGGGCGGGCGCGGGATTCGCCGCCGCACCGCTTCCCCAAGCCGACTTTCAGCGCCGGGGAGAGGGGGGTGGCGGCCAAAGAGAGGGGCGGCGCCCCGCCAGGGCCGTTCGAAAAAGTAGCGCTGTCAGCGTCCCTCCACCTCTCGCCCTCCCCGCCCCGCGGCGCTTTTGCCCAGTTCTAACTTCCC	-76
>chr6_243758_243958_6	AGATGCCCGAGGCCGAGCGGTGGTGTCGTTTTCCTCTCCCAGCGGTGAGTCCCCTCGGGTCCCCACTGTGGTGGTGGCGTGCCCCACGAGCAGCTTCCTAAAGCTCAGGGGAGGGGGTCGAGACGGTAAGGCAGGGGAAGCTTGTGTCCCCTCCCCGGGAGGGGCTCAGGTGGACCCCTTGTCATGGGTCTCCCTCACTGT	-75.9
>chr7_35846051_35846251_7;>chr7_35915547_35915747_7	CGCAAGCGCCGGAAGTAAGCGCGGGCCTCCGCGGGCAGGGCGGGCTGGGCTGGGCCGGGGAGCCGCGGCCCCCGGCTAACTTTGTTCGCTCTCTAAGGTTTTTGGAGACGGTGGAGCTTCAGATCAGCCTGAAGAACTATGACCCACAGAAGGACAAACGCTTCTCGGGCACCGTCAGGTTGGCACCGTTCTGACCCCACC	-75.9
>chr6_244011_244211_67	CTTGACCGGGAAGGCTGCATGTGGTCGTGAGAGCGACCGCGGTGGGCCGGGAGATGTGAAGGGGGGGTCCCCGTCTGGCTTTCCGGACGTGGCACCCCTCCACCCACGTGGAGAAGTCTGAAAGGCAAGCCTGGTGGCAGCACAGACTCTTGCCCTCCCGGCTCTGACCGTGGACGCTCACATGGGCTGTGTGCTTTACCC	-75.9
>chr12_1110559_1110759_10	GGCCCGGGGCCTTCCGAAGGTCCCCGTACATGTTCTGCCGGATCAGCTCCATGGTGCTGACGTCCTCTGCGCACTTGGCCTCGGGCAAGCTGGCCGAGAAGATGGCCAGAGCCTGGATGTCGTCTTTGCCGCTGAAGTTCCGCAGGACGGCTCGTGCGATGTCCTCCGAGGACGGCTCCCGGTTAGACGCCTTCGCCGCGG	-75.9
>chr14_140932612_140932812_5	ACCTGGCTGCCTGGGCGGCACGATCCAGCACCTTCTGGGGCTCTTACCTGTGCCATCTTGGCCAGGTCCAGCGAGGGCCTCTGCTCCTGCACCTCCTCAGGGCGCCGCCGCTTCACACCGACCTTCTTGTCATTAAGGACACAAGGCTGCGAGCGGCTTCGGGACAGGCCGCTGGAGCGTCTGGCCAGCTCTGGCGTCGAG	-75.8
>chr2_4499913_4500113_5	CGAAACACTTCCCAGCCGGCTGACTGCCTTAAAGGAGCACGCTGGCTGGGCCCACTCCAGGCGAGGGGGAGGGGTCAAGGGCGTGGCCATCAGAGGTGAGGCGTGGCCATTGAGGGGCGTGGGTTCGCCTGGGGCATAAATTCCCAGCCGCCACTTCCCAATCTCCTGCGGCCTCGGATTCTTCCGCTGTAACCGGCTCCG	-75.8
>chr17_61043109_61043309_6	AGGACCAGCAGCAGCAGCAGCAGCAGGGAGGAGAGTCCAAGCCAGGAATGTGGTTTCCGAATCCTCTAGATCTTTTCCCACTAGAGTCACAACAGCAGCTGCTGTGACTGAGAGCATCCCAGGTGCCTGGCACCGTGCGAGGCACCTTGGGGGCATCAGCTCACTAAAGCCTCAGGACCTCACCGGGGGCGGGGGCGGGCT	-75.7
>chr11_20761460_20761660_7	GGGGACATGTGCAAGGTGGGCTGCTGTCCCAGAGCTGCCTTGGTGTGGCAGGCTGAGGTCACAAAGTGTTCGTGGAACAGGGTGGCAGGGCTGGCCTGAGGGCACTCCCTCGGCCCCGGGCAGCCATGCAGAGGTTTGTCCTCAGTGTTAGGGGCTGGGTGGTGGGGCGGAAGCTGTGGGGCCGGGGAGGCCAGAGTGATG	-75.7
>chr14_79894948_79895148_5	AGAGGAGGAGACGGGGCTGAGCCCGGCAGCACCGCGAGACTTTACCGGGGAGAGCGAGGGAGGGAGGAACACCCCCGCGCCGCCCGCCCGCCCCGCCCCCAGCCCCGCCGGCCCCCCGCCCGGCCCCCGGACCGCCCCCGGGGAGGGGCCTCCCGCCGCGGGCCCCGCCCCGCCCAGGGAGCAGCCGGAGCTGGGCTGTGA	-75.6
>chr9_54631826_54632026_8	GATCGCCTCNNCCNGGCGGAGTGGGCCCCGGGGACGCGGTCCTCAGGCTCCGAGCNCCTCACCCGCCGCCTTCGGGCCGCCCCCGCAGCGCCCCCGCCCCGATCGCGGCGCGCGCCCGCGGAGCCCGCCGCCGGCCCAGCCTCCTCCTCCCGCGCTCCGCCTCCTCCTGAGCCCGCGACACCCGCAGCGGGGAGAAGAGGC	-75.6
>chr6_38236999_38237199_8;>chr6_38310538_38310738_8	GGGCGGAGATGGCCGACGAGATGCTCTCCTGCAGGTCCCGGTTCTTGGCGACAGAGTCCTCCTCGTCCGAGGAGAAGGAAGGCAGCGTCTCGAGGTTCCGCTTCAGCTCCTCGTCCAGCCGCTTGCAGGGTGAAGGGCAGCCGAGCCCCAGCCCCTCACTCTCGGCGGCCTCCAGCGCGCCCCCCAGGCCGAAGGCGCCAG	-75.6
>chr12_44794179_44794379_7	GTCAGCCGGAGCCCGCGCGCCCCTGCCGGCCGCTCTCCGGGCAGGCGGGGCCCCGCTCCCCGCCGCCGCTCCCAGCCCGGCCCGGGCGCCCCGCCGCCGCCGCCGCCGCCGCCGCCGGCCCCAGATCCCGCCCTCCTGGACGCGGAGGTTCGCGTTCGCTCTCGACACACAGGAAATGCACGGCTCGACGGGTGAGGTGGA	-75.54
>chr4_92803487_92803687_6	AGGCCAGCCGGGGCCAGGCCCCAGCTCAGGGCCACCCCCTACTACCCGCGTGCAGCACCCCCGCGGGCCTGGCTGCAGCTTTAGCCGCAGCTGTTGCCCAGGTCTCTCCCGCCGCAGGGGCCGCCGCCATCTTTCTTGGTCCCGCCCGGGCACCGGCCGCCGGCTTCACTGTCTCTCAGAGCGCTTGCGCACCCACACTCA	-75.52
>chr2_36777_36977_7	CCAGGAGCAGCCCCCACCCAGCCAACGTCCTCACCATGAGGTAGGCGCCTGGGCCCCACACGACCACCAGCTCCAGCTCCAGCCGCTTGGCCACCAGACGCACGCTCTGGCCGAAGGGCGTCATCTGTAGCCCGTGGCTCGTGTAGGGCAGGCTGACGACCCTGCGGGGCCACACCGTCAGCGGCCACCCCCTCAGGGACC	-75.5
>chr13_5140486_5140686_5	GCTCCCGGGGGGTGGGAGTTGTGTTCGCTCGCGTTTCCTAGCGCCCCTAGGAGACGAGAAGGTTCCGCGCTTCAGAGCCTCGCCCAGCCCACTGCACCGCCCTCCGCGACCCCGGCGCCTGAGGTCAGGGCGCGGCGCCCCGGGCCACCGCAGGCTCTTCCCGGGCGGGGTAGGGGGCGAGACTGAACGACGGCGCTTGGC	-75.5
>chr3_15927912_15928112_6	GGGGCGGGGGGAGAGAGCCCCCCCCAGGGCAGGGGAGTGGGTGGCGGGACGCTCACCTTCCTTGCCTTCTTCTGGTTCTCCAGGGCCATCTTGACGTGTTCCTGCCCACGTTCCACATAGTCTGCTGAGCTCAGAATGTTCTTCTCGATTCGGTTGATCATCTCCCCCTGCTCAGAAGAGGAGGGAGGGTTCAGGCGGGTA	-75.5
>chr7_2810524_2810724_6;>chr7_2849006_2849206_6	ACATGATGGCCGCCTGCGACCCGCGCCACGGCCGCTACCTGACGGTGGCCGCCATCTTCCGCGGCCGCATGTCCATGAAGGAGGTGGACGAGCAGATGCTCAACGTGCAGAACAAGAACAGCAGCTACTTCGTGGAGTGGATCCCCAACAACGTCAAGACGGCCGTGTGCGACATCCCGCCGCGCGGCCTCAAGATGTCGG	-75.4
>chr7_24433299_24433499_9	AGGCTGGAGTCCTGACCTTGCGGAAGTCTCCAGAAGGGCTTCTGCTGTGTCTGAGAAGAGGCTCCGCCCCCAGGGCCCTCCTTACCCCATCTCAGGGTGAGGGGCTCCTGCAGGCCCTCGTGCTGCACATGGCAGGTGTAGCTCTGCTCCTCTCCAGGAGGCACCACCAGGGCCGCCCACTTCTGGAAGGTCCCATCCCTG	-75.4
>chrX_122562524_122562724_8	AGGGTGACGCAGCGCGATGTCACCCCGTACTCCACAGTGGCTTCCTCTGTGCCGCTGGGGCCCTGGCCTCCCGCCGTGTAGCAAAGGCGTCGGGCCCGCTCCATGCTCGCGTCCAGCTCAGCCAGGGGAAAGGCGCACAGGGCCGCCCGCGCTCCCCTCAGGCCCGCAGCAAATGCCCCCAGCAAGGTGCCCGGGGCAAGA	-75.4
>chr12_18384232_18384432_8	AGAAGCAGTTCAAGGGTCCCAAGAGCCCCCGGGGCATCATCTTCACCCGAACCCGCCAGAGCGCTCACTCCCTCCTGCTGTGGCTCCAGCAGCAGCCGAGCCTGCAGACTGTGGACATCAGGGCCCAGCTGTTGATTGGGGCTGGGAACAGCAGCCAGAGCACCCCGATGACCCAGATGACCCAGGTCTGGGCTTTGGGAA	-75.2
>chr15_83155000_83155200_5	CGGTCGTTGAGGATGGTGAGCTTCTCCGCCAGCTTCTGCTGACTGGGCTGCAGCACGGAGCGCGACATGGTGGTAGTGATAGTGGTGGTGGTGGTGGTAGTGTCGTCGCCGCCGCCGCCGGCTGCCTCTCGCCCAGTCACCGGCCCGCGGCCTCCGCAGCTACCTCGGTCGGGCCTTCTCCCCTCCCGCCCGCGACCTCCG	-75.12
>chr5_7919323_7919523_5	ATTTCCCAAGCGCCCTTGGCAGCGGGAGAGCTGGCGAGGCCTCGGGTGGGGTGGGCGTCCCGACTCACTTCCTGGCCAGGTAGCCCCTGCAGCAGGCCTGGAAGCCGATGATGACGTCCGTGATCTTCAGGTCCCGCTCCTCCTCCAGGTGGGCCAGCACGCCCGCCCGGAAGAAGACCTTGCTCTGGCCGATGCGGTACA	-75.1
>chrX_14720249_14720449_7	GGTGTGCATAGACGCTGTGGGCGGGGGCAGACTGCCCCCCTGGCGGGGGAGGGCCGGGGGGCACATGGATGCTGCAGAGCTGGCCGGCGCGGGAAGCAGGCAAGGCGGGTGGAGGGAGCGAGGGGCGCGGCCTTGCTCTGGTGGCTCAGCCACAGCCTTGCCTGCCATCTCCGGTTCTGGCCCATCTTCCGACGTTTCTAC	-75.1
>chr4_103357310_103357510_95	TGCCACAACTCAGCCCCCGGCCCTCTTTTAGCTTTGTCACTGGGACTGGATGGTGGGGGGGTGGGGGCGGAAACGACGGGAAAAAGAAAGGTGAGCAGGCCTCTGTTTCCGCCCGGTTTCGAACCGGGGACCTTTCGCGTGTGAGGCGAACGTGATAACCACTACACTACGGAAACCCGGCGGGCGCGGGAAGCGCCCCGC	-75.1
>chr2_48043531_48043731_7	ATAGACCACATAATGCACAAAGAGCCTTCCTTGAGGGGGGAGGGTGGGTCCCAAGTGTCTTCATTCAGGGCACTGTACTCTCAACCCCAGATGAAGTCACTGTGCTGGCTTCACGTCCAGGTCATAGCTTCTAGGGCGTGGAAGTGGCATCTCTGGGGGGCTGCCTGGAGGTGGTGGCTGTGGAGTCTTCACATGGCCGTG	-75.03
>chr13_101953536_101953736_13	GCAGTGGACCCAGCTGGGCCACATGCACTGCCTGGGAAGATGTCCGGGGTGGGGGTGGTTCCTGCCACCAGGGCTGTTCGGGGATTGGTGAGCGGAGGCCTCCATCCCTGGAGAGCTGAGCATCCATCCCCCCCGCCCCCGCCCTTCCCTTGCACCCCCACCCCCACAACATAGCCCTTGTGCAGGGGTACTGCTCTCTCC	-75
>chr15_129646545_129646745_9	GGTGCCCAGCGCGGGGCTGGCCTCCGTGTAGAAGCCACAGCCTCTGTCCCAGGGGCCCCTGGATGGCCAGCTGAGACCAGGGAGGCGGGAGCACAGAGGAGCACCCCCGCGACCCCGGGAGAAGTCACCGTCGTCATGGTGATATGTGACGTCACCGGCTGCTGGGCGTGTGAAGCGATGTCCGAGGAGTGTGCGCAGTGG	-74.9
>chr3_121139208_121139408_6	GCCGGGGTCCATCCAGCAGGGTGGGCAGGAGGGGCCCCTACACCCCTAAAATGCAGGAAGTTTGTGAGCTGGCTGAAGTCAGGCTGAAATCAGTAAGCGCCAGGACCCCCCCCGCCACCGCCCAGGAGGGCTCCCCAGGGCCTCGGACCCGGCCCTCTGCGCTGCACCCGGTCGGTCAGTGCCGGGGCGGGTGGTCCGCCT	-74.8
>chr3_59508240_59508440_10	AATTGTGGGAGGCACCTTCAGCCGCTTATAGAGAATGGCCCTTTGCCGCTGCAGCCGGATGTAGCGGGGCCATTTGACAAAACGGGTGAGGTCCCTCTTGGGCTGGATGTCCTGTCCGATGCCAAAATTCTTCGGCCTTTTCTCAAACAGGAGGTTTACCACCTTCTTGGCCTCCTGCTTCTTCACGACGGCAGGGGCCGG	-74.7
>chr6_36637057_36637257_5	CAGGCATGGACTGCAGGGCTACGGGCACGGGGGGCACCGCATCCTGCTTGGGGATGGGCAGGGGGATCAGGTCCTCAGGGTTCCAGAGCACGGTGCGGGCGAAGCTCGGCTTGCTCAAAGTCACATCTTTCTTGATGTGGCTGAACTGCTGCAGCTGCGATCGCGGGTCCCGCAGCGGGTGCCCAGGAAGAGGATCCAGGG	-74.7
>chr2_8008179_8008379_5	CTGCTCCTGCCGACGTGTTCTTCCGGTGGCGGAGCGGCGGTTTACCCTGTGCCCGGCAAAATGGTGAGAGGATTGAGAGGTGTTTCCCACAGGGCTCTGGGGACCCCTCGGGGCTCGCCCCACAGCCGGTTTCTCTCGCAGAGGCCTCAGGCGCCCGAGGTCCAGAGGGCGGGAGGCTCCTGGATCCTTCGGCTTGGGCTG	-74.7
>chr6_253179_253379_9	GGAGGAGGGCGGCAGGCGAGGGAGCAACGAGAAGAAAAACCCGGCGGTCGCCCCCCGACCGCCAGGGGCCCCCCCTGCCTCCCCCTCTCTCCCTCCACGCAACCTCACGCGCGTGTGCGGCCAAGACGCCCCACGACCGACGGGTGGCTGGAAGCCGGGCGCCCAACCCCCTGGAGCGACACCAAAACCCCGCGGGCTCGG	-74.7
>chr6_119375130_119375330_19	GTCCCGAGAGATGCCTACGGGTGAGAGCGGAGGAGCGGCAGCCTGAGTCAGGGAACCCGGGGCCGGGCCCGGGCAGCCCAGCGGCCCGCGCGGGCGGCCGCACGCTCAGCTCTCCAAGGTTGGATCCCCCACTGCGAAGTCGGGAGGTCGCAGCATTTCTGAGTTGTCATCATGCACGTGCGGCCCGGCCGGGCCCCCTTC	-74.7
>chr3_28184625_28184825_5	GAAGACACGAAGGCGGAGCCCCTGGTGAGGTGACACCGCCAAGGTGGAGGTCCCACCAGGGCCCGGGCGGGGTGACAGTCGGCCAGGCGTTCCTGTGGCTCGTGGCTCCCTCCAGTCCAGTCGAGTCCTACAAACGCTTGTAGGTGCCCAGGAGAGCTTTGCAGTTGGGACAGTAGTGGTCCACGTCCTGCAGGGCGTCCA	-74.6
>chr12_41130355_41130555_9	GATGGCACAGAGGAGGGCGCCAGAGCCCCCACGACCAAGTCCGACCTCTAGTCCCAGGCACGGACGGGGTTCGAACCCGCGATCTTCGGTTTACGAGACCGACGCCTTACCACTTGGCCACCGCGCCTGACAGCCGAGGGAGCACTGGAAGCTCTCAGTGGAGGGGAGGCGGCGCAGGCGCGCAAGGGGCGGTGCGCCTCC	-74.54
>chr4_103372229_103372429_13	TTCTGTGTGTGCGGACTACCGAGTGCCGAAGCTCGGCATGCCCCTGGACCTTGCAGCAAGAGGGAAGCCCCCACTTGGGGCGAAAGGAGCCCGAGGTCCAGAAGTTTCCCTGACCGGGAATCGAACCCGGGCGCGGCGGTGAAAGCGCCGAATCCTAGCCACTAGACCCCCAGGGAACTGCGCGGGGTCTTCTTCGCCGAT	-74.5
>chr6_253052_253252_6	CGGCGGGCACGGGGACGGGCGGGCGGGGCGGGGCGCGGCAGGGAAAGGCGCACAACGACGACCAGGCCGAGAGACCCCACCGGCCGGGGGGAACGCACGCGCCGCGGCGCGGAGGACAGGCGCAGGAGGAGGAGGGCGGCAGGCGAGGGAGCAACGAGAAGAAAAACCCGGCGGTCGCCCCCCGACCGCCAGGGGCCCCCC	-74.4
>chr3_418908_419108_9	GGGCACCCGCCCCTCCTCCCTGTGGTCCTCAGACATCTGTCCCCACGTCCCAGGCTGAGGGGACAGACCGTGAGGCGTCTGCAAGAGCCGCGGGCAGAGGCCTGGCCTCCCCACACCCCGGGTCTCCGTTCCCTGGACCCCTCTCTCCCAGGACTGAGGGCTTGGGGTGACAGCTGGCTAGACTGACCGCCCACCAAGCCA	-74.4
>chr7_24530766_24530966_9	GGCTGGAGTCCTGACCTTGCTGAAGGTCTCCAGAAGGGCTTCTGCTGTGTCTGAGAAGAGGCTCTGCCCCCAGGGCCCTCCTTACCCCATCTCAGGGTGAGGGGCTCCTGCAGGCCCTCGTGCTGCACATGGCAGGTGTAGCTCTGCTCCTCTCCAGGAGGCACCACCAGGGCCGCCCACTTCTGGAAGGTCCCATCCCCT	-74.3
>chr5_83632873_83633073_5	CTCTTCATCATGGGCGCGATGAACTTGGCCATGGTGGACACGCACACCAAGAGGACGGCCATGAGGGCCAGCACCACGTTGATGCACTTCCCCAGCAGGACCTTGGCGTTCACCGAGTCCGTCTGCAGCACCTGCTGCTCCTGCTGGTGGAGCTCGAGCTTCGCGATGCGAGTCTGGCAGGACTCCAGGGCTTCCTGTGGG	-74.3
>chr7_60307196_60307396_6	CTCCGGAAACCTCAGTCCACCCGGAGCTTCTCAGTCGGCGGCTGCCGACCCCAGGCCAGAGACGCGGCGTCTCCCCTCGCGCGGCCTTTGCAGCCTCGGCGTGGCCTGTGGCTTCCACCCGACCAGTCCGCCTCGCTGGCAGCCGCAACTTCCCGTCTGCGTCCCGCTCGGTCCCGCGGCTACCCCGAGAGGCAGGCGGGA	-74.24
>chr7_24461442_24461642_11	CCCCATCTCAGGGTGAGGGGCTCCTGCAGGCCCTCGTGCTGCACATGGCAGGTGTAGCTCTGCTCCTCTCCAGGAGGCACCACCAGGGCCGCCCACTTCTGGAAGGTCCCATCCCCTGAGGGCCTGGTCTCCACCAGCTCCATGTCCTGGCTCTGGTCCTGGCCCTCCCGCTGCCAGGTCAGGGAGATCTCCTTAGGGTAG	-74.2
>chr7_24530850_24531050_11	CCCCATCTCAGGGTGAGGGGCTCCTGCAGGCCCTCGTGCTGCACATGGCAGGTGTAGCTCTGCTCCTCTCCAGGAGGCACCACCAGGGCCGCCCACTTCTGGAAGGTCCCATCCCCTGAGGGCCTGGTCTCCACCAGCTCCATGTCCTGGCTCTGGTCCTGGCCCTCCCGCTGCCAGGTCAGGGAGATCTCCTTAGGGTGG	-74.2
>chr7_24498510_24498710_10	CCCCATCTCAGGGTGAGGGGCTCCTGCAGGCCCTCGTGCTGCACATGGCAGGTGTAGCTCTGCTCCTCTCCAGGAGGCACCACCAGGGCCGCCCACTTCTGGAAGGTCCCATCCCCTGAGGGCCTGGTCTCCACCAGCTCCATGTCCTGGCTCTGGTCTTGGCCCTCCCGCTGCCAGGTCAGGGAGATCTCCTTAGGGTAG	-74.2
>chr12_51058884_51059084_5	CGCGCAGTCCCGAGCCGGTAGGGTGCTGCTCTCTGGCGCCCCCTGCAGGGTCCCCGGACCGCAGCCCACCGCGCCTGCCGCTTACCGTCGCCGCGCCCCCTGGCGGCCGCCGCCGGCCCCAGCAGCGAGCAGTAAATCTCCTCCAGCCTCTCCAGGTGGCCCTCCCGGCTCGGGCTCGGCTCGCTAGCCATCTGCTCCACA	-74.2
>chr6_42811667_42811867_5	GCTCAAGGCGGACGACGACTCATTCGCGAGGCTGGACGCACTCCTGGCCGATCTGCGCGCCCGTGACCCTGCGCGCCGCCGCCGCCTCTACTGGGGCTTCTTCTCCGGCCGGGGCCGCGTCCGACCTGGGGGCCGCTGGCGCGAAGCCGCCTGGCAGCTCTGCGATTACTATTTGCCCTACGCGCTGGGCGGCGGTTACGT	-74.2
>chr4_103200093_103200293_17	CTTCCGGATGCCGGCCTCACTTGCCCTTTGCCTTGTGGTGGCTCTCCGTCTTCTTGGGGAGCAACACGGCCTGGATGTTGGGCAAGACGCCGCCCTGGGCGATGGTGACTTTGCCCAACAGCTTGTTCAGCTCCTCGTCGTTGCGGATAGCCAGCTGCAAGTGGCGGGGGATGATGCGCGTCTTCTTGTTGTCTCGCGCCG	-74.2
>chr14_50966293_50966493_21	GAAGATTTCCAGTCACTGGCGGACAGGGCCAGGTAGCTGCTGGCCGCGTACTTGTTGTTGCTCTGTTTCGAGGGCTGGGAGGTATCCACGCCCTGGGTGATGGTGGTGCCGCCTGCCTTCCAGGTCACCGTCACGGCGCCCGGGTAGAAGTCACTTATTAGACACACCAGGGTGGCCTTGTTGGTGCTGAGCTCCTCAGGG	-74.2
>chr16_52683491_52683691_5	GGGGCCCAACGTGCCCTCCCAACCCGACAGGCCCAAGCCCTCATCTTACAGGGTTTCTTGGCATCCTTAATCTTCATGGCGTCGGCCTAAGAGAGGAGAGGCAGCCTTCGGGTCCGACTCGCAGAGGGTAGTGGCGGAGACTGGAGGTGGCTGGGCCGCGCGGGGAGGCCCGGCCGGTTCCTCCCCTCGGGCCGGGCGGGG	-74.2
>chr3_1126872_1127072_5	AGGAGCCAGGGGGCGCAGCAGACTCTGGCCTCCCTTCCACTCAAGGCAGCAGCTCGGGTCCAAGGCCCCAGGGCGGGGGGAGGGCTGGGTCAGGGCCAAGGCTCCAGCCCCCCGGGTGCCCTCTCCTCCGGCTCTGCGGACCTGCCCGGACCCGCACGGCTTCATCTCGCCTTCCTCCCGCCTCACGGACGTCATGGAAAC	-74.1
>chr4_103198344_103198544_5	CAGTGCTTCTGCCGGCTCGAACATCCTCCCTTCCCCGAGCTATGGGAGAGTCCGCCGGACAGAGCGCGGAAAAGTGGCACAGCCTCTTCCAAGTGCGGTTGTGGGTGGCTCTGAAAAGAGCCTTTGGATGTGATGGAACCTCGAGCCGAGTGCGCACTTCTTTCTCTAAGCCCGCTCCCCGCGGATGCGGCGGGCCAGCTG	-73.92
>chr1_8646781_8646981_8	GGGTCCAGGCCATGGGGATGCGGCCAGTGTCAGCAGCAGCAGCCTGGCCACCTCTGCCCAGGCGGCCGCTCAGCCTCCTCCACAAACACCCAAAGGGAGTTCCCTGGTGGTCTAGTGGTTAGGATTCATCACTTTTGCCGGGTTCAATCCCTGATCTGGGAACTAAGATCCCACATAAAGCCTCTGCATGCCGGGGGCCAA	-73.9
>chr15_78008779_78008979_11	TTGGCCACGCCCTGCACCTATTCGCCCCTCCCCCCACTAGGCCGGCGGCGCGCGGAAGGCGCGTCACGTGGTCACTGGCCCCGCCTCTTCCTCTCGGTCCCATATTGAACTCGAGTTGGAAGAGGCGAGTCCGGTCTCAAAATGGAGGTAAAACCGCCGCCCGGTCGCCCCCAGCCCGACTCCGGCCGTCGCCGCCGCCGC	-73.9
>chr5_16682104_16682304_6	CCAGAGCCAGCTACATGGAGTCTCCCACAGGCAGGGTGGAGAGACCACTGAATTAGGGCAGGAGAGGCGCCTACCTGCTCTCCTCACTCTCCAGCAGCTTTCGGTAGGTGGCGATCTCCACGTCCAGGGCCAGCTTGACGTTCATGAGGGCCTGGTAGTCACGCAGCAGCCGGGCCAGGTCCTCCTTGGCCTGGTGCAGGG	-73.9
>chr14_48201835_48202035_10	GTGGGGACCGCACGACCTGTCCTTCAGTCTGGGACCTTAAGCCGGTCCCGCAGCCGCAGACAGGAGCGCTAGTGGAAGCCGAGGCGGAAGCGTCATGTCTGAGCCGCCCCCGCGGGGGGCCGAGCGCGACCTTTTCCGGGACACGTGGGTGCGGTACTTGGGTGAGCACGGGGCAAGGGGCACGGCGACCCCCACACCACG	-73.83
>chr2_56860719_56860919_8	CCTCTAGACCCAGGTCTGGGGCCAGGTCCTCATCTCTTCCCCCAGGCAGTGATTGGCCAACCCAAGGAAGGCGGGGGCAGCAGACTCCAAGGGGGCTTGACTCCTGTTCCTGCTGAACTGAGCCAGTCTGCACAAATCAACTGTGTTTCAGCTCAGTAGGCACGGGAGGCAGAGCCCAGGGAGGCCCCCCTCCCCAGTGGT	-73.8
>chr4_103311828_103312028_5	CTATGCTTTGCGCCGGCACCGCAAGCTGGCAAAAGACTCGTGGCTCTGACGGGAATGAAGCGGGGGCGGCCTCCCGCCTGTCTCTGTGGCGCAATGGGTTAGCGCGTTCGGCTGTTAACCGAAAGGTTGGTGGTTCGAGCCCACCCAGGGACGCTTCCTTGGGCCTTTGGAGGTGTAACTAAGTGGCATGGGCTGCTTTCT	-73.8
>chr12_56779852_56780052_7	TGGCGCTGGTCCTGATCTGAGGTCGCTCGCCCCCCCCCGAGAGCGTCCGCTTCGCCCCCAGTGGCCGGCCCAGCACACGCGTCCCGAGCGAGGTGGCGCTGGTCCTGATCTGAGGTCGCACCGCCCCCCCCCGAGAGCGTCCGCTTCGCCCCCAGTGGCCGGCCCAGCACACGCGTCCCGAGCGAGGTGGCGCTGGTCCTG	-73.8
>chr4_82543952_82544152_9	CGGGGGGAAGGGGGTCCCCCCCCAGGGGAGAAATGGGGGCAAAACCTCCCCGGGGCCCCCAAATTGGGGTTACAGGGGTGCAGGGAAATTCTTTAAAAAAAATACCCCCGCGGGGGGGGGGCCCCCTGCTCATGCCCCCCCCCCCCAGGGGAGCCACAGGGGCCCACCCCCCCTGANNNNNNNNNNNNNNNNNNNNNNNNN	-73.66
>chr18_2519425_2519625_8	CAGACCCCACCGCCCTGCTCCCCAGGCCTCTGAAGGGCCCGGTCAGGCTCTGGACCCCCCCCCCGAGTGGGAAGTGCTGGGGGGCAGGTAACAGGGTGCCCGTGTGCCCCGGGCGTGGGGCTTGGGTGCCCTGAGAGTGGCTCCTGAGTTGGGACGTGAAGGATGAGCAGCGGCCGTTGGGGGAGGAGGGAACGAGCTTGG	-73.6
>chr2_52684863_52685063_5	AGGGTTGCGGGTGATTACACTCACCTCCGAGGCTGCCTCAGTGTGGGGGTGGCAGCAAGTTTGGGGGGTCCATCCCGATGCGCCGCTCGCCCGAGCCCAGCCTAACCAATGTGCAGACTACTGTACACATTCAGAGCCCCCTGAACAGGTAGTCTGAACACTGGGTTGGCGGGGCCGGCTGTCCATCCCGTGGGCCGCCTG	-73.5
>chr17_26652834_26653034_5	GGAGGCTCCAGGATTGAGTTTTCAGGGAAGAAGAATCTGTAGCAGCAGGTGCTTAGGCCCAGGTCCTTGGGGCCGGGGGGCGGGGAGTGTAGCAGGTGTAGGCCTGTCCGTGTCCGGGGCCTTGGCCAGACATGGGCGGTGACAGCAAGCAGGGCCTCACCCACCCCCTTTGGCCACAGGTTCCCATGCCGATGAGAGGCC	-73.5
>chr14_138829294_138829494_7	GTTCCCATTGTGGCAGAGTGGAAAGGAGTCTGACTAGTAGCCAGGAGGACTTGGCTTTGATCCCTGGCCTTGCTCAGTGGGTCGGGGATCCAGCATTGCCATGAGCTGTGATGTAGGATCCCGAGTTCCTGTGGCTGTGGTCTAGGCCAGCAGCTACAGCTCTGATTCGACCCCTAGCCTGCAAACTTCCATGGGCCACAG	-73.5
>chr14_138864589_138864789_5	TCCTGGAGAGTCTCAGTTAATGCAAAAGCAGACGTAGAACTCTTTCCACTCTTATCTTTTCTATTGTAAATGACAAGTGACACACAAACTCCCCGATGCTGGTGGGGTGGGGGTGGCGGCGGGCGCCGGACGGGGCCTCCTCCCGCCTGATCGCCCCCCCTGCCTCCCGCAGACCCGCCCCTGCGCCTGGTGGGCGGGCGC	-73.5
>chr2_49166395_49166595_6	GTGGCGCTGGAGGAAGGGATGACGTCACCGGCTGGGGGGGCGCGCGAGCCGGCGCGAGGGGAGCGCGAGCCGCAGTGAGTGTCCTCGCGCCGCCCGCCCGGCAGCCCGGCCGGCGCGCGCACGCCGCGAGCCGCTGGCGCTCGGGCTCTGCTTGGATCCCATGCAACAGTCAGGATGTGAAGCGGAGCAGAGCCGGGGGAG	-73.5
>chr12_11266153_11266353_7	GGCTTTTGCCCCCGAGGGTGGCGAGTCTGAGGCTCTGAGGTGCACCAGCTCCCATCCCAGGCACGGGAGTGGGTGTTGGAGGGAGGAGCCTCCCTGGCGGCTGCCCACTGTGGGAGCATCCTTGTCCCTGTGTGGGGCTGCAAAGGGGAAAATGATTTTCTAGAAGACAAGGCCATCCCCGCTGTACTGGATTATTTTGGA	-73.3
>chr18_45214448_45214648_30	ACGTGGCCACCAGGGCTACCCCGTCTAGTATCCGAGGACGCCCTCCCGGCAGCGGTGGTGGTGCTGGTGGTGGCGGCAGTGGCGGCGACCACAGTCTCCAGAGACAAAGTTCTGTAGTGCACTGACTTCTATCATATTCAGAGTCGGAGTGTCTCAGAACTTTGCCTCAAAAGACCAAAGTGGCTGTCTTCCTCCAGAAGT	-73.3
>chr13_101827330_101827530_7	TCTGGACCCCACGGCAAGCACCAGCACTCCGGCCGCAGGGGCAAGCACCAGCGCTCCATCGGCAGCGGCAAGCACCAGCGCTCCTTCTGCTGCAAGCACCAGCGCTCCTTCTGCTGCAAGCACCAGCGCTCCGGCCGCAGGGGCAAGCACCAGCGCTCCGGCCGTGGAGGCAAGCACCAGCGCTCCGGCCCCCGCGGCAAG	-73.3
>chr7_11214008_11214208_10	AAGCGAGCTTTTGCCCTTCTGCTCCACGGGAGGTTTCTGTCCTCCCTGAGCTCGCCTTGGGACACCTGCGTTACCGTTGGACAGGTGTACCCCCCCCAGTCAAACTCCCCACCTGGCACTGTCCCCGGAGCGGGTCGCGGCCGGCGTGCGGCCGGGCGCTTGGCGCCAGAAGCGAGAGCCCCTCGGGGCTTCCCCGCCTCA	-73.15
>chr6_43776367_43776567_5	GGCTACCATCTCCATCGGCGGCTCGGGGGAGCTGCAGCGGCAGCGGGTCATGGAGGCCGTGCACTTCCGCGTGCGTCACACCATCACCATCCCCAACCGCGGGGGCCCGGCCGGGGGCGCGGGGCCGGACGAGTGGGCCGACTTTGGCTTCGACCTCCCGGACTGCAAGTCTCGAAAACAGTCCATCAAGGAAGAGTTCAC	-73.1
>chr7_130766366_130766566_10	CAACCTTCCATGGCCTCCCATGGCCGTGACCTTCACCCTGCCCCCGGGAAGACAGAGACCCCGGCCCACATGTGCAGGAGCCCTGGGTCCCCCCCATCCCCACCCCCGGCCGGGGCCGCACGAGGCCCACTTCAGGCAGAGGGGCTCCCGAGGGGGAGGGGCGGCTCTGTCAGATGCCTCTGCCCCAAGTCTGTCCCCTGA	-73.01
>chr14_146939330_146939530_5	CCCGCGGTGACATCACCCGCCCCCAGCACAGAGCTGTCCTGGAACAGCTTGCTGTCTGAAGCCATGGGTCAGCGGCCAGAGCCCTGCAGCCCCACGCGTGGTCTGCGCCCGGCGGCGGCAGCTGCCCTGCCGCCTCACGGGGCCCCACCCAGACCCAGTGCTTCGAAATCTGCATCCGATCAGGACCTGCGGGTGATCTGC	-73.01
>chr7_60788373_60788573_12	TCTGGGGAGGCCAGGGTGTTGGCAGGATGGTCTCTGGGTATGGGGAGGTGGGGGGAGACCAGTCCGCCTCCCCCCCATGCAAGGCCCCTCACTCACCGGATTTGGGGAGTGGGTAGGGTGTATTATAATGATTGGCAAAGAAGTTTAGGATGGGACCTGTCACATTCAGGGCATACATGCCATGGCCCTCTGCAATTGCAT	-73
>chr7_26560279_26560479_12	CCCCATCTCAGGGTGAGGGGCTCCTGCAGGCCCTCGTGCTGCACATGGCAGGTGTAGCTCTGCTCCTCTCCAGGAGGCACCACCAGGGCCGCCCACTTCTGGAAGGTCCCATCCCCTGAGGGCCTGGTCTCCACCAGCTCCATGTCCTGGCTCTGGTCCTGGCCCTCGCGCTGCCAGTTCAGGGAGATCTCCTTAGGGTAG	-72.9
>chr2_2054789_2054989_5;>chr2_2274245_2274445_5	CTGCAGGTCCCAGGGGAGGGCTGGCAGGACCATGGGGCTGCTTCCTGCCCCCTCCTCAAGTCCCATCCAGTGGGCACCTTGCCACACCACACTAAGAACCACAGACTGGGCTGGGCATCCGTCCCCTTCCGCCAGGCTTGTGGAGAAACACCGCACGGTACAGCCCCACACAGGTGGAGCTGCCGTTGGTGTGCCGATTTT	-72.9
>chr7_121469194_121469394_5	GGGTTGCTCATCTAGACCTTCTCCCCACCTCCCCAGAGCAGACCAGCCTCCTGCTGGAAGCTGCACTTCCAGGAGTTCCCACGGTGGCTCAGTGGGTTAAGATCCGACTAGTATCCATGAGGATGCAGGTTGGATCCCTGGCCTTGCTCAGGGGGTTAAGGATCTGGTGCTGCAGCAAGCTGCAGTGTAGGTCGCAGATGC	-72.9
>chr3_318018_318218_5	ACAGCGGCCTGCTGTGGCCTCACAGCCTGCGCGGGGGCTGGGAGGAGGCGCCCCCTCTCGGGTTTGATTCGCCTGCATCCCTGCGACGCCCCGTTTCGGTCAGGTTCTCCCGCCGCTGCTGTGGCTGTGGCGGCTCGGGCCGTCTGGTTCCTCCTCGGACTCTTCGTGGGTACAGTGCGAGGACACGCACACGCTCGGTCA	-72.9
>chr7_24530986_24531186_6	GCTCCATGTCCTGGCTCTGGTCCTGGCCCTCCCGCTGCCAGGTCAGGGAGATCTCCTTAGGGTGGAAGCCCAGAGCCCAGCACCTCAAGGTGACCCCCAGGTCAGAGCTGGGGTGGCGGGTCACATGTGTCTTTGGAGGCTCTGAGGAAGAAGAATCAGAAAATTCACCCTGTGGGTCCCCTGCCTGGGCCCCTGAAGCAG	-72.9
>chr4_81101380_81101580_14	TTTGGCCTCGGAGCAGGACCCCAGTTCGCCGTGCGTCCCTGCGGGGCCTGGCCACCCATCGCCTCCAGGTGGGCGATGCCCTCGATGCCCGCGGTCCCCAGAGCGCCGCTCCCGCCCTTCCCCCTCCAACCAGTCCCTGAGCGCGGGGCACCGGCCTCGCCGGGCCGACTCCCTGGCCCTCCCCGCTGGCACTCCACGATG	-72.81
>chr7_24461358_24461558_9;>chr7_24482211_24482411_9	GGCTGGAGTCCTGACCTTGCTGAAGGTCTCCAGAAGGGCTTCTGCTGTGTCTGAGAAGAGGCTCCGCCCCCAGGGCCCTCCTTACCCCATCTCAGGGTGAGGGGCTCCTGCAGGCCCTCGTGCTGCACATGGCAGGTGTAGCTCTGCTCCTCTCCAGGAGGCACCACCAGGGCCGCCCACTTCTGGAAGGTCCCATCCCCT	-72.8
>chr6_259627_259827_12	ACAAGCGGCGCGGGGCCGCACCGCGGCGTCGCGGAGGGACGAGGGGGGAAGCCCCAAGCTCCCCCACCACCACCACACCCCAGACACGGACCTCCCCCTCGACGGCCCGGGGCACCGAGCAGTCACGTCGGGACCGGCCGACACGCGCGCGCCCTCGCTCGAGCGGACAGGAGAGGGGTGGCAACGAGGGCCAAGGCCCAA	-72.8
>chr14_147722202_147722402_8	TCACGCGCCTGTCGGGGTAACGTCACTAGAGAGCCTAGGCCGGGACACTCCTGAGCCAGCGCAAGGTTTGGCCCACTCCCCGGGCCACCGAGCGGGCAGTGCGGCGCCCCCGCGGGGGTGCAGTCAGAGCCCCGCTTACAGACACGCTCCTCCCGCCGGGAAGCTGGTGAAGATGAGCGCCGCGTGCAGCTGGTCCGACCC	-72.8
>chrX_120132821_120133021_5	GAAGACATGGCCCCCCCCCAGTTTGGAGGGATTCGCTGGAGGACACCCAGGGGGCCTGCAGACAAGGGCCTGGGGCCGCCGAAGCCTCTGGGTGAAGGTCAGAAATCAGACTGTGAGCATCAAACATGCTGCTGGGCGGGGGCCCGCGGGGAGGCGGGGGAGATGGCCTTGCTGCCTCCCCATCTGCCCCCGTCCCACAGC	-72.72
>chr12_38150866_38151066_7	AGGGGTCTCCCAAAATCCCCTGGGTTTCCCTCTCTACCTGTGGTCCCTACTGGGTGATGGGTTCTCAGGAGGATGGAGACAGACCCCCACCCCCCCAAACCGTGGCTGTTCACCTTGGAGACCGGCCGTGGTCACGGGTAGGACATGGGTACCGCCCAGCACAAGATCCACACTCTTTCCTAGAATGTGGCAGCTCCAGGT	-72.7
>chr1_283911348_283911548_10	GGCCTGGGCTGGACTGAGCTGGGCCGAGAGCAGACACGGCCCCTGAGGGGCTGGCCCCTTCTCCCTCTGGACACTCATGCCCCCAGGGCAGGCGCCTGCGGGGAAGATCAGAGACTGTAGATCAGAGACTGTAGTCCGTCTCCAGCACAGTATTTGGACAATCAGGCCCCAGAGGCCGAGCCGACGCCAGAGGTCCAGGGA	-72.7
>chr8_71465320_71465520_5	GGGCGGCCGACAGGGCCACGGTCTGCAGAGCCTGGGAGGCGGACATGACCGACAGGGGAGACAGGAGGTGCCGGGAGCTCCCGACGACGAGAAGCGGGGCCCCGGGGCCGGCGGCATCCTGGGGGGCGAGACACGGGCCCTTCCTGTCCTCCTCCGGGCCGTCCGCGCTCTGGTGCTTCTTGACGTGGCGGCTGAAGACGA	-72.7
>chr7_3266199_3266399_5	AGCACTCAAGGTGGGGAACTCGGCTCCACGCACTGGGAGTAAGGACGCACTTTCTAAACAGGAGGTGACCAGATCACAAGGACACGCTGGTCCAGTTGTGATTCTCCGCCATCAGCACCCTGGTGACAGGGAGGCTGCGAGGAATCATAAAGCCAGAAACGAGACGCTCCCTGCCTCCCGGCCAAGGCGCGATGTCCAGCT	-72.6
>chr12_2728258_2728458_6	AGGCTCTGACTCACCGCAGCTCCAGGGCGAGTGGAGAGCAGCCTCCGTTTCCAGGCCTCCCCCAGAGCCAGGGGCCCAGAGCTGGGGAGAAAGAAACCTGGGGCCCCGGGGGGGCCGGCATCCTCAGACACACTGGGCACGGAGGGCCACCACGTGGCGTGGGGACACGGGCAGGCGTGTGGGTGTCACACTGAGGGTCAT	-72.6
>chr12_19087293_19087493_5	GGACATAAAAGGCCGCAGGTGAGGGCCTCGCCATTCCTCCAGCCGCCCCGCAGCACCTCCGACCGGTGTCGCCCGCGTCTGCCTTCGCCATGACTTCCTACAGCTATCGCCAGTCGTCGGCCACCTCGTCCTTCGGGGGTCTGGGCGGCGGCTCCGTGCGCTTCAGCGCGGGAGGCGCCTTCCGCGCCCCCAGCATCCACG	-72.6
>chr6_42716192_42716392_5	GGTCTCCGGGGCTCTCCGGCAGCCGCTCCCGCGCCCCATCGCCCAGGACGCACCCGCACAGCCGGGCTCGCGCCGCCGCCCTCCCCGCGGCGACCCCGCCGCGCGTCCCGCCGCCCCCCGCCCCGCACTGCGCACTCGCCCTGATGGCGCAGCCCCTTCGGAGCGGCGGCCGCGAGGCGCACCTCCCGACCCGGGCGCCGG	-72.6
>chr6_254089_254289_13	CCCAGCCGCGCCACCCCCGGAGAGGAAACCCCCCCGGGGGGGGCGATTGATCGCCCAGCGACGCTCAACAGGCGTAGCCCCGGGAGGAACCCGGGCCCGCAGTGCGTTCGAAGTGTCGATGATCAATGGGCCCTGCAATCAATTAATTCTCGAGCTAGGTGGGTTCTTCTTCGAGCAGGAGCCGAGTGATCCACCGCTAAA	-72.51
>chr6_34303260_34303460_6	CCCTCGACCTAAAGCATAGCCTGTCCCTTCCTGCCCGCTCCGAGGGAGGGGCCGGATGGGACAGGGGCCGCTGGCTGTGGTCCCCTCCGCCCTTCCCAAGGCGCATTCACCACGGAACCTTGGGCAGGTGGGTACAAGAGGCCTTTAGTGTTGCTTTCCCCCAGCCCCCCTCTCCCCGCCTGGTGGGCCTTGTCCCACTGC	-72.5
>chr14_57317587_57317787_19	CCGGAAGTGACATAAGCCCCGCCTTTCCGCGTCCCTTGCGGCGGGCGTCAGGCCCGGTCAGCGGAGTCTGCTCTAAGGTTTTGCGGCCAACGGGTACTTCGCAGTTCTCCCGCCGCAGCCGCCGCTGCTCCGTGGGGAGAAGATGGTGGGCCGGAACAGCGCCATTGCCGCCGGCGTGTGCGGGGCCCTTTTCATCGGGTA	-72.5
>chr5_2486110_2486310_8	GCCCCTCTCAAAGGGAACCCGGGGCGCCCCAGGGGAGGGATCGCTCTGGAGCCTTCTACCAGGTCTGCACCTGGCTTCTCCCCGCACCGCGCCCTCCCCGCGTCGCCCCGACCCGCACCTCGTGCTCCAGCTTGTGCAGGAGGCGGCCCCAGTAGCGCTCGGGGACCCCCGACGCGCGCAGCGCCGGGCCATGCAGCGCCT	-72.42
>chr4_103332239_103332439_5	GCGCCTGGCCTGGGTGCGTTTGCTCTCTGTGGGGAACCCGGAGGCGGGGTGGTGCCGGAAGGAAGGGCGGCGTGCCCGTGTCTCTGTGGCGCAATCGGTTAGCGCGTTCGGCTGTTAACCGAAAGGTTGGTGGTTCGAGCCCACCCAGGGACGGAGCCTGGCCTTTTAGAAAGTAAGTGGTTCGCGGAGGAGCTTTCCCCT	-72.4
>chr18_5248335_5248535_7	TAACGGGGCGTTGGCAGCGGCCCCACCGCAAACTCGGTGACGTTGGGCTGCTCCTGGGCTCCGAAGAAGATGACGGCCCGAGCTTCCCGCACGGGACGCCTGTGGCCTTTATCCAGAAATTTCAGCACGTGCTGCTTCTTGGGGAGCAGCATCTCAATGAGGAATACGGAGTTCTTGGCCATGGTCAGTGTTCCCGACGGC	-72.4
>chr1_136950945_136951145_7	TCTCAGGAACCAGTGGCCTGAGCTTAGCTGAGCGACCTCAGAGAGGGGCTGGAGGCCTGGCCTTGGAGGTAGAATGGGCCTGGGAAACAGGCGGGAGGAGTCTGGTCCCAAAGTCTTGCCCAGACCTCCATCTTGGCAAGAAGGAAGCAGGGCCAGGTGAGAGCTGGCCAGAGCTCTCCAGAGCCCCAGGCCCGAGGGCCA	-72.4
>chr3_558188_558388_7	AAGCATGTGTGGGGCTCCGGGTCCCTGTCTCCGCCGCCGCCGTCCGCGCCTCCCGCCGCTGGCCCGCCCCGGCCCCGGCCCGCGCCCCCGCGCCCCGCCACCGGCCCCGCCGGCCCCCCGCGCGAGATGATGGACGGCCGCCTCCTGGAGCACCCGCATGCCCAGTTCGGGGGCTCGCTGGGCGGCGTGGTGGGCTTCCCC	-72.3
>chr13_101825404_101825604_5	CACCAGCGCACCGTCTGCTGCAAGCACCAGCGCTCCGGCCGCAGGGGCAAGCACCAGCGCTCCGGCCGCAGGGGCAAGCACCAGCGCTCCGTCTGTGGCGGCAAGCACCAGCGCTCCGGCCGCAGGGGCAAGCACCAGCGCTCCTTCCGCTGCAAGCACGAGCGCACCGGCCGCAGGGGCAAGCACCAGCGCTCCAGCCGC	-72.3
>chr3_35114280_35114480_6	CAGCCTCTCCTTCTCTCTTGGGCTCAGCAGTCCCCGGGGCTGCTGGGGCTGGGGCTGGGGCCCAGACGAGGGTGGGGGCTCCATCCCCCGCCAAGAAGGGCCCTTCCACCTGGGCTCTCGCTCCCTCTCTCAAAGGCCTTCTTCGTGCCGATGCCAACCTAGGCCGTGCCTCGCCCTGAAATCCTTATCTCCAAATCCTTT	-72.2
>chr1_102514505_102514705_5	GGGGCACGGTACGCACCAGGTTCTCGTTAGTCAGCCGGGATATCTCCTGCTGGACGCCGAACTCCACCTGTGCCTCTGGGGAGAGCAGCAGCGTCTGGCAAAAGGTCTGCTGCTGCTTGTCCAGCTCCTCCTTCAGGGCCTCCACCTGGGCCTTGAGACCCTCCACCTCCTCCTCATGCTCACGGCTCTGGGCCTGCAGCT	-72.12
>chr8_104018731_104018931_5	CAGACGAGGTGGGAAGGAAGCGCGGCCGGCGCGCCCGCCTGGGGAAGAGGAGGAGCGTGTCCCGACCGGCCGCGAGGACAGGCGGGGAGGGGAAGGGGTCGGTGGCGGCGGCGGCGCCTCGGGGGGGCGGGTGTCTACCTGCGAGCAGAAGTATGAGCCCTGGATGCCCAGCTTGATGCAGGTGGGACACTGGAGCTTGGC	-72.1
>chr7_64906111_64906311_5	TGGTTGGTGCCAACCCTACCCATGGACACTGCCTATGGGACTCAAGCTGGGGGATGTTAGGGGATTTGTGGGGAGGTGTGCAAGGGTCCCCCCCAAATGCTGTGGTTGAGTGTGTACCCGATGCCGCCACAGTGAGGAGCAGCTGGGGAGGGCCTGTCCCTGTGCATGAGCAGCAGGGCTCAGGGGCTGTGGAGGGCAGCC	-72.1
>chr12_70744_70944_5	TTTGCAGAAGCCCCTGGTTGGTTCCTCCCACTGGGCTGTGCCCCAGGGAGCCAGCGGCCCTGTCACAGGCAGGATTGAGCAAGAGGCCTTGGGGCAGCAGAGTGGCGCAGCGGCAGCGTGCTGGGCCCATAACCCAGAGGTCGATGGATCGAAGCATCCCCTGCCATGAGCTTGCGTCTTCGCCAGCGACGGCTGGCGTTT	-72.1
>chr13_94742829_94743029_7	CCACGTGGATGCGGTACTGGCCGCCATCCTCGTCGTAGCATTGCTCGCGCAGGCTGGTGATGAGATTGTCCACCAGGCTCTCGACGTTCTCCTCCAGCATGCTCGACTCGTCCAGCCGCGACGTGCCGCACTCGTAGCACAGCTGCTTGAAGACGCGCATGCGCACCGACCCCATGCGCTGGGGGCGGTCCAGGTGCATGT	-72.1
>chr9_121473218_121473418_6	CTCATGAGTTCCTGCTGTGGCTAGCGGTAACGAACCCAACTAGTGTCTGTGAGGATGCAGGTCCAATCCCTGGCCTCGCTCAGTGGATCAAGGATCCGGTGTTGCCGTGAGCTGTGGTGATCCAAGCAGATGGGGCTTGGATCTGGCATTGCTTGTGGGCTTGTGGCTGTAGCACAGGCTGGCAGCTCTGGCTCCAATGCA	-72.1
>chr12_4544752_4544952_8	TCCGGCCGTGGCCTGGCCGGCGTGGTGGGGGGATCGAGTGTGATTTGCGCGCTTGCGGCTGCGCGTTAGCATGGACCACGTGCTCTTTCCCGTTTATCGCGCCCCAGTGGCCTAATGGATAAGGCACTGGCCTCCTAAGCCAGGGATTGTGGGTTCGAATCCCACCTGGGGTGAAGCTGAGTGGGACACTAATCACCCCCC	-72.1
>chr2_48285169_48285369_6	GACGAGGTATGGCACGGGCCCGGTTCTGGGGGGAGCGGGAGGCGCCGCAGCCTGGGAGGCCCCTGCGGGTCCTAGCGCCGGCCGCACTGCGGTCTGCTTCGCGCGCCGCCGCCGCCGGCCCTTCCCCTCTCCGCCTCCAGGGCTCCCGGCGCCTCCCGCTCGCCCCAGACCCGGGCCCGTGGCATACTCAGGCTCCACGCC	-72.09
>chr3_4846763_4846963_6	ACGAGGGCAATTACACGTTTGGTCAAACAGACTTAGAGAGAGAGTGTAACCAGTTCTCTGTGCAGATTCTCTCTAAGCACAAAGGACGGCGGTGTTTGCCGTGCGCGCACACGCGCGCGAGGAAGGCGAGCTCGCCCAGCAGAAATGGGATTCAGCACTGACCTTTAGAGAGGCACTCGCTGCCGCTCTGGATGCAGGGAC	-72
>chr2_55959497_55959697_7	CAGGCCTCCTCCTCCAGGGTGGCGAAGGCGCTGGAGGCGGGGAGGGGGTTAGTGGGCAGCCACAGGCAGGGCTAGGCCCCGAATAGGGTCACGGAAGGCGCACTCAGGATCAGCCAGTACGAATACTGAGAAATCAGCTCAATGTCAGGGGTCATGAGTATCATCACTTCCCAGAGGGCAGCCGGAGGGGCCAGGGGAGGT	-72
>chr3_758378_758578_6;>chr3_974478_974678_6	CCAGGAGGGAGCTCAGCACTGGGAGTGGGCAGAGCACACAGAAGGGCAAGAGGGACCGGGCATCCCCAGGCCGGCCCAAGTGTGGGGCCAGGTGTCATCAGAGCAGGACTGAGAGCATCAGCCTCAGTGTGCTGGCCGGCACAGTGGGTCCCTGTGACATGTACCAGGTCTGTTCGGTGGCAGAGGATGCCAGCACCTCTG	-72
>chr6_261092_261292_5	GGCGGCCCGAACCATGCTCGCTCACCACCTCCACACCACCAGCTGCGACCCCAGGCGAGTGCGGGAAGAACCGACAGGCGGCTCGCAGCGGGGGAGGCAGGGGCAGAGGCCGCCGGGGGACGGGGCGCATCCCCCTCCTCCACTTCCCCTTCCAAGGGGAGGGGCACCACGTGCCCACGCAGCACACAGCCCGGCGCTGGA	-72
>chr3_66382445_66382645_7	TTGATCTTACAGCCGCCTTTCCCAATCAGGGAGCCGCACTGGGTGGCCGGCACCACGAGCCTCAGGGTGACCGGGGGCCTGCTGGCCGCCGTGCTGTTGGTCATGGAGCTGTTGATATCTTCTTCCAGCTTGTCGATGATCATAGCGAAGGCCTTAAAGATGGCATTGGTGGGGCCGGTCAGAGTGATGATTCTCTCCGGA	-72
>chr13_101828167_101828367_5	AAGCACCAGCGCTCCGGCCCCCGCGGCAAGCACCAGCGCTCCTTCTGCTGCAAGCACCAGCGCTCTGGACCCCACGGCAAGCACCAGCGCTCCGTCCGCTGCAAGCACCAGCGCTCCGGCCGCAGGGGCAAGCACCAGCGCTCCGGCCCCCGCGGCAAGCACCAGCACTCCGGCTGCAGGGGCAAGCACCAGCGCTCCTTC	-71.8
>chr11_3949660_3949860_5;>chr11_4127600_4127800_5	ACCAGCTCCCGCGGCCCAGCGTCCCGGGAAGGTGGAAGTCTGCTCAGCTGGTCCTGTGAGAACCCTTCTCTGGGTTTTAATACAGGCCGCGTGTGCTCGGACGAGTGACTGACTGTGATCTCTGCTGGGCTGCCTCGGCCCCAGGACATGAAAGGCTGCTTTAGTGGCTCTGAACAGCTCGGGAGCCACTTGTCAGCTTGA	-71.8
>chr13_61420314_61420514_5	CTGGGCCAGAGATGGGGGCGAGGATGGGATCTGAGGTGGGGGCTTGGGGTGCGGGTGCAGGTGCGGCGCGGCGGGGAGGCGGGAGGGCGGCGGCTGGCTCGGCGGCGCCGGCCGAGGCGTGAAGGCTCCGGGCTCGCTGGCTCGCTCGCACTGCGGCACCGGCTGCGGGCGACGGCGCAGGTGGCGGGGCGCCGGCGAGGG	-71.72
>chr17_9004848_9005048_9	GGCACTGGATGCCTAGTCCCTGAGATGGCCCCTGGGAGGAAGGGGCCACCATGTGTCAAGGGCCTGCACCAAGTGTGAAGGGCCTGAAACAAGTGAGTCTGGAGCCAGAGTTTCCTCTGGGACACCTCAGGGGAGACGGTCAGGACGGTCGGTCAGAATGTGGGTTTGGAGGTCAAGACAGAAATCAGGTCTGGAGCCGTG	-71.72
>chr3_7470374_7470574_6	ATCGTTTGTCCTTTTGTAGTGCCCTTCCCAGGAGCCACCAGGTCACAGATGGCCACCGGGAGGGGCGGGGCTTGCACGGGCTGAGAGCCATTGGCTCACCGAGTCCCCCCGGGTGCCCCACAGAGGCAAGGGTGCCTCTGTTTGTAAGTGACAGAGGGAGAATTCCAGTAGGGCTCCACCGACCCCAGGACTGTGCCGATG	-71.7
>chr9_989080_989280_5	GATTGAGACCCATCCACCGGGCGCAGAGACTGCTGGGCGACCGAGGATAAACCTAGACCGCGTGGCACACGGCGTCTGTTCAACAGGTAACCGCCACGGGGACGGGGAGAGAGGGGCGCGAGACGGCGGCGGGAGGCCAAGGCCAGCCCGCGGCGGGCCCTCACCCAGCAGGGTCCCGATGACCCGGGCGGCGCCCTCGTT	-71.7
>chr7_34049868_34050068_9	ATTGGGATGGGCGGGTGTGCAGGTGGAGCCCAGGGGAACAGGTAGAGCAAGTGACCCTCGCCGCCACCTCTGCAGGTCCTGGCCAACGGTCTGGATAACAAACTCCGTGAAGACTTGGAGCGACTGAAGAAGATTCGGGCCCACAGAGGGCTGCGCCACTTCTGGGGGTGAGTGGGGCGGGGGTGTCATCTCTGCCTCCCC	-71.7
>chr2_73394139_73394339_6	GCACTCCTGCCGCAGTACTCGGCTCCACACCCCTACACATTCCGCAGCCCCCGCCCCGGGACTGTCCGTGCCTCCCGCCCAGCCCCACCCCATGCCCTCAGCCGCTCGCCTCGCGGCAGGTGAGTTCAGGCTGAGGGCCCTGGGCCCGCGGGTTGCTCACCTTGCTAAGGACCCCGCAGCGCTCCACAGGCGGCCCGGACT	-71.7
>chr6_247565_247765_10	GCCCCCCGGCCCCGCGGTTTTCCCCCTGGGAAGAGGCTCCCGCAGGGCCGCCCTCCAACGTTCCCCCCCTCCACGCCTCCGGGATGCGACCTCCCCCCACCACTCCCCTTCGCCCCGTCCCAGCCCGGGGGGCCCTGGGAAGGCCCGCCGGCGGGGTGAAGCGGAGGAGGAGGCGAGGCGCGTAGCGGAGGCGCGGGGGGC	-71.61
>chr15_132108204_132108404_35	CCCCCGAGGCTGTCCTGAAGGGCGGCTTGGGGTCGGCCAGGCGAGGGCGGGCGCGGACGGCGTTCCAGCCGGGGGCCTCTGGCAGGAGGGTTTGTTCCTCTGGGTCTTCTCCCGCCGCAGGCCTCCGCCACCGTTGCCATCCCCAAAGAGCACCATCGCTTTGTCATCGGCAAAAACGGAGAGAAACTGCAGGACTTGGAG	-71.6
>chr10_54799896_54800096_6	CTCTCATGCCTCCCCTTCCCCACCCCGTTCTATTCAATTGTTGGATTGTCTGCGCCGCACTCCCGCCGGTGGCCGGCAGGGGGCGGGGTTCGAGCGTGGATTTCCCCGGCGTCCCCGGGGAAGGGGCAGGCGCTGCGCGGCGCGGAGCCGGGCGGGCAGGCGACGCGAGGCCGCGTTGGGTCGCGCTCGGCGGGGAGGCCG	-71.6
>chr6_33194368_33194568_40	GGCCTGGCGTTTTGTCCCAGCACCAAGGCGGTGTTTCTGGGAAAACCTACTCCCGTCCTTCTCACCCACCCCCCCCCACCATGCACCTGGGCCAGAGGAAGCGAGTGGGGTGCTCTGGGTGCCCAGCTCTGGACCCTGGTTTCTTCCTTCCTCCGGGGGCTCCGGAGCTCGGGGACCTCTGAGCACCGTGCGCCCTTCCCT	-71.6
>chr6_252991_253191_16	GGCGCCGGGGGTGGGAGGCAGAAGGGAACACAGACGGGCGGCGGCACGGGGAAGCACGAGCCGGCGGGCACGGGGACGGGCGGGCGGGGCGGGGCGCGGCAGGGAAAGGCGCACAACGACGACCAGGCCGAGAGACCCCACCGGCCGGGGGGAACGCACGCGCCGCGGCGCGGAGGACAGGCGCAGGAGGAGGAGGGCGGC	-71.58
>chr3_47499_47699_5	GCTCCCCGTGCTCTTCCGTGGCTCCGCTTCTCCCCGCCACCTGTGGATGCGGGAACCGCGGCTCGCCTGCCCTTCCTCGGGGTGGAGGATGGGGAGAGCTGGAAGCTTCCAGTCGAGGCTGAAGTGCAGGACCAGGCTCCTGCGCCTCCCAGGGTGGGGCAGGGGGCTGCTCTGGCAACAAAGCGGTTTCTGGTGCTCAAC	-71.5
>chr1_137471537_137471737_9	GGCGGGCCCCCCCCTGGCCCTGGGCACCACCCTGGAGGTGCCCCCCCCCCTGGCCCTGGGCCCTGTCCTGGGAAGGGCCACCCCCCAGGGCCTCCTGGTCCACATCACTGAAGAAACCGAAGAAACAAACCAAGAATGGGGTGCCTGACCTGGCATGAGTTCTGAACCAGAATCTTCTGTTCAAAATAATCAGCCTCCTGG	-71.5
>chr1_163922084_163922284_8	CTCCTAGTTGCAGGGTCCTGGGAAGTGACAGTGATCAAGCATGTGTGGGTGCTGCCAGGAGTGTTTGGGAGTGGCAGCAGCGGGGGAAGGGGGGTGTTTGCATGGGACTGAGAGCATCAACAGGTTGTGCTCCATTGCAGTGCCCTCTTTTTTGCTGACTTCTGTGGTGACTAGGGCTGCAGGTGGAGCCTGTTCCCAGAC	-71.34
>chr7_24433401_24433601_9	GGCTCCTGCAGGCCCTCGTGCTGCACATGGCAGGTGTAGCTCTGCTCCTCTCCAGGAGGCACCACCAGGGCCGCCCACTTCTGGAAGGTCCCATCCCTGAGGGCCTGGTCTCCACCAGCTCCATGTCCTGGCTCTGGTCCTGCCCCTCCCGCTGCCAGGTCAGGGAGATCTCCTTAGGGTAGAAGCCCAGGGCCCAGCACC	-71.3
>chr4_103372258_103372458_7	AGCTCGGCATGCCCCTGGACCTTGCAGCAAGAGGGAAGCCCCCACTTGGGGCGAAAGGAGCCCGAGGTCCAGAAGTTTCCCTGACCGGGAATCGAACCCGGGCGCGGCGGTGAAAGCGCCGAATCCTAGCCACTAGACCCCCAGGGAACTGCGCGGGGTCTTCTTCGCCGATGCCAGTGAAAGGCATGAAAGTAGCGATTC	-71.3
>chr18_54128678_54128878_6	CCCGGGCGGGCGCAACTACAGACTTAACACCGACATTTCAGGGACGCCCGCCCGCCAGCCCCAACGTTCTGTGATGTGGCTCAGGGTCGGGGTGCGGGCCGGATGGACTGTGACCATCCGTACTCCAGAGACACCCCAGGGCCTCCATCCTGAACCTGCCCTTCAGCCCTCATCCCCCAAACTGAGCATCTCAGGGATGCC	-71.3
>chr14_147250254_147250454_10	CGGAGATAAGGGAGCTCCTAACCCAGTTTGAAACGTAACCCGGGCTCCGGACCAGGTGAGTGGGTGCGTGGAGGGTGGCCCCTCTCCCGCGGCCGGAGCCCGTGTCCGTGTCCGGGCCGTGCCTCTGCCCTGGGCCTCCGCGAGCCGGGGAACCGGGTGCCACCCGGCTCGCGGCTGCAGAGGGTCTCGCCTGGAAAGCCG	-71.3
>chr12_56855933_56856133_9	TGGGTGGCCCCCAGAGCACCAGATTTACGTCTTACAGGCTTAGTGGACCCCAAGGCCGCCGGGGGGGACCTGACCTCCCCACAGCCCCTCTGCAGGTCGGGGTGGAGCCGACATCGAGCCAAGGTCTTCCCTGGAGAAAATTCCCTCCTGGCCTCAGACCGGAGGGCACAGGAGGTCGTTACCCCCACGCTTTCGGGGAGC	-71.21
>chr6_255421_255621_14	CACACACACACACACGGGTGAGTGGGTGGGGCACGGACAACCCCACAGGCGCCCGGGGGTTCCCACCCCCCCAACACAGGCACGGGGCACACACGCGCTCGCTCGCACACGGCCACGGACCGACTGGCCGGCGATGGCCACCGAATAAGCCCCCCTCCCGACGGCCACGGTGAGAGGGGCTGGACCGCGACGAGGCACGGG	-71.2
>chr7_60775819_60776019_9	GCTCATCTGGCCTTGGAGCTGGACTTCCCTGAGAAGGGCCCTGGGCCAGGCCCAGGGTGGGGTTGGCACAAGGGGCAGTGGCTGGGAGACACCTGGACAGTCTGGTCACCAGAAACTGGATTGGGCCCCAGGGCAGAATGGAGATAACATGGGCCACAGGCTTTGTCCCTAAAGGGAGGACGCAGGTGCCTCGGGCTTCAG	-71.2
>chr4_103198561_103198761_23	ATGGTCACGCGCTTGGCGTGGATGGCACACAGGTTCGTGTCTTCAAACAGCCCCACCAGGTAGGCCTCGCTCGCCTCCTGCAGCGCCATCACGGCCGAGCTCTGGAAGCGCAGGTCCGTCTTGAAGTCCTGCGCGATCTCGCGCACCAGGCGCTGGAAGGGCAGCTTGCGGATCAGCAGCTCGGTCGACTTCTGGTAGCGC	-71.1
>chr9_6009370_6009570_5	CAAAGTGGCTCCGCTCAGCAAGTAGCTTGGCCTCCCGCTGGCTCCGCTCGGTCTCCAGCGCCTCCACCCTGGCCTGGAGCTGAGTGTTATCTGCAGCCAGAGTGGCTGCCTCTTGCTTGAGAGTTTCCAGCTGGTGAGATAAAGAGACAAGTGGGCATCAGCATGACTCCTCAGTCCCCTTGGCCCCTCTGGGGACTGAGA	-71.1
>chr13_101826340_101826540_6	CACCAGCGCTCCGTCTGTGGCGGCAAGCACCAGCGCTCCAGCCGCGGCGGCAAGCACCAGCGCTCCTTCCGCTGCAAGCACCAGCAGTCCGGACCCCACGGCAAGCACCAGCGCTCCGGCCGCAGGGGCAAGCACCAGCGCTCCCTCCGCTGCGGCAAGCACCAGCGCTCCGGCCGCAGGGGCAAGCACCAGCGCTCCCTC	-71.1
>chr9_4045575_4045775_7	CTGTGAGCTGTGGTGTAGGTCGCAGACACAGCTCGGATCCTGGGTTACTATGGCTGTGGTGTAGGCCGGCAGCTGTAGCTCCAATTAGACCCCTAGCACGCACGCGCGCACACGCGCGCGCGCGCACACACGCGCCCCTACTTCTCTTGCATCTAGAAAGCAGGGACCAGGAGGCACTCTGGTTCCGCAGAACAAAGGCGC	-71.1
>chr3_163979_164179_6	GGCTGCAGTGTCGCAGAGGAAGTGGGCAGAGGGGAGGGTTAGAAGGAGCCACGGTTCCAACCCTGGGCTCAGGCTGCCAGCCCACAGTCACCTCCTGCTGGCTCTGCTCAGGGTTAAAAACAACACCAGCCCAGGAAGCAGAGTAGACAGACAAGGATGCTCCGTCCTGGGACCTGGCGGTCCTGGAGCCGCCCCAGAGGT	-71.1
>chr4_95334_95534_5	CGCCACCGCAGCCTCTCATCCCGGCCCGCACGCCGCGCGCAAGCTGCTCGTGGCTCTCCCGCCGCCGCCTTCGCCGCCGCGGCACCCGCTCGGTGCGCGCTCGCCGCCGCCGCCGCCGCCGCCGCCGCCGCCGCCGGCCCAGTGAGCCGCGGCCGCGCGTCCTCCCGTCACCAGCGCAACCCCCCGCCTCCGGCCCCGCCC	-71.09
>chr2_4792480_4792680_10	AGCCCAATCCTGGGAAGTCCCCAGAGTTGGGTGGTTGAGTTGGAGCCTGGTGCCCTGCTCTCCTCAGACTGTCCGTGCCTTGCACTTGACCAAAGTGGGCCAAGGCTTGGAGGGATCCTGGCCAGGCCCCCGTGGGCCCCACAAAGATGCCCAAGTGGTGTCAGCACCAGCTGGCTCTCCTTCCATAACCAAGCATCTCGC	-71
>chr6_39501493_39501693_6	CAGGTCGTGGGGGTGCGATGTGGGTGGAGAAATCATGCTGTCCCACCCTGTCCCCTGCCCCCCTCCGCGGAGGTCCCCGGAGTTTGGGAGGTTTCTCCGGGGGTGGCTGTGGAAGCGATCGCTTTGCAGACGAGGGTGAAGCCAGCAGTCGGGATCCCGGAGGGGCCTGGGCATCCGAGAAGAGACAGGGGGTCTAGACCT	-71
>chr18_844172_844372_11	GCCCCCAGGAGCCCCGCCCCCCCAACCCAGGGCGCCTCCTCCCTGCGGGTTCTCTTCAGCCTAATTGTGGGGGGTGGGGGGACGGTCCCCGGTTCTCAGAAAGGGCGCCTCGTCCAGCGCCAGTGTCTCCAGCGTGTGCAAAAGGACGTGGTTTGTGACAAAGAAACCAATCTATGGGAACTGTCTAGGCCACAGCCTGCG	-71
>chr1_116277814_116278014_10;>chr3_8244416_8244616_10	ACCTTGATGTAGGATCTCAGTTCCCAGACCAGGGACTGAACCTGGGCAACAGCCAGGTTCAGTCTCTGGTCTGAAAGTAGGGAAAGCTTTCTGAAAGCTGAAGTCCTAACCGCTAGACCACCAAGGGACTCGCGGGGCCAGAATTTGCACCCTGGTGTCTGGCGCCATTCCTAACCCCTTAGCCACTTGACTGCACTCCAG	-70.97
>chr2_69607766_69607966_5	GGAGGAAGGATGGCCTGGGAGGCCTGGGATGGCTACACCAGCTTCTTGGCTTCAAAGAAGCTCTTGAGGTGTCGCATCTGCCAGACGCCGATGGCTACGAGGATGAGAGTCTGCAGAATAGACCACCACAGCACCCGCTGGTTGGTGCTCTCGCTGGTCTGCCGGAAGCGCTCCTCTCGCCACTGTGGGAGGGGAGAATGG	-70.9
>chr7_91200267_91200467_5	GGCTGGGTGGGCGGCATCCTGCCCCTCTGCACCGCTGCGGGGAGGAAAGGAGACACTCCCCAGTTAATGACCAGCTTCTGCCCCCCTGCTCCCCCGGCACGGTCTGCCCCAGCCCGACCCCCACCTGACCCAGACCCTGCGCCGCCCAGGAACAGGCAGGCCTGCCCCTCTCACCAGCTCATTAGGGGCACAGACCTGGGA	-70.84
>chr7_24498426_24498626_9	GGCTGGAGTCCTGACCTTGCTGAAGGTCTCCAGAAGGGCTTCTGCTGTGTCTGAGAAGAGGCTCCACCCCCAGGTCCCTCCTTACCCCATCTCAGGGTGAGGGGCTCCTGCAGGCCCTCGTGCTGCACATGGCAGGTGTAGCTCTGCTCCTCTCCAGGAGGCACCACCAGGGCCGCCCACTTCTGGAAGGTCCCATCCCCT	-70.8
>chr2_13215914_13216114_5	ACAGGGGCCACTCACGCAGTATCTCCTGCACTGTCACAGGCTCCTTGGTGGTGACAGGGGCTCCAGGCCCTGCCACGTTGTGCGCCCGCACGCGGAAGAGCAGCCGGGCCCCCGTGGGTAGGTCCTTTACCAGCATTGTCGTCCGCTCTGTCAACCCCTGCAGGGCATCCACCCACTCCGAGCCTGGAGGTGGGGGCGGGG	-70.8
>chr13_101826394_101826594_6	CACCAGCGCTCCTTCCGCTGCAAGCACCAGCAGTCCGGACCCCACGGCAAGCACCAGCGCTCCGGCCGCAGGGGCAAGCACCAGCGCTCCCTCCGCTGCGGCAAGCACCAGCGCTCCGGCCGCAGGGGCAAGCACCAGCGCTCCCTCCGCTGCGGCAAGCACCAGCTCTCCGGCCGCAGGGGCAAGCACCAGCGCTCCTTC	-70.8
>chr6_43380938_43381138_9	GGATCTGCTCCCCCTACAGTTGTCTCCCGACCCGAGGCCACAGTGCTGGCCAGGGATGACGCTGGACAGAGATGCAGTCAGAGGGTGGAGGCAACCCCACGGCCCGCCGCCACCCCCGCTAGCCAACTCTGCTCAGAGGTGACTGTCCTGGCCCCGGCGTGGGGGGCTCCATCCGCCACCACCGCCAGCCTGCCCACGGGG	-70.7
>chr5_6726772_6726972_6	GGCTGGGGGGAGGGGTGGACCCCAGGTCTGGCTCTGTGTAGATCCCCTGAGGCCTCAAGCAAGATGCTGTGGCCAGGGTCTTCTCCCTTCCCTCCCGGGTGCCCCTACAGCACCCGGTTTGTGTTGCCTCTGGTGGTTTCTGCCTGGCCCTGTCTGGGACTCTAGCCCATGGAGTCCCCTCCTGCTTGCTGTCTTTCAAGT	-70.7
>chr4_135998129_135998329_13	GGGCCGGCGGTGCCTGCCCTGGCAAGGCTGGTTTCCTCCCTCACCTCCCGGAGGCCATCGCGGGGCCGAGGAATCGGGGCCCCACACCCCTGCCCGAGCCCAGGGCCCTCCCCACACCCCGCTGGAAGCAGGGACAGGCTCTCAGGCTCGGGGCTGCCGACAGCTTGAAAGGCCTGCTAGACTCAAACACACAGAGAAATA	-70.7
>chr6_255336_255536_9	TCGCCTCTCGCCGGCCGAGTCAGAGGGAAACAAAGCAGACCGGTGGGTCGGAAGGCTTCACACGACGGGGCGTCCGGCGCCCACACACACACACACACACGGGTGAGTGGGTGGGGCACGGACAACCCCACAGGCGCCCGGGGGTTCCCACCCCCCCAACACAGGCACGGGGCACACACGCGCTCGCTCGCACACGGCCAC	-70.7
>chr2_108282011_108282211_45	TGGCGGAATCAGCGGAGAAATAAGACCCTGTTGAGCTTGACTCTAGTCTGGCACGGTGAAGAGACATGAGAGGTATAGAATAAGTGGGAGGCCCCCTGCATCCCGTCCCGTGGTCTCCCCGCGAGGGGCGGCGCGGGGCGGGGGTCCACCCGCCTTGTGGGCCGCCGGTGAAATACCACTACTCTGATCTGATCAGAAAAG	-70.7
>chr5_97229346_97229546_7	CACGTTTCTTTCCTCCTCAACTGGGCTTCCGCGGAGCTCACGTTAATAAACTCCCGGGAGAGGCGAGCACCCACCAACCTGTGACGCAGGTGCAAGTCAGGATGGGGTGGCGGCGGCGGCGGCGGCGGCTGCAAGGAGGCGGTACTTGGGCTTGGGGGCCGGGGGGCACCGGGAGGGCAGGCCTGGCCTGGGGACGGGCTC	-70.63
>chrX_76078692_76078892_8	CCAATCCTCTTACAAACCGGAGGCAGGTCATGAAGAGATCAGCTAAGGGCCGGGATCGCAGCCACGGGAGAGAGTCACTTCCTGGTGCGCCCGGCGCCTTGACTCCCGACGCGCACGCACCCAGCCCGGGGCGGGCGCGGAAGGACGCGGGGTTCCCACGGGGCACTAGCGGGCCCGGCCCCAGGCAGCACGTCTCAGGAA	-70.6
>chr1_2933781_2933981_7	GCTCCCGCGGGAAACCCTTCACCTCTGCATCATCAGACCCTGAAACACACCGCATGGAATGTGCCGAGGAACCAGGAGGTGGAGGAGAGGGCGTTCTCCGGCTGCCTGGAGGCACGGGGAGCGGTGGCGGGAAGGGTCCCGGCTTATTGCCCTTTTTCTGCTGTCATCATTTGAGGGTCAGGAAATCGTGAATTTCGAAGG	-70.6
>chr7_64455739_64455939_5	AACTTCGGAAGGCTCCATCAGTTCCCAGGTGGCCCCTGCTACCTGTGGTCAGCATGCAGAGGGATGAGTCCAGGGTGGGGGACGGGTATGATCCCTCAGGCTTGCCTGTAGCCCAGACAGTAAAAAATCAGCCAGACAGTATCTGTGGGCTTTGGGCTAAAGCTCAGGTCCCGCAGGTCAGTCCCCTGGCCTGGCTGCCCA	-70.51
>chr1_32019823_32020023_5	AGGGAGCTTTCTCTGAAGGGAGGAAATACCCTTTTCGGTTAAGCTGCATGTGAGGCACCAGTATGCAGCCTGGGGAGAAGCTGTGCTGGGAAGGGCCTGGGCCCCTTCCAGCACCGGGCGCAGGTATAGGCATCCCTCCCAGACGCCCAAAGGTCAGGCTGCGACGAGCGACTTCCAAGGCAGCGTCAGAGCTTCCCCAGG	-70.5
>chr7_70928635_70928835_9	GCCCGCCACGGCCCCACGGCCCACGCGTGGCTGGGCAGGTGTCCCCAGACACCTCGGGCCTCCGGCCAGCAAGAGGGGAGGCTGCGCGCGGCGCAGGGCGCAAAAGCGACAGGCACCTCCTTCGAGCCGGAATCGAACCAGCGACCTAAGGATGTCCGCACGGATCCCGTCTACAGTCCTCCGCTCTACCAGCTGAGCTAT	-70.4
>chr2_46464322_46464522_5	GGCGCTGGCCGGAAGGAAACTACAACCCCCAGCTTGCCGCGTGCCCAGGCGGGGCGTGGCCAATAACGTGGCGGGCTGCGCTCCGGGAGTCGTAGTTTGCGCGTGCGCCCTCGGCGGATTCCTGTCCCATAAGTCTACGCGCGTCGTCCTCCTCGCCCTCCAGGCCGCTTGCTTCCAGCCGGGAATCTCCCCGCCGCAGCT	-70.4
>chr18_40689313_40689513_5	TGGGTCTTCTGTCTTTGCTGAGCCTTCTCAGAACAGACAGCCCCCGTGCCCCAGAAAGCAGCAAAAACCTGGGGCAAGAAACCACACAGAGAAGGGCTATTCTGTGACCCCGCGGGGGGATCACCTTGTTGCCCACAGGTCCGAGGGGCTGGACTCGGCCAAGATTTCTGGGGTCTTCACAGAGGGAGAGGCAAGGTTAGA	-70.34
>chr16_72520898_72521098_7	AGGGAGACTCCGCGCACCTGGGAGACATCCCTGCGATGCAGGCGCACATTTCGTCCCCCAGGTACCTGCGCTGGGGACCGCCTGAGCTTCTGGGGCAGAGGGATGCTATTAGTCATCACAGCAAGTCCCGGAGGCCCTCACACAGGCAATTTCTTAGCACAGAAGGGACTTGAAGCAGGACCAGGCGTCGGGGACCAGGCG	-70.3
>chr6_66005522_66005722_5	GGAGCTATGACCCCGAGCCATGGACTCAGTCTCGGTTCCGTCTCCCGCTCCGGCTCCCGCCGGAGCCTCAGCCCCAGCCCCGGCGGCGGCGGCGGCGGCGGCGGCGTCTCCCTTTCCGTCCGCCATCTTCCCACGGCCCAGCAGCGCGTAGGCAACCAAACCACGTGACTGAGCACTGGCCCCGCCCCCGGTTGACCGCGC	-70.3
>chr1_282119687_282119887_6	CTCCCTCTCTGGGCCTTCATCTGTCCACCAGCTGCTGCTGCGACCAGAGAGCATCTGGCCCACGTTGGGTCCCCAGTGCTTTCTCCTGCACAAAAGAGTGGACGGCGTGCCCCCGCGAGGGGCCGGAGGGAAGGGACAGGCTGGGGAACTGGCTTTTTACACCCCCCGTGTGCGGGGTCGCTCGCCCCCAGGGCTGCCTCA	-70.26
>chr2_8030133_8030333_5	TGGTGGAGATCGGTGGGCACCAGCCCCTGCCCCAGGGCGGTGTAGGGGGGCATCGGGGGCTCGGCCTTCATGTACAGGTCTCGCTGCAGGACGGGGTAGTGAGGCGGGGGTGGCGGCGGGGGTGGCGGCGGTGGCGGTGGCGGCGGTGGGGGGCCTGGTAGATGGGCTGGAGGTGGGGGCGGGTGCTCCAGGCGGGAGGGC	-70.22
>chr1_192829440_192829640_7	AAGCGTCGCTGCCGCTCCGGAGGGACGCGTCAGAGGCTGCAAGTGAACTTCGTCGGCAAGCAATGGGCTGTGACCCAAGTCACCCAAGGAAAGTAGGCCTGCGGCCAATATCACGTTCCGAGCCCGGAACAGCCGAGACTGGAGAGCGTGGCGGCGCCTCCTTTTTATCTGCTGGCGGCTTGGCTGGCGCCGCGGGGCGTT	-70.2
>chr2_13414058_13414258_15	CGAGCCGACCACGACTGGAGGCTGGGTGAGGAGTTCTGAGCGGGGCGGGAGCCCAGTCAGTTTACCTTCCCGTTCAGGGCGGCAGGCCCAGGAGTGCTTGGTAGGACTGTTAATCATCACTCACTCTTTGGGATCTGGCCCGAGAAGAGGCCGGCTTCCCCGTCTCGCAGCCCACGCTCCTGAGAGATGGCTCCACCTTCT	-70.2
>chr7_24433448_24433648_5	CTCTCCAGGAGGCACCACCAGGGCCGCCCACTTCTGGAAGGTCCCATCCCTGAGGGCCTGGTCTCCACCAGCTCCATGTCCTGGCTCTGGTCCTGCCCCTCCCGCTGCCAGGTCAGGGAGATCTCCTTAGGGTAGAAGCCCAGGGCCCAGCACCTCAAGGTGACCCTCAGGTCAGAGCTGGGGTGGCGGGTCACATGTGTC	-70.2
>chr2_288163_288363_6	TGAGCCTCCCAGGGACCCCAGGTGGGCTCGGGCAGGGCTTCTTGCCAAGGGCAGTGGCAAGCCCAAGCCTGTCCCTGGCCCCAGGCCCCTCAGGCCCCCCCACACCCCCAGAGACTGCAGGAACGACCAGACCCTCGAGCAGCACCACTGCGGAAGCTCCCCGGCCCCCTGAGCCCTCGCAGGGGTCCTCCACGACCAGCT	-70.2
>chrX_41968601_41968801_14	TGGTGCAGGGGAGGCGGGCCTCACTGGGCAGCCGCCTCGGGGCCAAGCTGGGAAGATTACAGCCACCTACGGTCCAGGTCCTCCTAGACGGCAGGAGAACGGGGGCCAGGATCAACCAGGTAGACCGTAAAGAGCCAGTGGGCACCTGGGAGAAGCATCCAGGGCCGCAGAGGGGGCTGCGCCTGGGACACCACTTCAGGA	-70.2
>chr12_5658212_5658412_6;>chr12_5740833_5741033_6	GTGGGGCGTCGGGGGTGGCTATGACCACATCTGTTTGCAGTTTTCCAGCCTGCCCCCCACCCCCACCTCGTCCTGCCTCTGTAATCAGCCAGCTGCCTGTGCTTGTCCAGCCCGGTCCTCCTGCCTAGACCAGTCCTGCAGACACGGGGGCTGTGAGTCAGAGCCCGGCTCATTTCTGCTGCCTTAGGGATAGGGGTGGAC	-70.2
>chr8_3504316_3504516_5	GACCACCACGCCGGTCACCCTTGGCCCTGATCTCGGAGAGACCGCCGTGCGTGATGGCTTGAAGCCAGATCTGAATTCTCTGCTCAGGAGGGGAACCTGGGCAGCCTGGGTGAAAACCAGGCCTCCTGGCGACTAGCCAGCTAGAGGCTAGAAGCAGAATTGCCCTGCTTCTTGCTCCCTGTCGAAAGCAAGAATGTTTCC	-70.1
>chr12_56780225_56780425_7	TGGCGCTGGTCCTGATCTGAGGTCGCACCGCCCCCCCCGAGAGCGTCCGCTTCGCCCCCAGTGGCCGGCCCAGCACACGCGTCCCGAGCGAGGTGGCGCTGGTCCTGATCTGAGGTCGCACCGCCCCCCCCCGAGAGCGTCCGCTTCGCCCCCAGTGGCCGGCCCAGCACACGCGTCCCGAGCGAGGTGGCGCTGGTCCTG	-70.1
>chr16_45486941_45487141_5	ATGCGGCTGGGGCCAATCTTGGTGTTGGCAGCAAGGCGTCCCAGCTCATATGTCCAATTCTTGTGGTAGGGCTTTCTCCTGTCCCCGGTCTTGTGGCACTTGTGCCACTTGTCCCAAGAGATGCCTATGTGTGAGAGCAGAGGGGCCCAGGGGCCCACATGGGTGGCCACATGCTCAGCTCTCCACGGTTGGATCCCCCAC	-70.1
>chr1_97571448_97571648_9	GCACGCGGTAGGGAACCGCGAGAGCGGAGGGCCTCGAGTTCTCCACCTCCCCCCGCCCGCAGCTCGGAATCAGGACCAGGGCGCAGAGCCCTCTACGCGCGGGGGGCCGGGAGGCACGCTAAGGCCGTGGCCACCGGCGGAGGCCATGCGGACGGAGGCCACACCCGTACTCACCTGTGTCCTGGCGGCAAACCCGTTGCG	-70.1
>chrX_7111872_7112072_5	GGGCAACAGTTCTTGGGGTCGAGAAACCCTGCTCTGAAATGAAGAGCCAGAGGCACCCACAGCAGGAAGAGGCGCCTCGGCAGATGGCATCACGGCGGCGGGGGCGCCCGGCGGCGGCTGGGTTGAACGAGGGGACTCGCACTGACCCCACACACAGTACCTGCAGAGCCAAGGTTTCTGCGCCTGCACGAGACCCTTGGA	-70.1
>chr14_118506836_118507036_8	CAGCCAGACAAAGGCCCAGCTGACGGAGTGGGGCCCTCTGGCAGCCACTCTTCCCTGTCAGGGGCCAGTTAGTGGTCAACCCCAGGTCTCAGGCCGTCACCATCGTGGGTAGTTCATCGTCCTTTCTGGGCCCCGGGATCCCTGGGATCCCCGGGCCACACGGCACTCTTGTATGCGCACACACTCGTACCCACACACCCA	-70.06
>chr7_125520475_125520675_5	TCAGAGCCAAGAGGTCGTCTTACCTCTGCAGGCTTTCCTCCAGCAGCCTCAGGGCCCCCCACGACTCCGCCAGCTCCGCCAGCTCCTCCTGGACCATGGCGGCCCCCTCCGGAGAGGACTTCTCCATCACCAGCCGCCCGAGGGCTTCGATCAGGGGCAGCTGGGCCTCCTTCTCTGGGAGCTCGGCCAGCAGTCTCTGAA	-70.04
>chr6_1396424_1396624_6	CGCGGCCGGCGGTGCTGTGGATTGTCCCTTCGCAGTGTGCCCGACGCTCTCATCATCCTGCAGCTGATGGCAGTTTGTGCCCACGCCAGCTCGGGGTGGGGTAGCCACCGGGGCCCCGCACCCAAGCATGGGTCTGCCGCCTGAGTGTGGAGCCTTGCCTCGGGCTTCGTCCTCCTGAGAACACACACCTCTGCAGAAGCA	-70
>chr6_254958_255158_485	GCGCCAGTGTCTGCACTTAGGGGGACGAAGGGCACACGGCGGCCCTGCGAGGACACCCCAGCCGCGCCACCCCCGGAGAGGGAAACACCCCGGGGGTGGCGATTGATCGTCAAGCGACGCTCAGACAGGCGTAGCCCCGGGAGGAACCCGGGGCCGCAAGTGCGTTCGAAGTGTCGATGATCAATGTGTCCTGCAATTCAC	-70
>chr7_101547517_101547717_7	AGTTCCTTCCCGGTCCGCCGCAACCTCGAGCCCGAGCCGCTGGCTGCGTGCCCCGCGCCCCTCGCCGACGCGCTCCGGCCCCCGAGCGCTTTCATGCAGCAGCTCCCGGCCGGGGCCGCCTCGCGTCTCGGCTGGCTGAGACGCGCCCCGACGGCGCCCCCCGCCGACGCCACCTCACCGCAGCTTCCCGCCGCACACGCC	-69.9
>chr7_24433506_24433706_7	TGGTCTCCACCAGCTCCATGTCCTGGCTCTGGTCCTGCCCCTCCCGCTGCCAGGTCAGGGAGATCTCCTTAGGGTAGAAGCCCAGGGCCCAGCACCTCAAGGTGACCCTCAGGTCAGAGCTGGGGTGGCGGGTCACATGTGTCTTTGGAGGCTCTGAGGAAGAAGAATCAGAAAATTCACCCCTTGGGGCCCCTGCTTGGG	-69.8
>chr7_11214051_11214251_42	CCCTGAGCTCGCCTTGGGACACCTGCGTTACCGTTGGACAGGTGTACCCCCCCCAGTCAAACTCCCCACCTGGCACTGTCCCCGGAGCGGGTCGCGGCCGGCGTGCGGCCGGGCGCTTGGCGCCAGAAGCGAGAGCCCCTCGGGGCTTCCCCGCCTCACCGGGTCAGTGAAAAAACGATCAGTGGTTTTTCACCAGCGGTC	-69.8
>chr14_30617999_30618199_11	CTTGGTGGAATCAGCGGGGAAAGAAGACCCTGTTGAGCTTGACTCTAGTCTAGCACGGTGAAGAGACATGAGAGGTGTAGAATAAGTGGGAGGCCCCTGGCGTCCCGTCCCGTGGTCTCCCCGCGAGGGGCGGTGCGGGGCAGGGGTCCGCCGGCCTTGTAAGAGAAATGCAAATCAAAACTACCATGAGATATCACCTCA	-69.8
>chr6_32686601_32686801_5	TAACGAGAAAGGCCCTAAGACCCCGCCTCGGGAAGCTCTGAGCCTGCGCAGAGTCCACTTNCCCGCCCCCCTTCGGCTCGTGGACGAGCTTCGCCTCCTTGCGCGCGCGCGCGCGCGCGGCCTCTACGTGTGGGCGGGCCCAGAGAGCGAAGGATTCGGCCGGCGGGTCTGGCCATTGGGCTCTGGCGTGGAGTGTATTCC	-69.8
>chr4_12586671_12586871_6	AATTTGGAGTTCCCGTCGTGGCGCAGTGGTTAACGAATCCGACTAGGAACCATGAGGTTGCGGGTTCGGTGCCTGCTCTTGCTCAGCGGGTTAACGATCCGGCGTTGCCGTGAGCTGTGGTGTAGGATCCCACGTTGCTGCGGCTCGGATCCCACGTTGCTGTGGCTCTGGCGTAGGCTGGTGGCTACAGCTCCGATTCAA	-69.7
>chr7_60787617_60787817_18	ACGGAGGCTGGGCAGCACCTTGCTGTAGGAGATGGAGTCAAACATCTCGCTGATCTGGGCAGGTGTGTTGACCTCCTCAGCAGGGGTGGTCAGCGGGTGGGAGGAAGCCAGAGCATCCACAGCCATCACTCGGTACACGTCGCCTGGCACGATGAGGTCTTTCTGCAAAGCCCTGAGAGCCATCAGGAGACTGGCCTGGGA	-69.7
>chr17_61593452_61593652_5	TGGTTGGAGCCAGAATCCTTCCTACCGCACCTCGGCGGACAGGGGCCTTCCTGCGTCCTGGGGTCAGAGTCCCATTTGTCCCCTCGGAGGGCAAAGTCCACAGGCGAGGGACACCCCCAGGCTCCCAGCCTTCCTGGGGTGCATCTTCCTGGGTGGGGGGTGGAGACCCCTTGGCAGGTGTGTGGGGAAGACGGAGCTGGG	-69.6
>chr14_51330419_51330619_10	GAAGGGCAGGGAGAAGTGAATGAAGCTGAGCCCAGGGTTGGGAGGTGGGTCTGTCTGGAGGGCACTTCCAACACGACCCCAGGGCCAGGCAGAGTGAGGTGCAGGCTCCGCCAGGGCCGGGACCTCTGGCTGGAACTCGGGGGCCCAGAAGCTGGTGTGGGTGGTCTTTGTACTTTGGGGTCCCTGTCAGATACCTCGTGC	-69.6
>chr15_131218777_131218977_5	GACGGCATCACGGGATGAACGCGCTCCCCGGGACGGGCCTGGGGACCCGCGGGCGTGGGGCTTGGCGGCGCACACCCGCCTGCCCTGGCTCACCTCATCTCAGGCAGGAAGGTCTTCTTGTAGGCGTTCTCGATGTCCTGCAGGTAGGCGGCGGTGATCTTCATCTCGTGCGGCTACACAAAAGCAGAGAAGCCCGTCTGA	-69.6
>chr10_64258389_64258589_5	GTCCCTCAGAGAGGACCAGGCCACCGCCCCTTCTGACAGCTTGTTTTCCAGGGAAGGGTCCGCGGTCCACGAATGCGCCGCCCCCGGCCCCACCCCCGGGGACCCCGCGCGCGCGCGGCCGCCGCTGACCGCCCTCTCCCGCAGGTGGAACGTGCTGGGCCTGCAGGGGGCGCTGCTCTGCCACTTCATCGAGCCCGTGTA	-69.5
>chr1_294118631_294118831_13	CCGCCCTCCCGGGTGGGGGGCGTCCTGGGCTGAGACCCTCGCTGGCCGGCCTACCCATCATGTCCAGGATGCTCTGGTGGTTGGAGATGATGACGCACGAGCGGTCCTCGTCCAGCCGCTGGCGGCCCTTTATCTCAAAGCGAAGGCCGTATAAGTACTTGAAGGAGCGGACGAACCAGCTGATGATGCTGAGAGGAGAGG	-69.44
>chr6_19855683_19855883_7	GCATGTGCGGGGGGGGGGGCGGGGGGCTTGGGGAGACCCAGCGGGAGGGNCTGTCGAAGTGGGCGGTCCCGCGTGTGAGTGTGTGAGTGTGTGCAGGAGCGAGCGCGCCGCCCCCCCACCCCCAGGGTCGGAGCCGGTTGCCATGGGAACGCGCCGCGGCCTCGAGTTAATCATTTCCTGTGGAAAGTGTGCGGGAGGGGC	-69.4
>chr6_260063_260263_7	AGCGAGACGCACCAGGACGCCGGTCCGGGGGTCGGCAGATGGGGACCAGACAGACGGGAGGTCAGACAGACGAGCGGGAGCGAGGAGGGCGAACGTGGGAGCGGCCGGCATCGAGAGAGATGCCACAAAGGGACGGTGGCGGAGGGGGCGGCCGCAGGCCTCCAACGAGGTGGGGGGGGGGCCACGGGGACCATCCCCAAA	-69.3
>chr11_947561_947761_5	GGAGGGGACGCGGCCCAGGCCGGTGCGTTGGAGAAGAGCCCGAGGGGCTGCCTGCCGGGTGGTTAGAGGAGAGGCAGCGTCGCGGGGTCGCGGCGAACGGGAAAGACCGCGGGGGCGGGGGGGACACGTGGAGGGGACGCCGGGGAGGTGCGGGGAGGGGGGGGCGCAGTCCAGCCGGAAGACCCGTGTTGGGACATCACC	-69.3
>chr17_64339812_64340012_7	TCCTCACGTCCGCTGGCCCTCACAGACGTTTCCCTTGGGGTGGTGTGAACCCGCGGCCCTTTCTTCCATTCTTGTCCACCACCACTAGGGCCGGAACACAGATTGTCCCGGGGTCCTTTTGTGCAGGCAGGTCCCCGTGGGACTCACTGTGGCCCAGCCACAGCACGAGGCAGCATAATCAGGGTGTGTCGAGCTGGTGAG	-69.3
>chr6_261561_261761_17	GTGCCCCCCACACCATCGCTCGCCCCTTCGGGGACCCACGGGAGTGGGAACACTCCCAAAAAGTGGGAAGTCAGAAGGGGGGGGGGGTCTGCGGTATGGGTAAAGCACACAGCCCATGTGAGCGTCCACGGTCAGAGCCGGGAGGGCAAGAGTCTGTGCTGCCACCAGGCTGCCTTCAACTCTCCGGTGTGCGCGTTTNNG	-69.24
>chr18_18441141_18441341_5	ACAAACTTCGCAAGCGGCACCAGCAGAGGAGTACAGTCGCAGCCGCCCGGACAGTTGAGATCATCCAGGTGGATGAAGACCTCCCGGCGGCGGCGGCGGCGGCGGCGGCGGCGGCGGCATCTGCGGCAGCAACAGCAGCTCCAGCCGGTGTATCAGGTGAGGGGGCAGTCGTGCTGCCCACAATTCATGACCATATTAACT	-69.2
>chr5_100132832_100133032_5	GGGACCTGCCACCACAGACAGGTGCCTCCACGCTTGGGGGCCAGGGGCTGAGCCCCCCGGGGCCTGCCCTCCGCAGGCTCTGGGTTCCCTGGGCTCTCATCGAGGACACCCCCGGCCGGGATCTCCCCGTCTGTCTCCAGCAGCAGCCCCTGCCCCTCCCACTGCATCATTCGGTCACCACCCCTCTTCCTCCCTGGGCCC	-69.1
>chr7_124560902_124561102_6	CCTCGCCCAGTCCTAGGAGGCAGGACCCACGGCCTGGGCTGCGCTCCTGTGACAGGCACAGCGTCTGCAGCAGGACCTGTCCCAGGGGAGAGAGGGACACCAGGAGGGACCAGAGCATCGCTCCAATGACTCAGCCCTTTCCCCATCCACACCCAGGTCCCTGCCTGAGCTGAGGCATCTGCTCTACCAAAGCCAGAGGGA	-69.1
>chr13_27498532_27498732_10	GGCAAATTCTTGCCTTGGCTCAGGGCTTTCGCAACCAGTATCAGGTGTGGGGGTTGGCCCAGGACCCATGGCACAAGTGTCCCTACAGCCACTTGCTTGGGGCTGCTTGCAGAGGTACAGTCTTACCTCAGATGGCCCAGGCTGGCTGATGCTTCAGAGGCCCTGTGCCTGGCATAGTGGTTGTCTGGACTTGGAACCAGG	-69.1
>chr8_1453535_1453735_5	GTGAGAGCCGAGTGGGATAAGCAGGGACCTCGGCCTGGGGTCTGGGACAGTTCCCGTCACCATTAAACACCAGGAGAGGGTGGGGCTGGACCACGCATGCCCCCTCTGGGGTCGGCCCATCGCTACCGTCTAGCAACTTCCTCCCTGCCCCCCCAAAAGAGTGGCTGAAAGACCCCGGTGGGTCCCCAGCCTGCAACCCTC	-69.1
>chr7_55091959_55092159_7	TCGGTGACACGCTCTGACTTGGGTGCAGACTTTCCTTGTGCTCTGGCTTCTCGGGGTCCTCTGTCCCTGTCTGAATGCACCTGCCCCCAGCATCTCTTCTCCGGACTGGAGAACATCCGCCCGGGGCTGGGGAGATCCCGGGCTTCGTCCTCAGCTGAGTGCAGAGGGTCACTGCTTTTCCCTCTGGGCCAGTGGTCTCAA	-69.1
>chr6_260298_260498_6	GGGGTCTCACCGCCAGAGGCCTCCAGCACAACGGCGGTCCCGCCGCAACACCCAGGACGCCGACTGGCCTCCCCCTCAACCCCTGGGGGCCCCCCCTCGCGGGGGCCCCACGACCGCCACCGACGACACCGACGAGCCACAGCCGGCCCCGTGGAAACAAGTCTCCCAAGGCACCTACCGACGACCACCCCCCACACCCCA	-69.09
>chr14_148427208_148427408_5	CGGGACCTGGGAGGGCGCCTACAGGAAGGGGAGGTGCCCTGCAGACTCTAGGAAGGTTGTGCCGCCACGAACACAGACGGGCTGCAGCTGCTGACCAGATGCGGCCCGCCCACCCCCGCCACCCTTCCAGAACGGGGTGGGTAACGCTCCTGAGCCCTTCAGATGCAGGCACGAGGCTGGGCGCTGCCTGGGGGAATGACC	-69.03
>chr4_126376962_126377162_5	CCTCGTCCTCCCTCAGGCATGCCTTTCTCATCTTGGAGAGGCAGCAGTGAGTGATGGTTTGGAGCGAGAGCCTAACACTCTGCTCAGGAATGGAACCTGGGCAGCCTGGGTGAAAACCAGGCATCCTAGCCACTAGACTAGCTAGAGGCTAAAAGCAGAATTGCCTTGATTTTTACCCCCTGTTGAAAGCAAGAATGTTTC	-69
>chr6_257465_257665_3923	CGCACCTCCAGGCGCCTTCCCTCCCGCCCTCGCGTCCCGCGCCGCGCAGGTGGAGGAGGCGAGAGAGCGAGCAGGGCGGGCGGGCAGGCAGACGCGGGCCGCCGCCGCTTGCCACGCTCTCGCCAACGTTAATGATCCTTCCGCAGGTTCACCTACGGAAACCTTGTTACGACTTTTACTTCCTCTAGATAGTCAAGTTCG	-69
>chr1_275641087_275641287_5	CGGTCTCCCGGTACAGGTGGACGGTGACGGTGCGCAGGGGCGGCAGGTTGTGGAACTCGAAGTGCTCGCCCCAGAAGACATTGTCTGTCTTGAGCTTGCCCGTGGTGCGTGCGTACAGCACGTCGTCCAGGCACAGCTCGCACAGGTACTTCTTCTTGGCCGGCAGGTCCTTGGCCTCGATGACCCACAGCTTCAGGATGT	-69
>chr4_78542350_78542550_5	TGCTGGGTGCAGAAAGGCAGGGTCAGGAAGTCGGGGTGGCTCTGCGGAGGGGGCGGGGAAGGCGAGGGGAGACCCCGGAGCAAAGCATGCCCCAGGCCTCGCTGCCTCCCGCGGCGCTGCCTGTCCGCCCAACGGCCGACCGCGGGCGCAGGTGAACACACCTTATTTCGACCTTCGACGGTGCCGAGAAGGGCAGGGGGC	-69
>chr9_11851974_11852174_5	CTAGTATTTTTCAAGGAGTTGAACCCTAGACGTGATCCCCCGCCCCCCTGGCCTGGACCGGGGTGATTTCTTTCGTGCACAATGAATCTGACGCTGCCTTGCTAGGCTCCCCGTCGGGGGGCCGCAAAGTTCGGGAGGGAGTCCCGGACCCCCTCCCCCGCCTCGGCCCGCCGCCGGGTCCCTCAGCTCCCCCCCCGGCGT	-68.96
>chr2_24896241_24896441_6	ATTTTCCCAGCCCTGGCTCTGGCCTCCCTCCAGGGGAGAGGGTGCACACAAAGCCCGCTCTGTGGGGCAGCCCCCGAGGGGAGAGCCAGCCCAAGGGACGGAGGCCACCCCCGCGACACCTTCCTTGTGTGGGTGCCCACTCCTGCCAGGCACTTCTCCGAATCCACAAAGCCCCGCTGGGCTCCAGAAACAACACAGCCA	-68.9
>chr5_51443527_51443727_5	CATGAGGTTGAGGGTTCGATCCCTGGCCTTGCTCAGCGGGTTAAGGATCCCGCGTTGCCATGAGCTGTGGTGTAGGTCACAGATGGGGCTCGGATCCAGCATTGCTGTGGCTGTGGTGTAGATCATCAGCTACAGCTCTGATTAGACCCCTAGCCTGGGAACCTCCATATGCCAGGAGAGCAGCCCAAGAAATGGCAAAAA	-68.9
>chr17_64128346_64128546_7	TCCACACGTCCGCTGGCCCTCACAGACGTTTCCCTTGGGGTGGTGTGAACCCGCGGCCCTTTCTTCCATTCTTGTCCACCACCACTAGGGCCGGAACACAGATTGTCCCGGGGTCCTTTTTGTGCAGGCAGGTCCCCGTGGGACTCACTGTGGCCCAGCCACAGCACGAGGCAGCATAATCAGGGTGTGTCGAGCTGGTGA	-68.9
>chr6_260792_260992_5	AGGGAGAGGAGAAAGGACCCAGGCACGCCAGGCAAACCAGCACGGGGTCACACCACCACACACACGAGGGCAGTCCCATGACACCTGGGACACCAGGCGGCCTCAGTCGCCCCAGAGCACTCCACGACCCGGCCCCACCACCAGGGACCCATGTGCAAAGGCTTCCCCCCCCCTGCCACGTGGGGGGGGGCTCGTCCGCCT	-68.7
>chr12_26810464_26810664_6	ATCTTTTGGGAAGTGCAAGGGTTTTGGAGGGTTTTGCTGGGCTCCAGAACACTCTGCCAGCAACACTCAGCAGCTTCCACAGATTTCCCCACCAACCCCGCGCGCCCGCGCGCGCGCATCCTCCCAGAACGCGGCTCCTCAAGGCCCCAGGGGAAGGTGGGGGCGGCGTGAGATCCAGCCACCAACCCACCCAGGCGCAGT	-68.7
>chr11_74270097_74270297_11	TCAGATCCACTGGGGAGGGATGAGGGACTGCAGGCTGGTGAGCAGTGTGGGTCTTGGGCTGTAGGCTTAGTCCATGCGGTACAAAACGCGCTGCCCACGGAGCCAGAGGCAGCCCAGACCCTCCTTGGCCCTATGGGGAGCCTAGGGCTAGGTGAGAACTAGGCAAGCGCTGCGATCCTGAGCCAAGACGCATGGGGGCTG	-68.7
>chr3_19662759_19662959_13	ACGACCACAAAGGAAGTTGAAGAACCTGGCCCACCTGAGAGGCCAGGCCCAAGTCAGGTGACGCAGGTCACTTGCTCCTCGGGGGCTCTGCCCCAGCAGGAAAGGCAGAGCTGTCTTGTCTGCAGTCCAGGATGGGGCCACTGAGGGCTCCTGGGGCAGCAGGAATCCCACCATCTCAGCTTCACCGTCCCTTTAGAATTA	-68.7
>chr10_15228532_15228732_6	AGAAGAGTTGACAGAGTTCCCATTGGGACTCAATGGCTGGCAAACCCAACGAGCATCCTTGAAGTGGTGGTTGGATCCCTGGCCTCACTTACTGGGGTTAAGGATCCAGAGTCGCCGTGAGCAGTGGTGTGGGTTGCAGATGCAGCTGGGATCCCACATTGCTGTGGCTGTAGCGTAGGCTGCTGGTTGCAGCTCTGATTG	-68.7
>chr8_2740424_2740624_6	CCCCTGCTTAACTCCCCAAGCCTCTGCTACCCCCAGTCTGCTCAGAGACCCTGCCCCAGACCCCCCCCTCGGGATCTGCCTTCCATCAATACCCTCCGGGGAGTCCAGACCCCCACCCCCTGCCCCGGTGAGTGGCACTGCTCTGCAGGGTCCTGGGGTGGGGGGTGGGGGCTCTCTTTACCCTGCCCCTGCTGGGCAACC	-68.6
>chr5_21532368_21532568_7	GAGTTTGGGCTCACCAGGGACTGGGCTCCCCCCGGGGCCTCTGGAAGACGAAACCCCTCAGGGCTCTGCGCTCCCTCCAGTGGAGGACCCTGAAAGCAGGCAAGGAGCTCCAGTCTACTCCGTCCGGAACTCCTAGGTTCCCCTCCCTTCTAGGTGGGGACCGCCTTAGAGGTCTCGTGACCGCTGACGGGAGCGTGTGGG	-68.6
>chr17_62171568_62171768_5	GGCAGGGTGACCCTGTGAGCCAAGACGGGGGTGAGAAGGGGCTGTTGGGGAAACTCGGAGGAGGAGCCCGGAAAACCACGGGGAGGACCTGGGGTCTCCCGCTGTGGCTGTGAGCATCCCAGAGGCTCTAAGCTGGGGCAGAGCGTGAGTGCATCTCGCTGTTGAGTGCTCACTCCAGGAGGCGTGAAGCTGGGACCAGGG	-68.6
>chrX_35348283_35348483_6	CCGCCAGCCCCCTTCCTCCTTCGCTCCCCTCGCGGCAAGTTTACTTTCAAGGAGTTGGACGGCGTTTCCGCCTCAAAAGGCCGGCAGTGTGCGGGCCCCAGGGGGAAGGGCGGGATCGGAAGGATGTCCTCACCTGCCCCGCGGCCTAGGGTGTTCGCAGGCCCCCGGCTGGCCCCCAGCCCGAGCGCCCGAGGCCCGCGG	-68.59
>chr6_33196922_33197122_22	AACTGGAGGGGAGACCAGACACCCCTCTACAGAAGCATCCCAAGTTCCCATGGTTCCCATGCTGGGCCTGGGCAAGCGGTGGTGGGGGGTGGCGGTCACCTACCCAGGCTCCTCTTCTCAGCGTGCAGGGTCTGCAGCTGGATGGGTCCCAGGACGACATCCACCTTCTCCTGGTAGGAGCCCACGTCCCTCTTGGACCTC	-68.5
>chr7_22540723_22540923_28	AGGAGGTCTGAGCACGGCTGGTGTGCGGACTTGGAAGGCTGGGGATCCCCGGGAGCAGGCACCTGGTACAGCGGAAAGCATTGCTGTCCCTGACAGGGTGGCAAAAGCCTGCAGGGGGCGGTGTTTCCGCCCGGTTTCGAACCGGGGACCTTTCGCGTGTAAGGCGAATGTGCTGACCACTACACCACGGAAACGGCCCGG	-68.5
>chr1_103812035_103812235_9	CAAGCTCTCCTGCGTTGCTTGGATACTTTTTGACAAAGGGGTGCCCATTCGTCAGATCACCACTCCCTCCAAGCAGCCTCTCCCCCCACCCTTGAGGGCAGAACCCTCCGCCAGGGCCGGAGACCTGGCGGAGACTCGGGACTCCCCGCCGACTATGCTGCTGCGCCGGCGCCTGCGCAGAGCGACCCTCTCGTCACTGGG	-68.5
>chr5_7906793_7906993_10	CGCCGGGGTCCCGGTCAAGAGCAGAGGGACGTGAGGCCCCGGGTTCCGCGGCCACAGGGTCCCCCCTCAGCCCCTAGACCCCGCCCCGCGGCGGGCTCGGGACTCACGCTCTTGCCGACGTCGTCCTTGGAGCTCATGAGGTCCTCCATCTCCGTGCGGAACTGCTTGTTGAGCCGCTCCAGCTCCGCCTTCTGCTCCATG	-68.5
>chr11_43391727_43391927_5	GCCGCCGCCGCCGCCACCGCCGCCGCCGCCGCCTCCGTTGCCCGCGCTGCCGCCGCCGCCTCCGCTGCCGCCGCCGCCACCGGTGGAGGTGACTGTGGCCGCCGCCGCCGCCGAAGCGATGGGCTCCGGCCGGAACAGAGTTGGCCCTGAGGACGCCGGGGGCCCGATGGACGGAGCCGGAGACGAGGTCGCCGAGGAGGT	-68.5
>chr1_266305033_266305233_9	GGCGCCGCCAGATGGTCCTACTTACCGGGAGGCGAGAGAGCCCCGGGCTGCCTCAGTCGGGGTGCGTTCTCCAAGGGGACGCGACTTGAAGAACCGCAAACAGAGCTCAACGTGCCGTTCTACAACCTTCCCGCCCCCGCTGCGCTTCCGCCTCTCGATGACTTACCGGGGAGGGAGCGGAAGTTCCGCCTCCCGGCTGAA	-68.5
>chr5_17001335_17001535_10	GTGCCTGCCTGCCTGCCTGCCTGCCTGCCTGCCTGGTGGATGCGCCACGAATGTTGTTGACTCTAGGTCTGTGTGTGTGTGTGTGTGTGTGTGCGCGTGTGTGCGCGCACACGCGCGCGCGCCTGTGTGTGCGTGCGCCCAGAGTCAATGCAGTGTCTGATGGGGACATTCTCTGACTTCAGTGTGACCGCCACAGACTCT	-68.5
>chr6_13030972_13031172_6	TAGGTTCCACAGGATAGCTGGGCTCAGGCTTTCCCTGCCCTGGTGCCTTTGACTCCTGATGGTGTCCTCAACCTCCCAGCACCTGAGGCAGTAGACTCTCAATCGTCCAGAGTCGCAGGAGTGAGAGTGAGTGCCTCTCCGAACCCGGGTGACAGCAGGGTAGGAGGAAGGAGGCCTGCTGGGAGCAGCTCTGCCCTGTGG	-68.5
>chr7_24482361_24482561_12	TCTCCAGGAGGCACCACCAGGGCCGCCCACTTCTGGAAGGTCCCATCCCCTGAGGGCCTGGTCTCCACCAGCTCCAAGTCCTGGCTCTGGTCCTGGCCCTCCCGCTGCCAGGTCAGGGAGATCTCCTTAGGGTAGAAGCCCAGGGCCCAGCACCTCAAGGTGACCCCGAGGTCAGAGCTGGGGTGGCGGGTCACATGTGTC	-68.5
>chr7_24461508_24461708_13	TCTCCAGGAGGCACCACCAGGGCCGCCCACTTCTGGAAGGTCCCATCCCCTGAGGGCCTGGTCTCCACCAGCTCCATGTCCTGGCTCTGGTCCTGGCCCTCCCGCTGCCAGGTCAGGGAGATCTCCTTAGGGTAGAAGCCCAGGGCCCAGCACCTCAAGGTGACCCCGAGGTCAGAGCTGGGGTGGCGGGTCACATGTGTC	-68.5
>chr6_47688183_47688383_5	CGGGGGGCGCGGGGGCGCCGAGGGCCGCCAGCTCCGGGCTCCGCGGCCCCGCCGCGGCCTCGGGCAGCGACTCCTCCGAGTCGGTGCGCAGGTCCTCGTCGTCGTCCTCATCCTCGTCGTCGTCCTCGTCGTCGTCCTCGTCGTCGTCGTCCTCGTCGTCGTCCGCCTCCTCCTCGTGCAGCTCCAGCTCCTCCTCGTCGT	-68.44
>chr8_243114_243314_7	ACCTTCCCTACAGTGGATTTATTTAGACGAAGAAAAGAGAAATACTCCTGAACCGATGGAGAGAGGTTGCCCTCGGCAGCCAGGGCGAGGAGACAAAGCAGAGGCAGCTGTGGACATCCGTGCCCAAGCGAGAAGGTCCATACGGGAGAGTCTGGCTGGCGAGAGGGAGGGCCCCCCGGCGTGCCGCGGCCCTCCCGGGCT	-68.4
>chr10_62032146_62032346_6;>chr10_62301230_62301430_6	CCCGCAGGTGCCCCCCGCCCACGTCAGCGCGCGCCAAGGAAAGGCGCCGCCCCTCCCGGACGGCGAGGCTGCCTCACCTGCCAGGTGCCCAGGCCCAGGACAGGTATCTTCTCCATTGTTCAGATCAGGTCTGGGGCTGCCGCGCGACTCCAGAGGGACGCCACCTAAGGGGACAGCCAGTTTAGGGGGCGGCACCGTGGC	-68.4
>chr11_22376479_22376679_6	CCTTGCATCCTTGAGGGCAGCGCTCTTGATCTCAGGGTGAAAAAAACAAGAGAGGCGGCCACTGCAAGTGCCAATGAGCAGTGCCCTGTGAACGGCCATGGATGCCCCGCGGGGGCATCCGTGCCTTGTGGGGAAGGTGCTGCTTCAGCCGTCCAGGGCTCTGCATTTGTGCTCCGGTCTCTTTCGTCTCAAAATCTTAGC	-68.4
>chr10_66660897_66661097_6	ACTCAGAAACTACCACAACCACCCAGGTTTGGTCATCTTGACCTTACTCTGGGTTACAGGTTCAGTCCCTGGCCCAGCACAGTGGGTTAAGGATCTGGTGCTGCTGCAGCTGTGGATCAAGTCAGGACTGCAGCTTGGATCAGCTCAGATCTGACCCTTGGCCTGGGAATGCAATATACTGCAGGATGGCCAAAAATGAGG	-68.4
>chr10_66396140_66396340_6;>chr10_66507174_66507374_6	ACTCAGAAACTACCACAACCACCCAGGTTTGGTCATCTTGACCTTACTCTGGGTTACAGGTTCAGTCCCTGGCCCAGCACAGTGGGTTAAGGATCTGGTGCTGCTGCAGCTGTGGATCAAGTCAGGACTGCAGCTTGGATCAGCTCAGATCTGACCCTTGGCCTGGGAATGCAATATACTGCAGGATGGCCGAAAATGAGG	-68.4
>chr13_93211167_93211367_13	CCCGCACACGGCTCAGAACCTGCTTGCTGCTCCCCTGAGGCTGAAGTCGACCAAGCCGGTTACCTGAGAGCGTTGACCGGCGGGTTTCGTAGGCGAAGCAGCGCCAGGGCGTTCTGCAGCCGCGTAAACTCAGCCATTTCTCCTCTCTCGCCGAGATCGCCTCAGCTTTTCCTGGGCCTTGGCCGGGTCAACCCGGCGAGG	-68.3
>chr17_64334206_64334406_7	ATCCTCACGTCCGCTGGCCCTCACAGACGTTTCCCTTGGGGTGGTGTGAACCCGTGGCCCTTTCTTCCATTTTGTCCACCACCACTAGGGCCGGAACACAGATTGTCCCGGGGTCCTTTTTGTGCAGGCAGGTCCCCGTGGGACTCACTGTGGCCCAGCCACAGCACGAGGCAGCATAATCAGGGTGTGTCGAGCTGGTGA	-68.3
>chr17_42834715_42834915_5	GGCATTGCTGGGCCAAAGGCCTAGAGGTGGGACCATTTAGAGAAAGGCAAAGAGCCAGGTCCGTTTAAGTCTTGGAGCCTTAGTTTCTCCAGCAGCAAAATAAGGGACCTTCTCCAGCCCATGCCCAAGGGGAAGGGCAGTAGGAAGGGGGCTACTGGCTCCTCCTGCCACTGGAGCATCTTTGGGGTGGGTGAGGTTGGC	-68.22
>chr6_119566471_119566671_6	TAGACACAGGTTCAAATCCCACTGCAGCACCCGCAGGAGGCTGATGGGACGGGGAGCTGCACCCTGTCCACGCTGGCGGAGGCCCTAAGAGAAGAGGGCAGACGAGCGTTCGTCCTGTGCTGCTGAGTGTGGCGAGGACACTGGGGCTGGGACGTGACCTGAGCACTGTGTGCCTGAGGACACCTGCTCACCCGTCCTGCC	-68.2
>chr2_136330766_136330966_7	TCCTGCCGCCGCACAGGCGCTCGGCGGGGGCCTCCCAGTCCCGCCGTCTGCTCCCCCCCGGGATGCGGCACCGGCCTGGGCCTCACCGTCTGCCGGCTTCTACGCCGGCCCCACCCCCGTCACCCGTGGTGTGACACCCGAACCCCTCCAGTCTCCACCAGGTCCAGCCTCCCCCTGCCTCTGCGGGTGTCCTTCCCTCCC	-68.2
>chr6_2257869_2258069_6	AGACACAAACTCATGACAGCACCCCGGCGCAGACGCAGAGACCCAGGACCCAGAGAGGGTGTGTGCGCAGCGGTCGCCCAGAACCTTCTCCAGGAGACGAGAAGGCCGCCCCCCCACCCTTCTCCAGGGTTCAGGGCCGCAAGCCAGCCCACATGTGACGGGGTGGGGAGGGAACTGCCCAAAGGACAGGGCCCCGCCCCG	-68.2
>chr7_133962117_133962317_5	GGCAGGCACCCTGGCTGGGGGGAGGGAGGCAGGGAAGGAGCCGCCAGGTAGAGAACAGGTGGGCAGCCAGGCCTTGGCAGAGCCTGCAACGCTCCCTGGAGGTCCCCCAGTCATCTGCCCTTTGCCCTGGACAGGCCCCAGCCAACGACTGGGGGCGCAGAGGAGGGAGGAAGGCGTCACGGAGGGAGGGGTCCAGCTCAC	-68.2
>chr11_78844162_78844362_6	TGTACAAGAATGAAATGACTCCGGACTGCGCGTAATTCTCCTCGCGACGTAGCTTGAGCGCAGCAGGCAAGGTTTTTGGTGAGCCGTGCTCACCAACAACGATGGGGGCTGTGAGGCCCGAGGTCACTGCTACAGACCCGACGGCGCCTCACGCTCGCCCAGGTCCTCGTAACGGCCGTGGGGACACCACCGAGGGCAGAG	-68.2
>chr6_43679687_43679887_5	GCCGGGAGGGGCGGGCAACAGGTTTTCCTGGGGTAGCAACGCCAGTCTCCTGATGGTCTCTCCCTGCTGACCCTCCGCGTTGCCTTGGCAACCGGCCTCGGCCCCGCCCTTCCCCCCGCCCCCCACGCGTAAACAGGAAGTGGGCGTGCGCGCGGCATGCACTTCCTGCGCGGAGAGGGGCGCGAGCGATTGTGAAAGGCG	-68.1
>chr2_62116242_62116442_7	GGGGCAGAGGTCAGGGACAGTAGGGGCCTGATTGAGGCCCAATTGCTGCTCTTGTCTCAGCTGGTCTTCTCTCCTTGGCAGGTGTTTGAGAAGTCTCCCCTGCGGGTGAAGAACTTTGGCATCTGGTTGCGCTACGACTCCCGCAGTGGCACCCACAACATGTATCGGGAGTACCGGGACCTGACCACAGCCGGCGCTGTC	-68.1
>chr17_49542711_49542911_5;>chr17_49668282_49668482_5	ACACATGAACACACATGTACACACAGTGTCTACCTACCTGGGCTGGGGGGGAGCCCTGTTAAGTGGAGGTCAAAGCCAGCCCAGGTGGTCAAGAAGGTACTTTGGCCACTTGTTTATCTGGCCTGGAGCCCAGACTGGCCGTGGCAATCAGGGCTCAAAGTCCTCAAGACAGGGGGCCGGGGTCCCATCCCTGGGCCGTTT	-68.1
>chr14_61537207_61537407_6	GGGNNNAGGGGGGGGAGGNANAAAGGAAAAAGGGCCCCCCCCCCCCCCAGAACCCAAAAAGGGAGAGAGNNGCCCCNCCNNNNNCCNNNNNNNNNCANNNNGGGCCCCCNCNAGGGGCCCCCACCCCGAGGGCAAAAAAAGAGGGGTTCCCCAGGCCCAGGGNGGNCCAATTCGGGAGCGGGAAGCGGGCCCGGGCCNACC	-68.1
>chr17_64196149_64196349_7	TCCACACGTCCACTGGCCCTCACAGACGTTTCCCTTGGGGTGGTGTGAACCCGCGGCCCTTTCTTCCATTCTTGTCCACCCCCACTAGGGCCGGAACACAGATTGTCCCGGGGTCCTTTTTGTGCAGGCAGGTCCCCGTGGGACTCACTGTGGCCCAGCCACAGCACGAGGCAGCATAATCAGGGTGTGTCGAGCTGGTGA	-68.1
>chr6_1088705_1088905_9	GGGCTGTTTCCTGTCGTGACACGTTGTTCCTTCCTGCTGTCAAGTGTCTGTTACGTGGGCATCACAGGTTGACTCGCCGCCCTTGCTGTGGGCACGCATTGGGTGCTTCCAGTCGAGGAGCCGTTTGGAGGATCGTGGGCTGTGCCTGGCAGGGAGCCTGCCTCTGGCCGCGGTGAGCCCAGGAGGAGAGGTGTGCACAGG	-68.07
>chr1_289322012_289322212_5	CAGGAGCGCAGGCTTTTAATGAGAATCAATTGCCAAGTGTCACATCCCTGCTTTTAATTACGTGCCCTAAGCGGGAAGTGACAGGAGCTGCCGGAACGCGGCGTCCGAGTTGTCCCCGTCACCCGGCCGGGGGGCAGGGGTGGCTCCCTCCCCCCACCCCCTGGCATATTGGGCCGGCTGGGAACTTAGGCCCACGATCGA	-68.06
>chr6_253719_253919_35	CGCGGGGACTCGGCCCGACGCCCCCACCCCACCCCCGGCGAAACACACCATGCCCAAAAGACCGCTTGCGGCGCGAGGAGGCTCCCAAAGGGACGGCGGCGGCCAAGGCCAACGGCCTCGGCGCGAGCCCTCTGGTCCGTCTCTTCCCTCTCACGGGCGGCGCGCGCCCCCCCAAGGCCTCGAAGCCGCCGCCGCCCGCCC	-68.05
>chr6_254642_254842_35	CGCGGGGACTCGGCCCGACGCCCCCACCCCACCCCCGGCGAAACACACCATGCCCAAAAGACCGCTTGCGGCGCGAGGAGGCTCCCAAAGGGACGGCGGCGGCCAAGGCCAACGGCCTCGGCGCGAGCCCTCTGGTCCGTCTCTTCCCTCTCACGGGCGGCGCGCGCCCCCCCAAGGCCTCGCAGCCGCCGCCGCCCGCCC	-68.05
>chr7_27594471_27594671_9	AGGCTTGAGTCCTGACCTTGCGGAAGTCTCCAGAAGGGCTTCTGCTGTGTCTGAGAAGAAGCTCCGCCCCCAGGTCCCTCCTTACCCCATCTCAGGGTGAGGGGCTCCTGCAGGCCCTCGTGCTGCACATGGCAGGTGTAGCTCTGCTCCTCTCCAGGAGGCACCACCAGGGCCGCCCACTTCTGGAAGGTCCCATCCCCT	-68
>chr7_60775991_60776191_9	AGGGAGGACGCAGGTGCCTCGGGCTTCAGGAACATGGGCCCTGCCGTGGGCCCTGGGATGGACACATGCGGGCATCTTGTGCGGGGGGCCAGGTGGCGGGAAGGACCAGGCACTATTAGCTGTGCTCTATGAACCAATTCAACACCACCTCCTTGTTCTCCTTCACCCACTTGATGTTGGCCTTGGTCTTCTCCAGGGCTT	-68
>chr7_22000188_22000388_23;>chr7_22008650_22008850_23;>chr7_22902778_22902978_23;>chr7_22910174_22910374_23	ATGGTGACGCGCTTGGCGTGGATGGCGCACAGGTTGGTGTCCTCGAAGAGCCCCACCAGGTAGGCCTCGCACGCCTCCTGCAGCGCCATCACGGCCGAGCTCTGGAAGCGCAGGTCCGTCTTGAAGTCCTGCGCGATCTCGCGCACCAGCCGCTGGAACGGCAGCTTGCGGATCAGCAGCTCCGTGGACTTCTGGTAGCGC	-68
>chr6_121824246_121824446_15	CGTGGGCACAAACCTGCAGTGTTTCAGAGGCGCCGCGCCGCGGGACGACCGTGGCAGCCTGCCGCTGTAAACATCCGACTGAAAGCTCCTGGGAACGCCTCACAGCTTCCAGTCAAGGATGTTTACAGTGGCAAAGACTGCCCGGAGAGAACGGACGCAGTGAGGCGCTCTCTCTAGGAAGGAGGTGCAACAGGCTTGCGA	-68
>chr2_70347313_70347513_6	GGGTGGTGTGTCATTCACGTCCTCCACGGTCACGAGGACTTGCGCTGTGGCCTCACCCGCCTGGGGGTCGGGGTTCTCAGCACTCACTGTCAGACTGAAGAAGGGCTGCGTCTCGTAGTCCAGGCTCGTGTCCGAGGGCAGCGAGAGGAAGCCCTTAGCACCCCCGGATCCCAGCACCGTGCCTCGGAGTATGAAGTTATT	-68
>chr6_63060377_63060577_5	ACCACCCAAGGTCATGCAGCCAGCAAGAAGAGGCAGACCAGGGATCACACCTGGATCTGGCGGACATCACGTCTGAGTCTGAGAAAGGGGTGGGTGGGGAAGTGGCCGGCGGACCCCAACCATCCCTCCCGCTGCCCGGCGCTCACACACCTGCTTGAGGATCTGGGCGGCCATGGTGTGGCTGCAGTCGAAGATAATGCG	-67.9
>chr7_21913648_21913848_9	ACGCCGCCGCGCCGAGCCAGGCGCCGGATGGCGGGCTTGGTGATGCCCTGGATGTTGTCTCGCAGCACCTTGCGGTGGCGCTTGGCGCCACCTTTTCCCAGGCCCTTGCCGCCCTTGCCGCGTCCAGACATGTTACCTAATCCTCCAGCGATATGGAAGAAGTAGAGAGCCGCTCTTTGCTCCAGAGTAATTATAAGCTGT	-67.9
>chr4_103351271_103351471_179	AGCAGTGCTGCTCGCGCCCCGCCGCGCCCCGCCGCGCCCCGCGGCTGTGCAGGATTTCCAGCGGGAGTAAAAAGGTAGCAACCGCCACAGGGAGCGAGACGAGAGTGCCGTGACTCGGATTCGAACCGAGGTTGCTGCGGCCACAACGCAGAGTACTAACCACTATACGATCACGGCGCGCCACCGTGCCTACAACGGCGC	-67.8
>chr4_48060388_48060588_5	TCCTCCCAGCCTAGCTAACCACCCACGCCACCAGTTCGGGAACACGGAATAGGGTCCGAAGAGCTCAGGCCGAAGCCGCCCATCACCGCAAACGCCGCGGTCGGGTGGGCGGGCGGATCTCGGGCCCCCGCGGCCTCTCAGCAGCCGCTTGGTCAAGGCCAGGCCCCTAGCAGGGCCGGGGGTCCACCAATCCCAGGGCTT	-67.8
>chr5_63418458_63418658_5	CCAGGTCCCTGGCTCTGTAGCCACCTGCTTCGGGCCACACCCTACAAGTGTGTCTCCTTCTCCCCAACCATGAGGCCCCCCTTCCTTGGGGAGGGCCTGCCGTCCCGGCCGGGGCCGCCCTCCAGGTGCAGGTGTGGCTTGGGCTGAGGCAGACTGGGGTCAGGTGTGACGAGCTGCCGCAGGCGCTGTGGGGAGAAGAGA	-67.75
>chr2_70342762_70342962_6	AACGGGGCAGAGGTGGAGTCAGCAGCCTAGAACCACCTAGCAGGCCCCTTCTGCTGCTGCTTCTCTCTTCCTCACCCCAACCACCAGTCCCGTGGGTGCTCACCGAGCTGCGGAGTCTATGTCCTGAATGTTCACAATGTAGACAGTAGTCCTGGTCGCCTGGGCAAGAGCTCTGCAAAGGGGCCAGGTGTCATGGAGGGC	-67.7
>chr7_60777994_60778194_7	AATGTGGAGGCCTGGCTGGTTCTTGCTCCTCCCACGCTGGGAGCCTGGTCCCTGGGGTCGGGGGGCAGTGAGCTTACCCAGCCCTGTCTGGCTGCAGTCCTCACCTGTTCAGGAGCCAGACCTCGTTGCTGCAGGCCAGCGCTGAGCGGAGTTTGTCGGCCTCATTTACCAGCTGGGCTTGTTGTAACTGCCCCCAGGCAA	-67.7
>chr18_2062570_2062770_58	CCTCCAGGGTCACTTGGCCACCTAGAACCCTCGGCCCCTCCGTAACCAGCACACACTGAGCGCCCGGAAGCAGCCCGAGCTTCCCCACCAAGGTGCAGCCGGCAGCCCGGCTCGCGTCCAGACTCCAGGCCCTGGGTCACTGGAGCTGGGGTCTGTGGATGCAGACCCCATCCTGCAGCTGGAGGCTGCCAGTCCCAAGGC	-67.7
>chr2_138271068_138271268_6	GGGTTTTTGATTCCTGGCCTCTCTCAGTGAGGTAAGGATCTGGTGTTGCCATGAGCTGTGGTGTAACTCACAGACATGGCCTGGGTCCTGCATTGATGTGGCTGTGGCTGTGGCTATCAGCTACAGCTCAGATTCGACCCCTAGCCCAGGAACTTCCACATGCTGCAGGTGCAGCCCTAAAAAGCAAAAAAAAAAAAAAAA	-67.7
>chr1_294205876_294206076_35	CCTAGAGGCGTTGCAGATGTGGCTGCTGTGTCACATTTGTGTCGTTAGGTGGCAGAGAGGAGAGAGGCTTGTCTACGCCCAGTGTTCTGGCTGGTGGACGTCTGGATGATTGATAGTCTGACACGTACCTGGGTGCTGGCTGCTGGGCCTGCCTGCAGGCCACCGAGGCCTTTCCTGCGAAGCTCATTCTTTGCTCGGTCT	-67.6
>chr3_71390694_71390894_6	GGGAAGGAGGCCAAAGGCCCCTCCCTGAGCCTGGGGGAGACCCCATAACTGCCAGCTGCTCCCCATACATGAGCCGAGGGGTCTGCTGCTGCTGGGCCTAGGGCCCACGCCTCCAAGCTTCAGATAGCTCACTTCCTCCTGCACATGTGTTGGGGGAAATCCAAAGCTGCAATTCCAATTTCCCACTCCCATTAGCCATTA	-67.6
>chr14_49985965_49986165_20	AGATTTCCAGTCACTGGCGGACAGGGCCAGGTAGCTGCTGGCCGCGTACTTGTTGTTGCTCTGTTTCGAGGGCTTGGTGGTCTCCACGCCCTGGGTGACGGTGGTGCCGCCTGCCTTCCAGGTCACCGTCACGGCGCCCGGGTAGAAGTCACTTATTAGACACACCAGGGTGGCCTTGTTGGTGCCGAGCTCCTCAGAGGA	-67.6
>chr14_49931978_49932178_9	CCGACCCCCAGGTCAGCCCAAGGCCGCTCCCACGGTCAACCTCTTCCCGCCCTCCTCTGAGGAGCTCGGCACCAACAAGGCCACCCTGGTGTGTCTAATAAGTGACTTCTACCCGGGCGCCGTGACGGTGACCTGGAAGGCAGGCGGCACCACCGTCACCCAGGGCGTGGAGACCACCAAGCCCTCGAAACAGAGCAACAA	-67.6
>chr7_64835559_64835759_5	CGGGCCCAGCTGGGGGCCCGGGGTCACCTCGAGGAGGCGGCACAGGTCACGCATGGTCACCACGGATGCCAGGGCACTGCGCGTCTCGTTCATGTTTCTTGCCAGGTAGGTCTCGGCCAGATTCTTGAGTTTGAAGCTGCTGGCCCCAGGCACGCACTCCCGGATGAGGGGCAGGATGGCCAGGAAGCCAGAGATGGCCTT	-67.6
>chr6_2547373_2547573_8	GCCCTCTCTGCCCCGCCAGGTGGGGGTTCCCTTCCAGCTGCCTGTGAGCTCAGGCCAGGACCTCCGGGGACAGCCAGGGAGACCCGCCACCTGGCCAGGAGGCTTTGCCTTCTGACTCCTCCAGCCTGTCTGCCTGCATGTACTTCTGGGTTGATTTCACGGGAGAGCCGGGAAGGACAGTGCCGGTCCATCTTGTCAGAA	-67.6
>chr10_11654978_11655178_7	GGGAAGAGACGTCTGGAATCCCTGGCTGTAGCAGAAGCCCGAGACTTAGGCAGCAAGTTCCGCTGTGGCCCGTGGCCGGTGTGCAGCTGCGCACTTCGAGTAATGGGGGAGGTGCCGGGGAGCCCGCGCAGACGCTGCAGCCCAGGGGAGCAGGTGGACGCGTCCCTGGCATGCGGGTGCCGGGCCGCTGGGGCTGGTCTC	-67.6
>chr7_60787773_60787973_6	GTCTTTCTGCAAAGCCCTGAGAGCCATCAGGAGACTGGCCTGGGAAGGGTGACGCAGGCCCTCCCCCATCCCAGACCACAGGGCCCCCGGGCAGTGGGCTTACCAGATTCCAGGTGGGCTCTGCGTGGTCAGCACCCAGGTACTCCACATAGGAGGCAAAGCCCTCATTCAGCCACAGGTCATTCCACCAGGCCAGGGTCA	-67.6
>chr14_115557129_115557329_5	AGTGGGGTTGTGGCGGCGGCAGCTACAGCTCCTGCGCAGGCTCCGGAGAGGACGTGGGAGCTGGGGTTGTACCGTCTCTGGGGGTTAAAGTGCTCCTGCAGGAATTCATAGGTCATGAAGTGGATGGCTTGGAAGGGAACGTTCATGGTGAGCTGGGTGGTGTAGCTGCGGTAAAAGGCCCCGGCCCCTTCGTTTTGCCAC	-67.5
>chr9_47044558_47044758_7	GCTGTCTGAACCCCAGGTTTTGGCGGCTGCTGGCTGCGGGGTTGAGTGGCGGGAGTCCATGGCCTTTCTTTCCTGGGCACGGTTGCATCAGGGGGTTGTGGAGGAGGCCGGGGGTGCCCCGTTCATCTTAGTGGCCGTTTCTGCAGAGCTGTCCCCTCCCATCGGGGACTTGGGCCTAAAGACTGACCTCTGTGCCTTTGC	-67.5
>chr6_255228_255428_13	CGTGCTTGGTTTGGAATGGCGGCACGGCACACTGCCCCCCCTCCTCCTCCCCACGACCCACCCGCCCACGTGGGGCAGCTGGGTGGAGAGCGTGGGGGGCGGGGGGGGTCGCCTCTCGCCGGCCGAGTCAGAGGGAAACAAAGCAGACCGGTGGGTCGGAAGGCTTCACACGACGGGGCGTCCGGCGCCCACACACACACA	-67.44
>chr4_103352144_103352344_5	GCGCGTGGCTCCGCCTAGCGTGGAACGAGTGCGTGCTCTCCGAGGGGGATGGGAGAGGAGGAGAGGTGCAGGGGGGAGTGTCTCTGTGGCGCAATCGGTTAGCGCGTTCGGCTGTTAACCGAAAGGTTGGTGGTTCGAGCCCACCCAGGGACGCTTGGGCCACCTATTTTAGGAAAGTGAACGCTCTGCCCTTCTTTCCGC	-67.4
>chr2_50108822_50109022_9	AGAGGTGGGGCCTCTAGAGGGGAGGGGCCTCTGGTTGGAGGGGGCTCGGAGGGGCGGGGTCTCAGGGGCCTAGACAGCTCAGAGGAGGAGGTGCGGCATATACCCTTCTTGATGAGCTCCAAGGCTTCCTGCCTCTTCTCCAGGCCGAACTTCTCCCATTGTTCGGTGCTGTCCAGGTAGTGCACAGCGATGACTGTGGGC	-67.4
>chr14_95915785_95915985_5	GTGGGTTCCTCAGGAGCCCTTTGCTAATTTACACTAATGAGTGTCAATTATGGCATTTTGCAAATTGGTGAATTGGCAAACAAAGCTGTAATCCGACCCAGGAGGGAGGCTGTAGCATCTCTGTACAGGCCTTGGAACCACATCTGCCCCCTGCTCTGGAAGTGCAGGGCGAAAGAAGGTGGGCCCTCGCCTGCCCTCTGG	-67.36
>chr6_37764750_37764950_7	ACTTCCTGGATGAGGAGGTGAAGCTCATCAAGAAGATGGGCGACCACCTGACCAACCTGCGCAGGCTCTCTGGTCCCCAGGCTGGGCTGGGCGAGTACCTCTTCGAAAGGCTCACACTCAAGCACGACTAGGAATCTCTGGAGCCCAGGGGCCTTGGAGGCGCTCCTCTGGTGCCTGGGCTTCTGCCGGAAGCCCCTTTCT	-67.3
>chrX_122651756_122651956_5	GGGCCTTACCAGGCCCCTCTGCCTCCTCCCCACAGCAGAGGCCTGTGTGGAGCCCCAGATCACGCCCTCGTACTATACCACGTCGGACGCCGTCATCTCCACAGAGACCGTGTTCATCGTGGAACTCTCCGTGACGTGCAAGAACAGGGTCCAGGTGAGGCACGGGAGGCCAGCCCGGAGGCGGCCGGGGTGGAAGGGGGG	-67.3
>chr7_27080576_27080776_8	TCGGTGCCACTGGCTCTTACATGCTGGTAGCCCACCTCTCATCATTCTCTTGCCTCGCTCCCAGTGGAAAGTGACTGTATTTTCCCCTGGTCGTCTTCCACCCCGGCCGCGGGGGCGCATCGGCCAGGCCCGCCCGCTGACGTCACCTTCCAGCCCCGCCCCCTCCAGGGTCCCGGGCCCCTGCGACCGGGGCTGCCCCGG	-67.22
>chr7_21916764_21916964_23	ATAGTGACACGCTTGGCGTGGATGGCACACAGGTTGGTGTCCTCGAAGAGCCCCACCAGGTAGGCCTCGCACGCCTCCTGCAGCGCCATCACGGCCGAGCTCTGGAAGCGCAGGTCCGTCTTGAAGTCCTGCGCGATCTCGCGCACCAGCCGCTGGAACGGCAGCTTGCGGATCAGCAGCTCCGTGGACTTCTGGTAGCGC	-67.2
>chr10_50499211_50499411_5	CAGGAGTTCCCATTGTGGCTCAGTGGTTAACAAATCCGACTAGGAACCGCGAGGTTGCAGGTCCAATCGCTGGCCTTGCTCAGTGGGTTAAGGATCCGGCATTGCTGTGAGCTGTGGTGATCGCAGACGTGGCTCGGATCTTGAGTTGTTGTGGCTCTGGCATAGGCTGGTGGCTACATGTCCGACGAGACCCCTAGCCTG	-67.2
>chr6_121545748_121545948_5	CCCACAGACATCCTGTCAGCCCGGGAGTCCGGACCCCTGGGTACAAGGGCCTGGCTGTCCTGCTGGGTGTCGTATGTGGGACGTTCAGCGCACCAGGCCCCAGTCACGCCCTCTTGAACGTGGCCCAGATGCTGCTAAAGGGCCCTGCCGACTGTCATGGGCTGAGAAGCTGGTTCTGAATTCTCCGACAGTACGAGGCAA	-67.2
>chr3_35043811_35044011_179	CCTCTGCGGAGCTCCTAGGGGGGCCCTAAACCTGGACCTGGGAGGGGTGGAGTTTGGGCCCGGGGGCCGTGTCCTGTATTTGGTCTCATTTAACATTTTGGGCAAAAGCTCTGCTTCGCCCAACGTGGGGCTCGAACCCACGACCCTGAGATTAAGAGTCTCATGCTCTACCGACTGAGCTAGCCGGGCGACTCTTACACA	-67.2
>chr9_26476090_26476290_6	GCCCGTCTGCTTCGTACGAGAGGTCGCTCTGGGGCCTTTTGCGCGTCCTCCCGGGGTCGGGTCTCTCGGGGTCCCTGAGCTTCCAAGTCGGGATGGCTTGGATGGCCTTCGCGATCGCTACTGCAGATACTTCTGGGTGCGTCCTGCTCACCTGCCCCCAGGTCACCCCGCGGACGTGGTCCCGATCCTGGTAGCGGTCCA	-67.2
>chr18_31708245_31708445_5	GCGACACGCCAGGGGAGGCGACGGCCCGAGGCTGCACGTTCTAGCACAGGCCCCTCTCGTCGGAAACTTTCTCCACGACCGGCCCGGCCACGGCCGCCATGTTTCCGCCGCCGAAGCCGCGACGGTACGGAACGCCGCCGGGGTCAAGCCGCGCGACGCGCTTCCTCCCGGAGACCCGGCCCAGGCCCGGCCCCCTCCCCG	-67.2
>chr10_35419889_35420089_5	GGAACCATGAGGTTGCAGGTTTGATCCCTGGCCTCACTCAGTGGGTTAAGGATCTGGTTTTGCCATGAGCTATGGTGTAGGTCGCAGACATGGCTCAGGTCTGGTGTGGCTGTGGCTATCGCTGTTGCTGGCAGCAACAGCTCTAATTAGACCCCTAGCCTAGGAACCTCCTTATGCCACACGTGTGGCCCTATAAAGACA	-67.2
>chr12_4962695_4962895_7	GGAGAAGTTCCTTTTGAAGAACCTTGTGATGTGGAAGACATTCCCCGCGCCCATGCAAGGTCCCCGCTCTTCTTCCTGGTCTGGAGGGATGGTGGCTGGGGATGGGGTGGCGGCGGCGGCGGCGGCGGCGGCGGCGGCGGGGAGCTCGGCCACAGAGGAGGGCCCGTGGATGTACTTTCTTGACACCTGGGCCTCCCAGCT	-67.2
>chr7_26560195_26560395_9	GGCTGGAGTCCTGACCTTGCTGAAGGTGTCCAGAAGGGCTTCTGCTGTGTCTGAGAAGAGGCTCTGCCCCCAGGTCCCTCCTTACCCCATCTCAGGGTGAGGGGCTCCTGCAGGCCCTCGTGCTGCACATGGCAGGTGTAGCTCTGCTCCTCTCCAGGAGGCACCACCAGGGCCGCCCACTTCTGGAAGGTCCCATCCCCT	-67.2
>chr6_2445492_2445692_5	CATGCATCACACTTGTTCTGGGCAGAGCGGCTCAGTCACCCGAGTATTTGTGCTCCCCCACCCCGCTCCTTCCCCTGGGACCTCCCTTTACGCAGGTGTGCACGCGCGCGCACGCGCGCGCGCGCGCGCGCGCACACACACACACAGGAGGAAACACAGAGCTCCTTTTGTCCGCTGATTTCCTAAGCCCAGAACCCCAGC	-67.17
>chr7_44281640_44281840_7;>chr7_44655799_44655999_7	CCAAGCGGGCCTGGCCAGGGTCCCCAAGCCGGGAGCCCGCTCTTTTGCTTCCACCGGGGACGCGCTGTCACTCTGGCTCCACCCCTGCTTCCTGATTAGCGTCCCGGCCCCCCGGGTGCCGGCTCTCCGCACTTAGCACTTGGGAATTCGGATTCTCTTTTCTAGGGAAAGCTTCTCCCTCTTCACCCTCGGCTTTCCCCG	-67.13
>chr3_121092475_121092675_5	GGTGCGTGGAAACACTGCAGCGTCTGCTGAACGCGCTAATTAATGTGTGGCCGCCGAGCAGCCGGGCACACAGGGTCCTTGGTGGAGAATTCTGTGCACGCAGCCCCCCCGGCCGGGGAGCTGTGCTTGACTTCAGGAATCCGCACCGATAAACAACTCCCCTTCTTCTTTATGAGGCGTCATTGTGCATCGCCCCATCCA	-67.1
>chr16_68643986_68644186_5	CCACCCCCCTCAACCTCGGCTCCCATCCCTCAGGTCCCACCTTCTCAAACTCGCCGATGGGGGCGGGGCAGCTGGTGGGGTCCTGGCACACGCACATGGGGGAGTTGTTCTCGTCCAGCTCGCACACCTTGCCGTGTTTGCAGTGGTGGTTCTGGCAGGGGTCTGGTGGAGCACAAGGGCACGCGGTTAGTATCACCCAGG	-67.03
>chr14_49638442_49638642_36	CCAGAGAAGCGACTGGGGACCCCAGTCGGGCGGCTGTTTGTTTGGTAGATCAGCTGTCGGGGAGGCTGGCCTGGTGTCTGCTGGAACCAGCTGGGGTAGTTACTAGTAGTGACTGACCCAGAGCTAAAGGCACAGGTGAGTGTGACGGTCCCTCCAGGAGACACTGACATCGCCGGCTCCTGGATCACAGTCTGAGAATCC	-67
>chr7_60789248_60789448_5	CTTTCCCAGGCCGTGTGGTCCCCGCCAGGCCCGCTCACCTTTGGGCGGCATATTGGACAGGGCCGTGAGGTTGTTAGGGTGGATGAGAGTGATGTTGAACGTGGCCTTCATGGCTGGCTCGTCAAAGCATGGGAAGGATTTCCGGGCATCTGTAGACTGCATCTGTGTCGTGGCCAGCACCCTGCCCGAAGCAGGGGGTTA	-67
>chrX_122392608_122392808_9	GCCCCAGACGGGGCAGCCCAGCAGGCCTCGTGGTCCTCGCCAGCAGAGCTCCGTGAAGGCTGGGGGTGGGGCAGCCAGGGTGCCCGCGGTTCCTTGGGCGGGTGGGGGTGGGGGTGGCGGCGGCGTGTAGGGACAGTGAGAAGGGCGACAACTTCATGATGCCCTGCTCTTAACGCGGGCAGACCCCAGCTCCTTCCTTTG	-67
>chr3_36392687_36392887_6	GCGTGTGACCCTCTTCCGCCTCGATATGTACTTTATCATTAGCTTCGTGGCGCAAACAGCCGTGCCCACGCCCTGGCAAATGTCAGGAGCCCGTCCACGGGCCGGCGGGGAAGCGCCCCCGACCCCAGCCGAGATCTGCGTGTTCTTGCCAGGGGAGAAGCGGGCACAGCGGCAGAGACACTGCTGGGGCCTGGGTCCCCT	-67
>chr1_283325896_283326096_5	CACCAGCCCCCTGCCCCAGCTCCAGGCTCCGGTCCTGGGATGGCGGGTAGGGGTCCATCCGGCTCTCCAGCGGTGGCGCCGAGGGTCTAACCCAGCCCAGCCTAACCAATGTGCAGACTACTGTACAATTTGGGAGTCCTGAACAGATAGTCTAAACACTGGGTAGACGGAGTGGAGGTGTCCTCTGATCCATCCAGGCAG	-66.9
>chr18_38160242_38160442_5	TCCATGCTGTTGGGCCAGGCTGAGCGGGCAGTTGGAAGCTGCTGTATTTCAGCTCCTGCTCCTCACGTCTGATCCGCTCCCTGGACGCCCAGCCCTGCCTAGTGGAGACTGCGACCTGGAGGCTGAGGCACAAGCTTTAGTGTTAGGGACCAGTGCTTGAACTGTGGTTCTCTACTTGCTCACTATGACTTTGGGCAAGTT	-66.9
>chr12_56780039_56780239_7;>chr12_56780132_56780332_7	TGGCGCTGGTCCTGATCTGAGGTCGCACCGCCCCCCCCGAGAGCGTCCGCTTCGCCCCCAGTGGCCGGCCCAGCACACGCGTCCCGAGCGAGGTGGCGCTGGTCCTGATCTGAGGTCGCACCGCCCCCCCCGAGAGCGTCCGCTTCGCCCCCAGTGGCCGGCCCAGCACACGCGTCCCGAGCGAGGTGGCGCTGGTCCTGA	-66.9
>chr12_56213631_56213831_10	GATGGAGGGTGGACTCTTTCTGGATGTTGTAATCAGAAAGAGTGCGGCCATCCTCCAGCTGCTTGCCTGCAAAGATGAGCCTCTGCTGGTCGGGGGGAATGCCCTCCTTATCCTGGATCTTGGCCTTCACATTCTCGATGGTGTCACTGGGCTCCACCTCCAGGGTGATGGTCTTGCCGGTCAGGGTCTTCACGAAGATCT	-66.9
>chr4_103328064_103328264_7	GGTGGAAAGACGCGCGCGGCGTTCCCCTTTTAAAAGGGTAGGCCGAAGCGTCCCTGGGTGGGCTCGAACCACCAACCTTTCGGTTAACAGCCGAACGCGCTAACCGATTGCGCCACAGAGACTCGCCTGAGCCACCTTCCCGTCAGCCCCTCAGAGAGCAAGGCTTCGTTCGTCGCCAGGCGGAGCCGCTCCCCCTTCGCA	-66.9
>chr7_128388670_128388870_7	GCGGGCTCTTTACTAGTGTGTCCTGTGGACACGATGTGAGGGGGGGATGTGGGAGTCTGTGATTCCTGTTCCTTCCAAAGGAAAACAGAGGGACCCCCCTGGTGGTCTAGTGGTTAGGATTCGGTGTTTTACACTGTAGCCCCGGTTCAGTCCCAGGTCTGGGAACTGAGATCCCAGGTCTGGGAACAAGCCCCTTCATGC	-66.8
>chr2_6460687_6460887_6	TGAGGAGCCCGGGAGCGGGGGGGGGGGTCGGTGGCTTCCGCCCAGGCTGAGCCCCCGGCCCTGACTGACGCAGGTGGACCGGCTGATCATCTGCGTGTTCCTGGAGAAGGACGAGAACATCTACCGGCAACGGCTCCCCTACTACTTCCCGGTTGGTATGTACCCTGCGGTGCCAACCCTGGGCTGCCCCTGCCCCGCCCC	-66.8
>chr1_190890373_190890573_10	TGGCGCTCCTCTCCAGGCCTTGTCGAACTCTCACCCACCCGGGTATACAGCACTGGATCCGGATCCGGCTTCAGCGCCAGCCCCACCTCCTCTACCTCCCGCGCGCGCTACAGTCGCTTGCTCAGCCGCCACGGCGCGAGCAGCCGCCAGGACGTGGCAGCACCACCGCCTCCAGCCCGCCCCTGCCCGCTGACGCAGGGC	-66.8
>chr7_60787824_60788024_15	ACGCAGGCCCTCCCCCATCCCAGACCACAGGGCCCCCGGGCAGTGGGCTTACCAGATTCCAGGTGGGCTCTGCGTGGTCAGCACCCAGGTACTCCACATAGGAGGCAAAGCCCTCATTCAGCCACAGGTCATTCCACCAGGCCAGGGTCACCAGGTTGCCAAACCACTGTGGGGGAGGGAGGTCGCTAAGTACCCAGAGCT	-66.7
>chr14_38875004_38875204_5	CAGTTCCCTCTGCTGCAGCGCCTGCCCCTTTCCAGGTACTCACGGGATCTGCTCCAGAACGGTGAGCACCCTCCGCCCAGGGCTGGGCCCGCCGGGGAAGAAGGCCTTGTAGTCCACGATCATCCACTGGTTGTTGTACCTGCCCAAGGACGGTGGGCTGAATAGACCCTGGGGCCACTGCCCCAGCCTCTCCCCTCCCAG	-66.7
>chr7_37837941_37838141_7	CTCACTCTGCCTTTCCTCAGCCCCTCTCTCTCCGTCTCTCCCGTGGAGCCAGGGCCCCTTGGCTGAGCCTAGTCTGGAGGCAGAGATCAGCAGAGGCCCGGATGCTTCCAGTCAAGGGTCTGAGACTTTCTGAGGGGTCTTCTGCCTTCTGGGTGGGGAAGGGGTCTGGGAAGTTCTTGTCTGTCCCCTCCGGGCCCTGCC	-66.7
>chr5_3560285_3560485_8	GACAGTGGCTGCCTGGGGTCCCCGGGTCGAGGCGGCAGTGGCAGCGCCTGCTCACCGCTCGGGGAAGCTCGTCTGCATCCGGAGCCTCCAGCTTGAACTTCTTGCCATCCTTGCCTGTCAGGAAGTCAGTCTCTGGGTTGAACTTGAGGGTGCCAGCGATGGCCAGGGCGGTGACAATCTGAAATGGAGGTGGCCCGCCTG	-66.7
>chr7_26560348_26560548_12	CCAGGAGGCACCACCAGGGCCGCCCACTTCTGGAAGGTCCCATCCCCTGAGGGCCTGGTCTCCACCAGCTCCATGTCCTGGCTCTGGTCCTGGCCCTCGCGCTGCCAGTTCAGGGAGATCTCCTTAGGGTAGAAGCCCAGGGCCCAGCACCTCAAGGTGACCCCGAGGTCAGAGCTGGGGTGGCGGGTCACATGTGTCTTT	-66.7
>chr8_1149749_1149949_5	GTGAGCGGGAGCTGTGAGCAGCTTCATAAACGAGCACCCAGGCTGCAGTGGCTGGGGGTGTTGGGGGGAGCTGGGGGTGCTGGGGGGGCTGGGGGGCCTGGGAGGGAGGCTGTAGCATCTGAGGGGGCTGGGGGGAGGTTGCAGCGGCTGGGGCTGGGAGGAGGCTGGAGGGAGGCTGAAGGGGCTGGGAGGAGGCTGGAG	-66.64
>chr13_39980579_39980779_7	GGGCCCTGCCCACCACTGGCACAGGGCTGGTCCGAGTCACCAGCCATACTCCCACACCCAGTGCGGGGTGGGGTGGGGGGAGCAGTACATGGGGACATGGGTCCGGTCTCAGTCCCACAGCTCAATTCTGTAGCTTCCAGGAACTCAGGCAGCCTTGGTTTCCTGACTTGGAGCACAAAGATGTTCTCTGTGGCACTGGCT	-66.63
>chr17_57715027_57715227_5	GCTCAGTGGGTTAAGGATCCAGTGTTGCCGTGAGCTGCGGTATAGGTTGCAGACACGGCTCGGATCTGGCGTGGCTGTGGCTGTGGCTGTGGTGTAGGCCGATAGCTACAGCTCTGATTCGACCCCTATTATGGGAACCTCCATATGCTGCAGTGCAGCGCTAAAAAGACAAAAGGCAAAAAAAAGTCTTCTGGCTTGGGG	-66.6
>chr13_101826868_101827068_5	AAGCACCAGCGCTCCAGCCCCCGCGGCAAGCACCAGCGCTCCGGCTATAGGGGCAAGCACCAGCGCTCCGTCCGCTGCAAGCACCAGCGCACCGTCTGCTGCAAGCACCAGCGCTCCGGCCGCAGGGGCAAGCACCAGCGCTCCGTCTGTGGCGGCAAGCACCAGCGCTCCGGCCCCTGCGGCAAGCACCAGCGCTCCGGC	-66.6
>chr14_113750017_113750217_5	AAGTTCCCAGGAAGAGGGGAAATGATGCAACTGCATCCTGTTTTGCCACCGGCCTAGGGAAGGGGACCCAGATGGGGACAGCAGTAGATGGTGGCAGTGATGGGAGGACTGGCAGAATCCTGGGGCCCGCAGAGTTGGGGGAACAGGCTTGAGGAGGGGACCGAGGTCCGTGAGCCAGAGCCTGCGGCCCTCCTTCCGTTC	-66.6
>chr2_50108224_50108424_34	GGCTGTGTGGGCGAGGCCAACCTAGACCACCTGAGGCCGGGATCCAGGCCCTGCTCAGGGAGGTGCAAGGCTAAGGATGGGCAAGCAGATCTTGGAGACTCACCAGGTGCTGGACAGCCGGTCCTGGAAGGCGGCAAAGGCTGAGTTCTTTTGTCTGAAGGCCAGTTGCTGGGTGTACCCTGCCGAGAAGGGAGAAGTGTC	-66.6
>chr3_8013420_8013620_7	AAGGCAGAAACGGACGGGCATGGTAGTGGGAGAGGGGCCCATCCCCTTAGCAAGCAGGTATGCTGGCCAGGCCGACAGTCAGCGCACTGGGGACTAGACATACATCACGTCGGGATCCCAGGCCAGCTCTTACTGCTTGCGACAGGAGCTGGACTGGGTTCAAGAAGGCTCCCCGCGCGCCATCAAGGCCCAAGCGGCACG	-66.5
>chr9_85927436_85927636_5	ACGGGGAGCGGCACACTCTGGCACTTGGAGCGGGGGAGCAATCAGATCCTGCTCTAGAGCACAGGGAGCTCTGCATCTAGCCATGTGGCTCGGCACACGAGGGAGGCGAACGGGAGCAAAGGGCTAGGGGACACGCCTGGGAGGCTGGATCTCTTGGCTGGAACAGAGACAAGGACAGGGCCGCTACACATCAGGTCTGGT	-66.5
>chr9_59332374_59332574_5	GGAACACATGCCGCCACGTCTGGCAGACTCCTATGCACGGGCCAGAGGGAGCCTGTGTTGACAGAGGCCCTGCCAGGCCATGGGAGCAGGCTCCAGACACAGGAGATCCTGGGATCACCTAAGGACTGAGCCATCCTCAAAGCTGTGAGAAGGCATAGAAAGCACCCCGACTCAGACGAGACTGGTACAGCCTGTGAGTGG	-66.5
>chr12_56779946_56780146_7	GGCGCTGGTCCTGATCTGAGGTCGCACCGCCCCCCCCCGAGAGCGTCCGCTTCGCCCCCAGTGGCCGGCCCAGCACACGCGTCCCGAGCGAGGTGGCGCTGGTCCTGATCTGAGGTCGCACCGCCCCCCCCGAGAGCGTCCGCTTCGCCCCCAGTGGCCGGCCCAGCACACGCGTCCCGAGCGAGGTGGCGCTGGTCCTGA	-66.5
>chr6_26922783_26922983_7	GTGCTTTCATTTTCCATGTGAAGAAGACACGGAGGCAGGGAAGGGTGTGTGTCACCTGCCGCAGGAACGCGTGTGTGCGTGTCACCTGCTGCAGGAATGCGCGCGCGCGTGTGCGCGTGTGCGATCTGTGTGTGTGTGTGAGATCTCCCTGCAGGAACTCGGTGCGCGTATGGTGGGTATGATACACGTCAGGCCGATCCT	-66.5
>chr14_145272721_145272921_6	TGGCAGGAAGGCGTGATCAGGTGCTCTGTAAGCCCTTCCGACGGGGGATGGTGGCAGAGCAGATGCAGTCACCGAGAGGAGGGCCAGCCAGCGTGGCTCAGCCTTGACTGAGAGCATCCTTGGTCGGGCACTGAACTAGCTTCTAATCGCCCAGCGACAACTGAGCAGAGGGAGCCCGGGCGCAGCCAGCAGCTGGTGATG	-66.5
>chr6_33198104_33198304_110	AGCCTGAGCCCCTGGGAGCACGAGCCGCCCTCCTTGAGCTCTGGGCGGGTCGTGCGTGAGTTATCAGGTAAAGATTGACGTACACCCCGTGAGGACCCTCCTTACCCGCTCCGGATGAGGTCGTAAGTCAAAGTTGTAAAGTCATTGGGATATGGTGATGCCACACAGGTGTCCACAAATAAGGCCAGGGAGGCGTTGGCA	-66.4
>chr2_326036_326236_5	CTCGCCGCCGCCGCTGCCGCCGCCGCCCGACCGAGAGCCACGACTAGGCCTGGCCGCCGCCGCCACCGCCGCCGCCACCGCCGCCGCCACCGCCGCCGCCGCCGCCGCCGCCGAAGCGCGCTGCTCGACCCGGAAGTGCAAATGCCGGCTTCCGGGACCCTCCCGCCCCGCCCGTTGGCCGGAACCACTGGGACCAGGACG	-66.4
>chr9_27046560_27046760_6	CCTCATGGTTCCTAATCAGATTCCTTAACCACTGAGCCATGACGGGAACTCCTGTACTATGGTGTTATTGATGCAGAACTTAGTGCTGGCAGCTGATCAGCATAGCGCACAGCAGCCCAGAACTTCTGGGCTCAGGTGATCCTTCACCTCAGCCAGGACTACAGGTGTTGCCACAAGGGGGGTCAATGCCCACTGGCATGT	-66.4
>chr6_33194581_33194781_5	AGAGATCAGAGGCTGGCCGTCGGCAGCACGGCCGCGCCTCCCCAGGGTGAAGGCTGCCACGGCCAAGACCACGACGAGAAAGATCCCAGCAGAGATAGCAGCACCGTCGTAGCTCCCCTGGGTGCTGGCCTTCTCCTCCAGGTCAACCGCTGGCTGGTCTGGGAAGGAAAGGAAAGTCAGAATCAGAATGAGCCCGCTGAG	-66.35
>chr12_4430215_4430415_5	AGGTCCAGGCTGCTCGCCTACTAGTGGCGCCCTCACCTACCGGGGGCTGGTGCACAGCTCCTTGAGGCAGGGGAAGGTATGGATGGTGCGCCTGCGTTCCCGCTTCTCCCGCCGCACTCGCAGCTGCTCCAGGCCCCGAAGCTGCTCCACCTGGGCCTGCAGCTCCTCGACCTGAGTCTGCAGGCGCTCAATGGTCTCTGA	-66.3
>chr7_54119683_54119883_5	GAAGGGGCCCACCACTTCCTCCAGGGCAGGATTTTAGGCCCGGTTCGCTCTGCTGCCCTGGCTCACACCAGGGGGATCGGGTAGGAGGCGCAGGCGGCCAGGCCGCACATGTTCTTTCCACGCTCGATGAGGAAGTACCTGCGCAGAGGGAGGGGCTGAGGCCTGGCTGGTGGCTTCCTTACCCCAGGCCTTTCTGGAACC	-66.3
>chr2_5775931_5776131_20	GGCGCAGGCCTGCCATGCATGGGCCACACCAGGAGCTGGGGCGGTGGGGGGGGCGGGCCTTGGAGTTTCCTGATCTCAGTTGCAAAGCACCCTGTGTCACGGGTGGTTCAGTGGTAGAATTCTCACCTGCCAAACCAAGCTCTGCCGTGGCCCGGAACCTGCGGGACATAGACCCATCAGAGCCCCGAGTCCCGGGCTGCT	-66.3
>chr18_54166943_54167143_26	GGGCCTCCTCTAAATCCACCTGCAGCAGAGGCCAGATTCGGGAAGAGGAGAGAGGAAATGGCACCTCCTCTGCCACCTTCAGTGGCTAAAAGAACAGGGGGCACCCAGATTCGAACTGGGGACCTCTTGATCTGCAGTCAAATGCTCTACCCCTGAGCTATACCCCCTGTGGCATAGGTGAGGGCCATTGAGTGCCTTTCT	-66.3
>chr12_4628452_4628652_8	TGGAGACCACCGTGGGCCCCAGGAGACCTGACGTCCTCCTTTGTTCAGAGTTCTAAGAGGGTGAGATGCAGGGGGACCGGGACAGAGGTTCCGCGGAGCGCTGAGCAAGGCACTGAAATCTAGAGTGAGGGGGAGGGCCGGAGACGCCACCCGGGACGCAGCTCCTGGCCCAGGTGCTCTGGGCTCCAGGACAGGTAGGAT	-66.3
>chr6_9983084_9983284_170	AGCAGCCCTTGGCTGCTGCAGACTGGGTGTGGCTGCGGGAAGCTGGCTCCTCCAGCAGGATTTCTGTGGGGGAACTTGCTGAGAAAAGGCCAAAAAGCAGCACTGCATTGGCCGGGAATCGAACCCGGGCCTCCCGCGTGGCAGGCGAGAATTCTACCACTGAACCACCAATGCGCCAGCTGTCCTGGGACACATCTGCAG	-66.2
>chr12_884768_884968_8	CCTGCGGGCTCTCCCAACAGACACTGTGGACTCGCTGACCTGCTGCGGAGCCCGAGTCAGGGAAGCACAGACGACAGCCTGGCGAGGGTCTGCAAACCCAAGAGCTCCGCCAGGGCCGCCCGGCCCAGTGCTCAGCTCAGCGACACAGGTCTCTTAGTGACCACGCACACGGAGGGAGGAGCGCGAGGAAGCACCGTGCCT	-66.2
>chr2_1064292_1064492_7	GTACGTTCTGCAGTGCCAGTTCTGTGTGGTGAATTCAGCCCCTGAGACCCCCTGTGCGGACTCTGAGCACCCAGCACCAAAACCCCTCAACCTCCGGGGCCTCCGCCCCCGCGGGGGGCCCCGCATGTGGAGCCTGTAGGCTTCAAACCAGTTGTCCTGTCCTGCTTCCCAAGTCAGACGTCAGGGTCCGTCCACCGCCCT	-66.2
>chr12_50508848_50509048_5	CACCTGGGGGGAGGTTGGCCTCTGTGTGGGAATGACAGGTGGCAGCGGCTGAAGGAGCCCCAGAGGATGCCTGTCCCAAATGTCCTCCCTCAGGATGGGTTAAGGTTCACTGTCCTCAGAGCCATTCTCGCTCATCAGGGCTTGAGCAAGAAAGGCCAGGAAGTAAGTTCTAAGAATTCCACTTTAGGAGTTCCCTCGTGG	-66.2
>chr2_357800_358000_9	GTCGCCCAAGCTCGCCGACTGGGGATCCTTTGCCGAAGGGCAGTGGGTGCCTTTTGGGCACCACAGAAGGTCCCTGGAGACCTCGTCAGCCACACAGCCTGATGCGAACAGCCCAACCCTGACGGCAGGCTCTGGGCAGCAATGGTCACCCTCAGCCCGTGCCTCCAACTGACCAGGAGTGGGTGATGCGACACGTGTGGC	-66.1
>chr6_33203521_33203721_40	TGTCTTCTGGGTCCCCAGAATCCAAAGCACAGCACTCATCACAGTAAGAAAGCTGGCTCCAGGGGAGCTGGGGGGTGGGGGAGGGAGTCCAGGCTTACCCGCTGGATGGTGCCACAGCTGGAGTAGGGAATCGTGAATGTCACCTGGGTAGACGTAATCTGGGGCTGACACTGGTAGCTCCACTCCCAGCCGGGAATGACA	-66.1
>chr5_49816126_49816326_5	CCCTTTTTTTTGGCCACATCTACAGCATGTGGAAGTTCCCAGGCCAGGAATCACATCCAGTGACCAGAGTCGCTGCAGGACAACCCCTTAACCCACTGTGCCATGAGAGAACTCGGATCCCACGTTGCTGTGGCTCTGGTGTAGGCCAGCGGCTACAGCTCTGATTCGACCCCTGGCCTGGGAACCTCCTTATGCCTCGGG	-66.1
>chr14_61990462_61990662_5	GGGGACAAGCCCACAAGAGAGGGTGGAAGGCGGGTCATCGATGCTTCCCCGCGGGAGAGGGGGAAGCGGCTGGAGGAGTGGCCACTCCGCAGTGGCCCACAGGCTGCCCTGTTCTAGCTCAGGGCCCATGGAAGTCTTTGTTTTTCCTTTAGGTTGTAGTTTATTGAGGACCTAGACACTGCTATTTGCAGGGTCAAACAC	-66.1
>chr11_5920365_5920565_7	GGTCCACCAAGTCCTTCAGGTCAAAGAGGAAGGCCATGACAGCTGGGGAGGGAAGAGACGTCCGTCAGGACCCACGGCCACACGCTGACCGCCAGCACCAGAAGCGCCGCCACCCCCGCCACCCAGGGCACGCAAGGGGCGAGCCTCTGCTCCCCCACCCGCCACCCTTTCTGTGAAAACACTGGGGCTGGCTTCAAGGAA	-66.06
>chr9_115129630_115129830_7	GTGTCTCTGCAGCTGAGAAAAAGCTGTGGCAATGCAGAAAGGGGGCGCATTTAAACTCAAGTTCAGGTTTTCCTAGCAACATGCCCACCCCCGGCTGCTGGCTGTTGTAATCCAAGCACCAAACAGGTGCAGCTGGGGCAGTTCGCGTTGCTAGGAGAACAGGGACTCCTGACTGCTGTGGTATTACCAGGGCATGGGGGT	-66.06
>chr18_8095297_8095497_5	ACTGGGAGCCTGGAGTCCTGGAGGGAAGGTCCCCTCTGCTCGTGCCCGCATCCTCTGCTCGTGCCCGCATCCTCTGCTCTGCCTCTCCCGGGCCCGGGCCCATGGCCAGAGTCTCGTGACCTGGGGCTCCTGGTCTCTTGACACTTGGACTGAAAACATGTGTTCTTGGGGGGGCCGTTCTGCGGGGGGCGGGGGGCGAGT	-66
>chr15_81903606_81903806_5	GAGACTTCCCGCCCGCCAGCCCGAACCTCCCCGAGTTCCCCGCCCGCTGCTGCCGGGCGCACCGACCTCTCCCCGCGGCCGCCGGCAGCTTCGCTCCGGGGAGGTCCTCCTCGTCGTCCTCGTCCTCGTCCTGCGTCGTCGCTTCTGTGGACAGGTCCTCTGTCTCCGACGCCTGCCAGGAGCCGCGGCACTTGGCCCAGG	-66
>chr14_32178836_32179036_8	AATGTAGTGGCATCCAGAATCTTCTCTCTCTTTCTCTCTGCTAGCTCAGTGTGCTCTACCTGAGCACATTGCCTGGCCTGCAGGGGTGGGGCCGGGGCCGGGGCCGCGGCCGGGGCCGGGGCGGGGAGATAGCCCAGTTGGGGGCAGGGGCAGACATTCACTTTTTCAAAAAGATGGACAAAGTAGGCACCACTCCTGGTG	-65.9
>chr4_103167837_103168037_5	CCGGCCATGGAGAACAGGCGTCCGACCAGCTGCCCACTCAGCATCGGCTAAAGCAGAGACAAGGACAGGAGCAGTGAGGGGTCAGGGCCTCTCGCTTGGTGAGAGATCAGTCTCTCAACTATCCCAGCCCCGGCCTCGGCTCCAGCTGGGAGCCCGCCGCCCCGCGGGACAGTGAAACGGGAGCCACCGCCCCTTTCCTCA	-65.9
>chrX_97865494_97865694_5	GGCCTTGCTCAGTGGGTCAAGGAGCCGGCGTTGCTGTGAGCTGTGGTGTAGGTCGCAGACACGGCTCGGATCCCACGTTGCTGTGGCTGTGGTGTAGGCGGATAGCTACAGCTCTGATTCGACCCCTAGCCTGGGAACCTCCATATGCCACAGGTGCAGTCCTAGAAAATGCAAAAAGACAAAAAATAAAATAAGTAAGTT	-65.9
>chr11_164945_165145_8	GGGGCCCACGGGAGCTCAGGGACCCAGGGGCAGTGGGCTGCTGCCAGTTGTTCCAACCGGATCCAGTCGGGACCAGGAGTCCCCAGCCGGCAGGAGGCAGGTTTCCCGCCAGGGCCGTCAGGTGTCACGGCAATCGCGTGGTCCAGACCGAAGCAAAGCACTCGTGCTGGCTCTCCGCTGTGCCTGAGACCCCAGGCTCCT	-65.9
>chr6_114622245_114622445_6	CTGTGGCATTTGGAAGTTCCCAGGCTAGGGACTGAATTGGAGCTGCAGCTGCCGTTCTACCCTATAGCCACAGCAACGCAGGATCCAAGCCAAGTCTGTGACTCGAGTCTGTGATCCACAGCTCATGGCAACCCCGGATCCTTAACCCACTAAGGGAGGCCAGAGGTCAAACCCGCATCCTCATGGATACTAGTCGGGCTC	-65.9
>chr15_29297001_29297201_9	GACTGAAGAATGGTCCTTCTCCATTGGGGATGGTCATCCTCTTTGACTGAGGGAAGGACCTTCATGGAGTGGTGAGGGAGGAAGGGGACACCCACCTAGCTAGCCAGATCAGCCGAATCAACCCTGGCGATCAGTGGGGTGACAGGTGTCACAGCCAGAGCGCCCTCACATCCCAGAAGGTGGTCTTGATGGGAAAAGCCC	-65.89
>chr15_57537568_57537768_8	CACTCACCCTGCAGCTGGCACTGCCAAATGCTCTGGGTGGTGCCCAGGCACTTGGTCACTGCCCCTTCCCAATACTCTACAACTAGGAGCAGCTAGTATAGAACCTCCTGCATGGGCTAAGTGGGACAGAATGCTTCATGAGTGGTCTGCAGGTGGCTGGGGGAAACCACAGCAGTTATCTCTGACTCCAGAGGTGGGAGT	-65.8
>chr10_26148916_26149116_5	CTTCTTCCGCTTCCTGAGAGGAGCTAGGAGACGCATCTGTCCCCCGCACTGCAGAGAGAGGGTAACTATGGCTTCTGGAGGAGCAGCCAGGGTCGTGGCTGCGTGGTAATCCCTGGCAATGTGATTTTAATCTTAAGTCACAAATCAGCATGCCAGGAACCCAAGCAGCCAGAGCACTCGGGGCAGCGCCGCTGCCCACAT	-65.8
>chr2_105245385_105245585_5	GGTTGCGGGTTCGGTCCCTGCCCTTGCTCAGTGGGTTAACGATCCGGTGTTGCCGTGAGCTGTGGTGTAGGTCGCAGACATGGCTCTGATCCCGAGTTGCTGTGGCTCTGGTGTAGATCGGTGGCTACAGCTCCGATCGTATTCCGAGCCGGGGAACTTCATACCCTGCGTGCGCGCCTCTAGAGAAACGGGAACCAAATA	-65.8
>chr16_70184251_70184451_9	GTCCCTCTCAGCAACTCGGGACTTCCCTGCTATGCGCTGGGGGAGGAAGGGATTGGCTGTTTCCTGTCAGGAGATGGGGACCTTTCACTGCAACTGGGGGAAGGTGGAACCTGAGCATCTCAGCCTAGAACTTCATGCTTCCTTGGTTGTGCCCCTGTCATGGGTGGGTCTATCACACCCTGTTCAGGACTCTGGCGGGGG	-65.8
>chr14_143618303_143618503_5	TGTGCTGTTTGTACAGTCCTGGGGCAGGTTTTTTTTTTTGTTTTTTTGGTCTTTTCCAGGGCTGCTCCTGCGGCATATGGAGGTTCTCAGGCTAGGGGTCTAATTGGAGCTGTAGCTGCCATCCTACGCCACAGCCACAGCAACACGGGATCCGAGCCATGTCTGCGACCTGCACCACAGCTCATGACAACGCCAGATCCT	-65.75
>chr12_4545221_4545421_49	AACCTGTCTTCCGCCTGCAGGCCGAGCCCAGTGCACCGAAGTCGAACGCGAAGGGACCACAGCATAAGGATTCCCCAGGCCTAAAACGGCAAAAAGGCAACCTTACCCCAGGTGGGACTCGAACCCACAATCCCTGGCTTAGGAGGCCAGTGCCTTATCCATTAGGCCACTGGGGCCCGCGGCTCGAAGTGGCGGTATTTC	-65.7
>chr15_25196560_25196760_5	CTATTGTAAATTGTCATTCATGACGTCTTGAACTTGGAGAGATGTCAGTGAGTGACAACTTGAAACAAGACCTTAGCTCCCTGCCCAGGAATGAAACTGGGCAGCCTGGGTGAAAACCAGGAGTCCTAGGTGCTAGATCACCAGGGGCTAGAGACTAGAAGCATAGCTGCACTGGCTTTTGTCTGCTTATGAAAACAAGAA	-65.7
>chr12_31153384_31153584_5	GAACCATGAGGTTGCGGGTTTGGTCCCTGCCCTTGCTCAGTGGGTTAACGATCCGGCGTTGCCGTGAGCTGTGGTGTAGGTTGCAAACGCGGCTCGAATGCCGAGTTGCTGTGGCTCTGGCGTATCGCGGTGGCTACAGCTCTGATTGGACCCCTAGCCTGGGAACCTCCATATGCCGTGGGAGCAGCCCAAGAAATGGCC	-65.7
>chr2_3175070_3175270_6	GATTTTGGAGTTCCTGTCCTGGTGCAGCAGAAACGAATCCAAGTAGGAACCATGAGGTTGCGGGTTCGATCCCTGGCCTCGCTCAGTGGGTTAAGGATCCGGCGTTGCCGTGAGCTGTGGTGTAGGATCCCAGAGACGCAACTCGGATCCTACGCTGCTGTGGCTGTGGCGTAGGCTGGCATCTTTAGCTCCAACTGGACC	-65.7
>chr10_1873657_1873857_24	TTTTCCAAACCCCCCTGTTGAGGGCTGACTTTCACTAGATCACAGTGAAGAGCTGCTCTGCTTTGTAAGAGACCCCGACCCCGAAGCAGGTTGTCTGCGAATGGTTTAGCACCAGGTTCCCCAAGAACCTGGTGCGTGGGGGCGTGAGGGAAGCCATGCATTCCGGCTGCTCCCCGTGTCCCAGGATGAAGGGCGGTCTGC	-65.7
>chr4_390893_391093_6	CCGCCTCTGTGGCGGGGTCGGTGGGCACTGCCCCACCCATCTCCCACCGCGGGTTCGCGCCAAGAAAAGTGCCTTCTGTTTCCTGGAGCCAAGCGACACTGCCCCTCCCGGCCGGGGCCGAGAGCACAAGCCGCCCTCCCTGGGGCTCCCTGGTCTGGGCCCAGCCCGGCTGCCCCACCCCCACCCCGTCTCCCCTTCTGC	-65.7
>chr9_2627524_2627724_5	GAGAAGAGCCGGGTGCGCCCTCTGTCGGCCATCGCCACCACCACCTGCGCTGACCAGGCCGGGCGATGTCCACCCGCGGCGCTGACCTCCTGGGACGGCACAGCCAGCCCCGCTTCGCCCTCTCTCCCGACGGCAGCGACTGCACACAATGGCTCTCTCTGTGCAGCCCCACCCCCAGCCCGGCCGACTGGGGCTTACCGT	-65.64
>chr7_131756807_131757007_5	TAACACGTTGCCCGAGTGGCGGGAGCAGGTGAGCGGGGAAGCCATGGCAGGGCTTAAAAATCCACGTGTTTGGAGTTCCCGTGTGGCCCAGTGTGTCCAGGGTCCGCTGCTCCGACTGCAGTGGCCCAGGTCGCTCCTAGGGCTTGGGTTCCATCTCTAGCCTGGGAACTTCTGTGTGCCATGGGTGCCGCTGAAAAAAAA	-65.62
>chr14_49638277_49638477_8	GGGCTGAGCCCTCTGAGCACAGGAGGAGGTTTGGGTCCCACTTCCCCATGGGTTTACATCACTGTGGCATTAGCACTACTTTTCTCCAGAGCACAGAAATAGTCGGCCTCGTCCTCAGCCTGGGCCCCCGTGATGGTGAGGGTGGCTTTGTTCCCAGAGATGGCTCCAGAGAAGCGACTGGGGACCCCAGTCGGGCGGCTG	-65.61
>chr15_29106566_29106766_9	CTCAATGGGGAGGTGAGTGTCCCGGGGCTGCCCTGATGCCTGGGGGAGCCTCCCGGGAGGGATGGTGGGGAGCGGGGTGCCATGTGGCTGGGCGAGGCCTGGGCCTGTCTTCTAGGAGTTCCAGCTCACTTCACGGGGGCAAGAGAATCACCCAGAGGCCTTGTTAAAACAACCACTGGGTCCTCCCTTGTTTCTAAATCA	-65.6
>chr16_48659659_48659859_5	TCCATGCTTCTCCTGCTCAGACTTTCCTCAGCAAGTGTCTCTTCTCAGGACTGTGAGCTCCGGGAAGGAGGGCTGGGTCTTAGTCATCTCTGGGCACCAGACCTGGGATAGCATCTGTCCATCTATCCGTCTGTCCGAGCAGGTGATGAGTAGGTGTGAACAGGGAGCCACATGGGGGGCATTCACCTAGGCCCACTCCCC	-65.6
>chr1_294117768_294117968_6	CAGCCTTAGCCAACGCAGACACGCGTGGCGGCAGGCTCACAGGGGAGGCCGCGGGCAGGACTCTCCTCGGCCAGATCGCCAGGTAGAAGGCACCTTTCTTGAAGGGCAGCAGGTCCCCGTTGTCATTCCGTGTGCCCTCGGGGTAGATCCACACTTTGAGCTGTAGGAGAGGCGGGGGCAGCTGTGGGGCACGGCCCAGGG	-65.6
>chr4_127899090_127899290_5	CCCACAGACTGGAAAGTAACTTTATCACAGAGACTCACTTACAGGAGTGAGAGTTCTGAGCCCCACGTCAGGCCTGCAAGCCTGGGCATCTTGCACTGGGAGAAGGAGCCCATGGAGCATCTGGCATTGAAGGCCAGTGGGACTTGTGTGCAGGAGCTCCACAGGATTGGGGGAAATGGAGACCCCATTCTTGAAAGGCAC	-65.6
>chr9_110660209_110660409_9	GGCTCACTGCCTGCATGCCCTCCTGCCCCAATTAGCCCAGGATGGGGGTGGGAGGATCAGTGGAAGGGATGTGACAGACCCTCATTTAGTGACAGCTCCTCAGAGCAGAGCCATCAGTCATGGCAGCCCTACAGTGGAACTGCCAGAGGTGATGAGATGAGGGCTCTGTGGGTGAAGGGGCATTTGTGAGTGAGGGTATAC	-65.6
>chr3_3869595_3869795_6	GTGATGGTGGGCATGGGCCAGAAGGACTCCTACGTGGGGGACGAGGCCCAGAGCAAGAGAGGCATCCTGACCCTCAAGTACCCCATCGAGCACGGCATCGTCACCAACTGGGACGACATGGAGAAGATCTGGCACCACACCTTCTACAACGAGCTGCGTGTGGCCCCCGAGGAGCACCCCGTGCTGCTGACCGAGGCCCCC	-65.6
>chr15_128028142_128028342_10	TTATCTGTTTTCGTGTTGGGAAGTGCTAGCTGCTTAAGTCCGTGCTTCTTGCCTGTTACACGGTGCCCAGGCTGGAGCGCAGGGCGAGAGTGGACAGGGCGTGCGCTCGCGTCCAGAGGGTCCATCGCAGCGGGCCTGCCCCAGCCTGTCGTGCAGGCCTCCGACACTTTTTAGGGGTAGGATGGAGGCTCTAGTTGCTTA	-65.6
>chr2_14446068_14446268_5	GGCTTGAGGAGCCCCCCCGGACAGGGTGGGAGCCGGGGGTGGGGGAGCTGAGCGCTCCCCCCCGAGACTGGGTGGCTGCCGGGCGCTCCGCTCTCTCTGCGTCTCCCTGTGTACCGCTTCTGTCACTTTCCTCTCTGAAACCGGGAACCCGGGGCTGGTTAGCCCAGCTGGCCGAAGCGCCACGCCCCCACATCAATATTC	-65.59
>chr14_503074_503274_5	AGGGCTGTTCTCAGGATGGAAATGAGATGCACAGCTGCTCTGCCCTCTCAGTGTGGGGTGTGTGTTTTAAAACCAGACTAGGGGGATTACCACTGTGGCACAGTGGGTTAAGAATCTGACTGCAGCATCTCAGGTCGCTGTTGGAGGTGCAGGTTTGATCCCTGGCCTTGGCCAGCTGGGATTCAGCCCCTGGCCTGGGAA	-65.5
>chr3_50358124_50358324_8	CAGGAGGATTATCCCCTGTCCAAGGCGCAGGCGGTGGCCACCGCCGCCCCTGGGAACGAGCAGAGGCTGAAGGAGGCTGCCAACAGCATCATCGGCGGCGGCCCCCGGGCCCCCGTGGGCTCCATCAATGCCAGGACCACCAGTGACATCGCCAAGGAGCTAGAAGAGCAGTTCTACACCCTGGTCCCCTTCGGCCGCAAT	-65.5
>chr2_5011606_5011806_6	CGGCCCACCTGCGTGGTGCGCACGATGATGCGGTAGCTGTGCAGAGTGCCCCCTCCGCTGCTCTCCTTCTCCTCCCGCCGCAGGCTCACTGCCACCGGGCCCAGCGCCTCGTCCAGCCCGAAGAAGTTCTGGTGTTCTGGGGGAGCGGGCGGCAGATGACGGGTCCTCGCCCATCACTAGGTCCTGCCCCAGGTCCCATCT	-65.5
>chr12_406722_406922_7	GTTTAAAACATTGCGGAGGCCGTGCGTTCCTGGGGAAAGGACGAGAGGGAGCACAGACTCACTCAGCAGTCTTGCACCCCCTCTGTTCGAGGCAGTGTGCTAGCCGGCCGGGGCCGGGGGCTGCTGGGGGCCCGGGTTCACGGGCAGCGTGGGCCTTCAGCCACTCAGACGCCCGATTCCCGCTTGGCAGCTCCGTCTCCT	-65.5
>chrX_120664491_120664691_5	TTTCAAAATAAAAAGCTGTTTTACCAGATGTCTGGCTTGCTCTGGGCCTCTGAGAAACCTCCTTAGCATGCGCTCTGCTCTCCCCGGCCTGAGAGGGACAGGCTCCCCGGGTCGGGAGGGCGATTCCCAGCGAGTCCGCTGACCTTTGGTCACCGGAACCGGTGCGGCCCCAGCCGGCGGCCTCTGCCGACGGACACAGCA	-65.5
>chr13_24575483_24575683_7;>chr13_125030223_125030423_7	TCGACCTTTTATGAGGCTCCTTCCTTGGAAGACTGCTCTGCCCACCTGGCCCTGCACAGGCCTGGTTGGCTGATGTTCACACTGAGGTGGAGAAATACATGCACCGGCCGGGGGTGCCCTTGCTTCCACCACTGCCTGCTGCCCAGCTGGTCCTGTCCTGGGTAGAACAAATCCTGCTGGCATCACCAGGATTTGTCTGTG	-65.44
>chr7_70944352_70944552_19	CAAAGCGGCTTCCAAACAGCCCAGGGCGTGTCCCACCTCGGGCGTCCCGGCGTCGCGGGTCGGGCTTCGCAAGAAAAAGGAAGAGCTCGGGTTTGGCGGCGCGCACCCTTCGATAGCTCAGCTGGTAGAGCGGAGGACTGTAGACGGGATCCGTGCGGACATCCTTAGGTCGCTGGTTCGATTCCGGCTCGAAGGAGGTGC	-65.4
>chr3_90966497_90966697_6	TGCCTCACCCCAGTGACAGAGAATGGCAGGGGAAGGGTTACAGGCTAACCCGAAAAAACAATTACTAACGGGAAAGGCAGCACATTCCAGCCCTGCTTAGCAGGGCCGCCAGGGCCGTGGGTGGTTCTTGGATTATGCATTTCCTTGAAAACAAAAAGGAAAGTTCAGGGCAGTTCAGCTGTGCCCTGAATCTCACTCCAG	-65.4
>chr3_49723996_49724196_6	ATGTGAGTCTTGAGGGCAGGGCGGTGGGTGTCCCACAAGGTCAGACCTCCACTTCCAGCCAGGAAGACCTGAGGCCACATGTCACTGTTGTCCTGTGGCTGGACTGGCCGGGGCCCATCTCAGGAAAGTGCTGCTTGTCCCCCTAGAGGCTCAGATGCCAAGGATTTGTTTGAGCCCCCATTCCAGGGCTGATCTTAAGGC	-65.4
>chr9_114291158_114291358_5	GGGGAGAGACTGCTGTGGTGGAGCTTAGGCTCTAGAGGAAGAGACAGATGGAGGTGAGTGCTCTGACTCCAGAAAGGCAGGCGGATGGGGAGGCTTCCATGAAGGGGCCCCCGTGGGCAGAGACCCAGGGACCTCGAGCCTGAGGGGCTGCTTCATTCAGAATGCCCCTCCCCCTCCCAGGCTGTGGTGGTCCCAGAGAGG	-65.4
>chr1_137420114_137420314_20	AAGACAGGCTCTTTTAAGAGGAGAACATGGCCTCCAGGAGGCTGATTATTTTGAACAGAAGATTCTGGTTCAGAACTCATGCCAGGTCAGGCACCCCATTCTTGGTTTGTTTCTTCGGTTTCTTCAGTGATGTGGACCAGGAGGCCCTGGGGGGTGGCCCTTCCCAGGACAGGGCCCAGGGCCAGGGGGGGGGCCACCTCC	-65.3
>chr4_108669067_108669267_7	AAGCAACAGCGGGCATGTAATCGTCTGCTGGACTTGTCTGCACCCGTTAGCAGGCAATCTACCTACCCAGCACGCGTTCCCCGAGGCCACCCAGCTCCAGGTAGGCGTTCTGAAAGGCGTCCTTCAGCTCCTCGTCCAGGGGCTGCTCCTTGCCGTGGATGAGGATGGAGCTGCAGCGGTCCAGGATCCTTTCTGGAGCAC	-65.3
>chr16_76185290_76185490_5	ACACACCGCCCGGCCGTTTACCAGAAGGGGACCCTGGCCGGCCGCCCAGGCCCTGGGCTCACTCGGTCAGGCTCCTCTTAGTCATTTGCCATGGCCTCCCCAGGCCCCGGCTTCTACTCCCTGCTGGTGCCTTTTCCTTGAGAATTGAGTTGCATCTCTCTCTCCTTGAGCCAAGGAGAGTCTTGAACTAAGCCCTTCCTG	-65.3
>chr17_55296032_55296232_6	CGCGCTTTTGGAAAGCCGGGCGCCCTAGAAAAGCAACGCAAAACGCCAGACCCGTGCACCCCAGCGGGGCTGCCCGTGCGCCCGCGACCCCCGCCCCTGGGGCCCGCACCCCTCCCGCGGGCCGCGGTTATTTTTAGGAAGTCGGAAATCAAAGATGGCTGGAGGTCAGGCCCCGAAAGGTTAGGGCGAAGATCCGGCAGG	-65.3
>chr7_95726709_95726909_8	GCGAGCCCCTGCCCCGGCGTAGGACTTCCAGGCGTCCCACTTACCGCGCGGGACGCAACCGCTGTGGGTCGCGGAGGCTGAGACTCGCGCCCCGCCCCACAGTCTCTCGCACCCCAAGCCGGGGCTGGCCCCTTACTGCTTCCGCGCTACCACCAGCCTCCAACCGGCGGTGGGCAGGTGGGGAGGCAGCTAGGGTTCTGA	-65.3
>chr3_67539048_67539248_41	TTGAATTCTCTCCATCTGTACAGCCTGGTCCTAGGAGGTCAGGATACAGAGCTGGAAAGCAGCAAACTAGGAGGGGGCCACAGGGAGCTGGTTTCACTTACCTGGTGGTCCAGGGCCTTACTGATGTCATCCAGAGTTGGGAAGACAGCTTTATCCATCTTGGTCAGAACACAGGCCATCTTGCTAAACAGTTTAGCAGCC	-65.3
>chr18_47187501_47187701_6	CGGGAGTTCCCGTCGTGGAGCAGTGGTTAACAAATCGGACTAGGAACCATGAGGTTGCAGGTTTGATCCCTGGCCTTGCTCAGTGGGTTAAGGATCCGGTGTTGCCGTGAGCTGTGGTGATCCGGAGTTGCTGTGGCTCTGGCATAGGCCAGCGGCTACAGCTACAATTAGACCCCTAGCCTGGGAACCTCCATATGCCGA	-65.25
>chr6_72334571_72334771_17	AAGACCCTGCGGCGCAGACGCACCTTCGGCCCCAAGTGTACGCACGGACGTAGAAGCTGCGCCGCCCGCCCCACGCGCACTATCACCGACATTCACCCCGGTGCGCGCGCGCGCGCGCGATCACGCGCCGGTTAACTCTTTCGCAAACTCTTACCCCACGCTCTTGGCCATGAGCGTCTGCAGGTATTTCCTGGCGGACAG	-65.23
>chr7_62335226_62335426_5	CGCAGTGCGGTCCAATCAGCGCCCCGGCCTGACGCCCTGCCCCTCTGACGGGGCTATATAGGCCTCGGCCTTAGCAGTACCTCCACAGTAGTCGCTTGGGCCTCAGCCTGTGAGCTCCTGGAAAGGCGGCCGCCACCCCCTCCGCGTTCCGTTACCCCCACCTTACGTACGCCGCGCCGCCTTTCTGCGGCCGCCTGCGCA	-65.2
>chr9_85919613_85919813_5	GGACGGGGAGGCACACTCTGGCACTTGGAGCGGGGGAGCAATCAGATCCTGCTCTAGAGCACAGGGAGCTCTGCATCTAGCCATGTGGCTCGGCACACGAGGGAGGCGAACGGGAGCAAAGGGCTAGGGGACACGCCTGGGAGGCTGGATCTCTTGGCTGGAACAGAGACAAGGACAGGGCCGCTACACATCAGGTCTGGT	-65.2
>chr7_21932336_21932536_8	GGGTCCAGACGCCTTACGGCGCGCCCCAGCAGGCTTCTTGGCGGCCTTCTTCTTGACCGGGGTCTTCTCCGCAGGAGGCGCGGCGGCGGGAGCGGCAGGAGCAGTCTCCGACATGATGAAGATCGAGAACTCGGGTACAAGTGGCAAAGCGCCGATGCAGCCGCGCCTGGGTCGGGCCGCCGTATATATAGAGCGCAGGCG	-65.2
>chr2_50126375_50126575_5	GTTCAGCGTCGTGGTCTCGCTGGACAGCACCTGTCTCTTGGCCGGGAAGTCATGGACGGTGACCGAAACCCGAATATCCCCTTGCCCTTCGTGGGCCTCCAACACCACCATCTCCTCACTCTCCAGACGCAGGACGTTGGGGGTGATTATGGTGTAACTGCGGGAGGGGAGGACGAGGCGTAGAGCTGTCATCCCAGGGGC	-65.2
>chr4_132048738_132048938_7	TGGCCTCCTTCTCACTGGCCCTGTGCAGGTCCAGCAGCTCCTTCAGGGTCTCCGTGGGCAGCTGCAGCTTCTCGGCCATCTGCTGCTCATAGTGGGCAATGGCCTTTTGCACTGCGGCCGAGTTCTCGATCTCAGCCAGGGCCAGGACTGCATTCTCCATGCAGGGCAGGTCCCCACTGCTGATGGTGTTGACAAAGGTCA	-65.2
>chr3_15158229_15158429_7	CCTGGCGCCCCCCAGATGCCATTCCGCCAGGCCCATGAGGCCTCCGGGAAAGCCGTGTTCATGGCCGAGACCAAGGGGGTGGCCCTCAACCAGCTGTCCCTGCAGGAGCTGCAGAACATCAGGTACGTCCCCTTCCTCCCACCTTCCCTCCCTCTGCCGCCCTCCAGGAAGCAAGGCTGGGGTGGCCGGGCCGCCCTGGTC	-65.19
>chr9_43011936_43012136_29	CCTCCACGTGGGCGCGCAGGCGGTCGCGGAGCTCCTCGGCCAGCGGGCTCAGCTTCTCCTGCAGCTCCTGCACCTTCTGGCGCGCGCCCTCGCGGAACTCGGCGCCCAGCGGCGCCATCTTCTGGCGGTACGTCTCCATCTCCTCCTGCCACTTGTTCTGGAAGTCGTCCAGGTAGGGCTGCACCTTCTTCTTCACCTCCT	-65.13
>chr9_40274557_40274757_5	GCCTCGGCCTGAGGCCAAGATGGTTCTGATTTCAGAGAGACAGCAGCCGAGTGATAGCTTAAAGGAAGATCTTAATTCCCTGCTCAGGAATGGAACCTGAGCAGCCTGGGTGAAAACCAGGAGTCCTAGCCGCTCGACCCAGCTAGAGGCTAGGGGCTAAAAGCAAGTTGCCCTCAACCTTGCCCAGCTTGAAAGCAAAAA	-65.1
>chr6_119374952_119375152_13	AGGCCGACCGCACATCGCAGAGCCCCGCAGAGATACAACTGCCCCCGAGGGGACCTTCTCCCCGGCGCTGGGGCCCCGCACGCACCTTGGTGTTTGCAGCGGGGCGTCCCAGCTCATACTTCCGCTTCTTGTGGTAGGGCTTTCTCTTGCCCCCAGTCTTGCGGCGCTTGTGCCAGTTGTCCCGAGAGATGCCTACGGGTG	-65.1
>chr1_247649729_247649929_5	ATCTCTGGGCTACCTGGCACATCAGCCTTGTGCCAGGGTGGGCAACAGCACCAGGGTGATGGGGGTGGGGCGTAGCTAGAGGTCAGCAGATCTCCTGGTGGGCTAGAGACTGTGATCTGAAGGAGGCCATTTGGGAGCCTTAGGAGGACATGGTGGGTCCAGGTAAGCTGGTGGGAGAGTCTAGAGTCTGCAGTCAGAAGC	-65.1
>chr9_45497152_45497352_5	TAAGGGGGGGACTCAGTGCTTTGGCTAGGCCCCGGGGGCCTCCTAAGTCCATCACATAATAAAGAAGACGGGGTGGCAGTGCAGGATAAGGGACACACGAGAGGAGGAGTCCTTTCAGTCTTCAAGGGGACAGAGAATGCCTCCATCAGGCAAGCCCCTGGGATTGCCTCCTGCCTGGGGGCGGGCGAGGGGACCAAGCAG	-65.1
>chr1_285686061_285686261_15	TCTGGGGCACAGCTGGGCTCCTGGCTGTGGGGCCAGTGCCTCTGACCCAGCTGCCTGGGTTGAGTCACTGCTGTCACCCACCGAAGCCTCTAAATCCCCCGATGAGCTACAGTGCTTAGGTTTAAAAGGAAATAAAACCTCAGAGTGGGAGTTCCCGTTTGGCTCAGCCAGTTAAGTACCTGGTGTTGTTACCGTAGCGGC	-65.1
>chr9_26074436_26074636_6	TCTTGTGTTCAGGGACTCTGGCCATTATTTAAGTTTTGTGCTTTAGCGGGCCGTGTCTGAGAAAGCATCATCTGAGACATGGGGAGCTGCCTCGTTACTGCCAGGCCCTGGCGGAATCATGATCCTAACTCAGCCTCTCTTGCTACGCGGGAGAAGGGACTCCTCATTACTGCTGGGTGGGTGGGGAGCTCAGGCTCCCCC	-65.1
>chr1_194826534_194826734_7	ATTTGCACAAACTACTTTGAATGTGTTGCAAAGCTCATTGCACAAAGTTGACTAAGTGGAGTCAGAAGTGAAAAATTTTAAATGGCAATAGCGCATGCGCGCGCGCGCACACGCGCGCGCACACACACACACACACACACGCGCGCGCGCGCGCGCGCGCGCGCTCCTGGTGTCTGGATTCTGAAATTCAATCTGAGAAGA	-65.05
>chr12_57330385_57330585_6	AAAGGCAGAAGGAAGAACTTCAGGGGTTCCATCGAGGGGCTGGAGGCCCAGTGAGGGTTGGGCTGTAGGGAGCGGGGCGGGGAGGTTGCCGGAGGGTAGGGCTCGGGCGGGTGGAGGGAGCAGGTGGAGCTGGGTTAGTTGTTGGGCTCGTCCTGCCACCTAGTGGCTGCTCTGGGCGAGGCCACCCGGTTGTCCCTTCAG	-65
>chr4_103306812_103307012_99	AGGGAACTCCCCTGTGTTTGGGGGAGATAAAAATGCGGCTACACACGTTGTTGCATCCCGCTGGCCACTTTTTGGTTTTTGGAGGTGACTGCAAGTTTCAGGAAAAGAGGGCATAGGTGCCTGTTTCCGCCCGGTTTCGAACCGGGGACCTTTCGCGTGTTAGGCGAACGTGATAACCACTACACTACGGAAACCCTGCCC	-65
>chr7_97087603_97087803_6	ATCCCGCCTTAGAAAAAGCAAAAATCGCGGAAAAGCGCGTACACCTGGCGGGGAGCGCGAGCCCAACGCCCGCAAGCTGCTGACTGTTCCTGGGCTGCGAAGGCCGCCCTTCCCCCCGAGGACGCGTGGGAGGGGTCTTATTTGCATAACGGCCTCCCCTCGCTTCTCGTGCAGGAGGGAGTCCCGCCCCCCCTCCTACTG	-65
>chr6_36187710_36187910_5	CCCCATCTGTAAACAGGACTGGGCCAGTCCCAGCCTAGGGCCTGTTCTGGCTGGGTGGGGGCAGCCCTGCCTCATGCCGCCTCTTCCTCCGTCTTCACAGCCAAGGACTACGAGAACGCCATCAAGTTCTACAGTCAGGCCATAGAGCTGAACCCAAGCAATGCCATCTACTATGGCAACCGCAGCCTGGCCTACCTGCGC	-65
>chr4_5972487_5972687_6	GACGTGGGTCTCCGTGGACTAAGATCCGGGTGTGGGCAGGCTGTGTCCCGTTGGAGGCTCCCTCCTGGCTCTGTTCTAGTATCCTCCGGATCCTGGAGGGAGTGGACAGTCCGTTTCCTGCTCTCTGGGGCTCCAGGCGGAATTCTCTTTCTTCCTTGCTGGAAGCCACTGGCCAGTTCCATCCCCTGGAGCCCGCAGTCC	-65
>chr7_60788192_60788392_15	GTCTGCACGCCCTGCTATGGGGGCTACCTGGTGGGCCAGCTCGTGAGCAATCACAGTGACAACTCGCTCTTTGTTGCTGATGGAGGAGGACTGTGGGTCAAACAGCAGCGCGTTCTCCCGGTAGGTCACCAGCCCCCAGTTCTCCATGGCACCGGCATTGAAGTCGGGCAAGGCAATCTGGTCTGGGGAGGCCAGGGTGTT	-65
>chr15_67062814_67063014_13	GGTTGTGCGGGAGCAGCGGCGGTGGCCTTGGGGGGCGGTCCCAGGGCGCTGTGAAGAGGTGGCAAGGGCCGGTTCTGAGCAGCCTGGCAGGAGATTGACGAGTGCCGGGTTCCGTCCAAGCACTGTTGAAGCAGCAAACCGCAGCGACTCTCCGCCAAAACTGTCTGTGATCTCTAAATTTTTTCATGTAGTTTGTTGTAC	-64.92
>chr7_122225899_122226099_6	GAAGATGGGCGATCCTGTCCCCGCGCGTGGGGCCCAGACCCAGTCCCCTGCCACAGACCTTGGTTACCTGCCGCAGGACCGTGGGAACGCCTCACGGCGCGCAGCCTCAGACAGGCCACCTCGCGACGCCCGCCCTGCAGTGATTGCGGCGCTGCGCCCTCGCTCTCCACTATGAGGGCCCGCTGCTCCGCGCTGATTGGC	-64.9
>chr1_133889653_133889853_7	GGCCCTCCCTCTCCCGCCCCGGTTAAGTGGCCTCACCAGGGGGCAAAGAACTCCACGAGCATGAGCCCCGCAGAGCCCGTGTCGGAGATGCGACTCTCGAAGTTGTCGTCGGTGAGTTCCAGCACGTCGGAGGCAGCGGCGAGGCGGGCGGCGGCGAGAAGAAGCGCCACGCCCGGGAACAGCGCTAGGCGGCAGAGGCGC	-64.9
>chr4_112208125_112208325_7	GACTGGCATTGGGTGCAGCCTGGCCTAGGAAGGCCACGTGATCTTAAGAAATCCAGAAGGGACAGTCCCAGTGGCTGGGGAGTGACGGGCATGCCTGGAGGGGGGTCTGGGCTGCAGTGCATCATAGCACCTGCCATTATTCCTGTGGGGACATTTTCGGCAGCAGGGAGCCTAGCAGGTGCATGCACCTCCCCACCACCT	-64.9
>chr5_21667935_21668135_6;>chr5_21972084_21972284_6	GGTCGCGCCGGGCCTCCAGGCACCTCTTGCGCTGTGGACGCCCCTGCAGGGCAACCCCAGGCCAGAACTACCAGGTCTTGCCCCCGAGCCCCGGTACGCACATATCCCGGTCAGGATCAAGGAGCAAGTGGTGGGGTGAGTGCAAGGAGTGGGTGGCACTCGCTGGCGGGAGGTGTGGGAAGCTTTTGTTTCTTGTACTGC	-64.82
>chr9_114288210_114288410_5	CCTCTGCGTGGGGCTCTACTCCCTGTCCTTCATGGGCCTGCTGGCCGCGTACACCTACTTCCGGGCCAGGATAAGGGCCCTGAAGGGCCATGCCAGCCACCCCGCAGCCTGAACCATCTGACTCGGGAGGGGGTGGGATAGGGAGCTGCTGGCCCTGGGCTCTTCCAGCCCCCTGCCCCCTCCCCTCCCCCCTTGCTCCTT	-64.8
>chr16_47807902_47808102_29	CGGGAGGTGGGCTCGGGAGAGGCAGGCGAAGGCAGCGGGCGAGCCGGGGCAAAAGGCGAGGCGAAAGGGCCCGGGGCGGGCCGGGGAGGCGAGCGGGAGCGCAAAACAAGTGGCCGCACCTGCGGCATATGGAGGTTCCCAGGCTAGGGGTCGAGCCACAGCCACTGTAGAAGCAACGCCGAGTAGTTATGTTGTGAGCCA	-64.8
>chr5_21166408_21166608_6;>chr5_21353196_21353396_6	TCTTTCCTCAGTGTCTGAGTGGTGTGGCTTCTGGGGGTGGTGCAGGGCAGGGCGGGACCTTGGCACGGGAGGGCAGACAGAGGGCAGTGTAGCTGGGCACCCAGGGCTGTGGGGAGGGCATCTTCGGAGAGTGCAGGGGGAACGCCTGTCAGACCAGCTTTGCGCGAGTCCTTCCATCAGCCCTCCCAGCCTCTGGGAGAA	-64.7
>chr6_51991961_51992161_6	TTATAAGACCTGGCCACCTCCTGGCACGGAGTGAGCCTTCCCTTGGAAGGTTCATGAGAGAAAGGTTCCCTGCCTGGGCAGCCACACGAGGAGGCCCAAAACATCACTGTGGACCATCTTCACGGGGCTTGGCTTCCTGAGAGGAAGTAATGGGACTCCGTCTTGATGGTGGACACGCTCTCAAAGTTTAGCTTTTATTAT	-64.7
>chr3_28396557_28396757_5	TCCGCTGAGCCACGACGGGAACTCCCCTGCCGTTTCCTTTTAAACCAGTGGTGCGCAAACTTACCCTGAGGGCTTGTTAAAACCTTTGATGACTGGGCGCCAGCCTCAGAGTTTCAGAGACTGTAGATCTGGGTGGGGCTGAGAATTTGCATTTCTAACCAGCTCCCAGGGCCTATGGGCGCCACTGGCCTGGGGGGTCAC	-64.7
>chr12_31816082_31816282_5;>chr12_32138157_32138357_5	CAGCCTTGCCCAGCGAGCCAGCGCCAGACCCTGGCGTCCTCCATCTTCTCTCCTGAGCTCCCCCTGTTCCAGCTGCCTGAGCCACGGACCGCAGCACCACACACCCCCGCGGGGGGGGACGCCGCGCCCCATCCCCGCCCCCCGCCCCACCCCAGCCCCCCCGCGGGGGCCCTGACCCCACCGCCGGCGGGCCCTGGCTGA	-64.69
>chr2_68259957_68260157_5	CTATTCTTCGTGGAGTGTGGGGATTGGTTAGGAGTGAGGCAGGAAGTGGCTGTTGGTTGGGCAGTATGGAAGGAGGCGGTGTACGGCGGCATCGGGATCGGCGGGGGCGCGCGCGCGCGCGCGCGCGTCGTGGGGCGGGACTGGCCAGGCAGGCGTTCCCGCGCTGGTTGTTCTGGTGCCTTAGTGGGCGCGCTGCCCGGC	-64.67
>chrM_16039_16239_1455	ACACAGTCAAATCAATTGTAGCTGGACTTCATGGAACTCATGATCCGGCACGACAATCCAAACAAGGTGCTATTCAGTCAATGGTTACGGGACATAACGTACATACACGTGCGTACACGTGCGTACACGTGCGTACACGTGCGTACACGTGCGTACACGTGCGTACACGTGCGTACACGTGCGTACACGTGCGTACACGTG	-64.61
>chr4_59567350_59567550_8	AGAAGGAAAATCCCCCTCATCCGGACTCGGAAGAGGCGACACCCCAAATCACTCACGAGAAGCGGTCTTGATGCAAACAGCAAGAGGATTTTTATTCCAAGCGCGCTGGGGCCCACAGTCGTACACCACGCAGGGGTAGAGGACTGCGGGCCCCGAGTGCGGAACCGGGACAGATTTTATGGGGTTCAGAACAAAGCCCCC	-64.6
>chr6_242804_243004_6	CCGCTGCTGGGCATGGACATTTTTCGCGGCCGAAATACGCCTTTTCTGTCACCAGGTAGATGCTGACACGATCCTCTTCAGCGCCTGTCGCTGGAGACCTTGGGCCTCTGGATGCACGTGGGGGGCTTTGGGCTTTCGGCTGCTGTCCAAGGCCTGACCCTGCCCTTTGCACCCCGCGTGGGGGCCGCTCGCCTGGGCCTG	-64.6
>chr2_76228408_76228608_5	ACCACGAGGTTGCAGGTTTGATCCCTGGCCTTACTCAGTGGGTTAAGGATCTGGCGTTGCCATGAGCTGTGGAGTAGGTCACAGACGCGGCTTGGACCTGGCGTTGCTGTGACTGTGGCATCGTAGGCCGGGGGCTACAGCTCCTATTCAGTCCCTAGCCTGGGAATCTCCATATGCCATGGGTGCAGCCCTAAATAGACA	-64.6
>chr15_14498321_14498521_6	CTGTAGCATCCGGTCAGCTGCCTCCACGTCCCTGGGCACCCCCGGCGACTGGGGCTCTGCCCAGTGTGTACTGAGGCTCAGAGAGATGACCCCCTTCTGCTCTTGCCTGTATTTCTCATCGTACGTGTGATAGACCGTGGCATGAGCTTTGAGGATTGCATGGCCAATCCTGTAAGGTCCCGAGCCTGGGTCCTTCACGTT	-64.6
>chr1_187872966_187873166_9	GGCTGCAGTGCGCTATGCCGATCGGGTGTCCGCACTAAGTTCGGCATCAATATGGTGACCCTCCGGGAGCGGGGGACCACCAGGTTGCCTAAGGAGGGGTGAACCGGCCCAGGTCGGAAACGGAGCAGGTCAAAACTCCCGTGCTGATCAGTAGTGGGATCGCGCCTGTGAATAGCCACTGTACTCCAGCCTGGGCAACAT	-64.6
>chr12_49216474_49216674_7;>chr12_49323232_49323432_7	CTCCCCTGGGAAGGCTCGCCGTTGCTCTCCTCCTCATCGTCCTCGCTGCTCTCCACCTCCTCGCTGGACGAGGAGTAGTCCATGGCCTTCTTGGGAGGCCGGGGGGCCTCGTCCAGAGTCCGCTCTTTGAGCAGCACGAAGTCCTGTGGGGAGAAGCGGCGTGAGGGGAGGTGGCAGTGGGACCCCCGGATGCGGGGGGGC	-64.59
>chr2_136360259_136360459_8	CTGATGGCAGCGCGGCTAGATGGCAGTGGAGGGTGAAGGATGCGGATTTTCAGGGAGGGACGAGCATCGCAGGTAGTTAGACTTTGGCCTTGAGCAGAGCAGAGATCTGAGGTCGCGCTGGGATGGGAGGAGCCCAAGGTCACGGCCGGCCGGGGCCGCTGCTAGGGGAGGGCGCCGGCCGCGGGCACAGAGCGGCTTCTT	-64.5
>chr6_35847100_35847300_8	GGGGACTTGGTGCTCTGGGCGGCGTAGAGCTGCCAGCGCCAGAGTGAGAGCGGGCAGAAGGAGACGCGGAGCGGCAGGCTGGCCAGACTCTCATTGATGGGGTAGTAGTCCTTCTGCAGGTTCCAGTAGTCATTGAAGTAGATGATGGGGTAGTAGTCACCGCTCACCGCGTCAAACTTCACGTCTGCAGGCAAGCAGGAC	-64.5
>chr9_132107283_132107483_6	TGGGAAGTTGGTGAGGTTGGCTCTGCCCTTGTAGTCCTTGGAGATGTAGCCCTCCGAGGAGATGAGGGTTGTGCAGCGGCCCTTGGCTCCTATTCGGCACCAGTACTTCCGAGAATGCCGGTTGACGGAGGTGGCTGGGTAGTAGCATCTGATGGACACCGAGCTGCCTTCCACGCTGCTCACATCCTGGGGACCGAATAT	-64.5
>chr9_64112747_64112947_5	AGGCTAGGGGTCCAATCGGAGCTGTAGCTGCCAGCCTAGGCCACAGCCACAGCAATATCAGACCTGAGCCACATCTGCGACCTACACCACAGCTCATGGCGATGCCAGATCCTTAATCCACTGAGCGAGGCCAGGGATTGAAACTGAAACCTGATGGTTCCTTGTCGGGTTCATTAACCACTGAGCCATGATGGGAACTCT	-64.46
>chr5_81985007_81985207_19;>chr5_82105439_82105639_19	TTCCAAGTTTTTCACAAAGATATGAAATGGGAGGTGTGGGGAGAGATGCAAATGTTAACATCAAAAATCAAGAAGTTAAGCCGGGCTTGGTGGAGCGTGCCTGTAGTCCCAGCTACTCGGGAGGCTGAGGCTGGAGGATCGCTTGAGCCCAGGAGTTCTGGGCTGCAGTGCGCTGTGCCGATCAGGTGTCCGCACTGAGTT	-64.42
>chr14_79180325_79180525_5	CCCAAGGACTTCATCCTCATTCTCCAAGGTCGGAGAAGCGTCTCACCTGAGAAGTGGCAGGGGAGGGCTGCGCGTTCTCCAGTCCTCGACCGCCTTCAGTCAAGCCGGCTCCCTTCTCTAAGCCCGCTGGTGGCTTGACTGGGCAGCAGAGGGAGCCAGTTAGCCCTTTTATAACCTCTAGGCCGCGACGGCAGCGCTAGG	-64.41
>chr12_49741974_49742174_6	AATGGTGGTCTCCCTGGTGCTGGGTTTGATGGCCATGTTCGTGGGAACCATGGGCATGAAGTGTACAAACTGTGGGGGAGACGACAAAGTGAAGAAAGCCCGTATAGCCATGACTGGAGGCATCATTTTCATCGTGGCAGGTGAGCAACAGGTCTACGGTGGGCCCAGGGACTCTCTTCCGGGCCCATCCTGGGGGGTGGT	-64.4
>chr15_23975717_23975917_5	AGATTTCAGAGTCGGAGTCGGCAGGGGAAGTGGCGTCAGCAGCTGGCGTGATCCAATTCAATAAACCAGAGGTGGCTAGGGATAGAAAGCCGGGCGGGCGCGGACCCCCGCCTCCCAATCCTGCATTTCCTGCACAGTCAGGGTGCCATGGGAAGCCCCGGCTCCCTGCCCCCCCCGCCTAAGGCCGGCGGCTGAGGAGTC	-64.4
>chr16_14365890_14366090_6	CCTGGCCTTGCTCAGCGGGTTAAGGATCCGGCGTTGCCGTGGGCTGTGGTGTGGGTCGCAGAAGTGGCTCAGATCTGGTGTTGCTGTGGCTCTGGCATAGGATGGTGGCTACAGCTCCGATTAGACCCCTAGCCTGGGAACCTCTGTGTGCCACAGGAGCGGCCTGGAAAAGGCAAAAAGACAAAAAAAAAAAAATAATAA	-64.4
>chr6_38225096_38225296_11	CTTGGTCTTATGGGGCAGCATGCCTGGGGGCAGAGGACAGCGGGCCTGCTCAGCGGGCCGTGCGAGGACCCTGCCGCAGCGAGGTGGGCAGGCAGGCAGGTGGGTGGCCTCAGATGGTAGTGCATGTCCAAGTCATATCATGGCCAGAAGCTCGAACACAAGTGGGAAAGTCATCACTGGCCACCTGCCCTGTCACCCCCC	-64.4
>chr2_2876_3076_5	TGAAGAGCACCACCTGCAGGCAAGGCCGAGGGGACGCGGGGACTGAGAAGGGCCGTGGGGCAGGGCGCCGGGAGGGCAGGGGACAGGGCACTCACGTTCTTCTTGTTGTCGGCCAGCAGCACCACTGTCTTCAGGCAGGTCTGCTTGTCTGTGGAGCCGCAGGGGGTCAGCTCACCCAGGATGGCGTAGGAGTCGTTGTGG	-64.4
>chr6_55565801_55566001_6	TGGAGGGTCTAGGGCCAGAGGAGATGTACAGAGCTCCTGCCCCCATATTGGAGCTAGATTTTAACAGGTGGGGCAGCCATTTCCAGATTGGAGGCTTGGGGTCTGCCGGGCTGGGGCATCCAGGCTGAGTCGAAGTGATGCAGGTGGTACCCTCCTGTCCTCTGCTAGTTGCCCAGGCTTCTTTCTCAGGGGAGAGAAGCT	-64.4
>chr7_127206522_127206722_6	CATGAGGATGCAGCTTTGATCCCTGGCCTCACTCAGTGGGTCAAGGATCCAGCGTTGTCGTGAGCTGTGGTGTAGGCCACAGTCACAGCTCAGATCTCCCGTTGCTGTGGCTGTGGCGTAGGCATCAGCTGCAGCTCCGATTCACCTCTAGCCTGGGAACCTCCATGTGCCGAAGGTGCAGCCCTAAAAAGAAAAAAAAAA	-64.4
>chr17_14751909_14752109_6	GCTCAGGGGACACGAGTGTGACTGGTGTTCATGAGGACTCGGGTTCGATCCCTGGCCTCATTCAGTGGGTTAGGGATCTGGTGCGTGAGCTGTGGTATAGGATGGTGGCTACAGCTCTGATTCGATCCCCAGCCTGGGAACTTCCATGTGCCATGGGTGTGGCCCTAAAAAGACAGAAAAAAAAAATTCTGATAATCTACC	-64.4
>chr6_42773981_42774181_7	CAGGCAGCGTGGACGTGCGTCTGCTGTACAAGGCCTCCTACACCAAGCAGGTGAGTGGGCGTGGGGATGGGGAGGCCGGCGAGGAGAGACCAGGGAGGGGGACGGGGGTGGGGCGGAGGAGGCTAAAACAGGCAGAGCCCAGAGAAGGGGTGCTGGGGGAGAGTGGGCCAGCCAGTGGGGAGGAGGTGAAGTGGGCCGCTG	-64.3
>chr17_4784770_4784970_6	GAAGAGCAAGTCCTTGGAGTTCCCATCATGGCTCAGCGGTTAAAGAACCCGATTAGCATCCATGAGGATGCGGGTTCGATTAGCTCAGTGGGGTAAGGATCCAGTGTTGCCGTGAGCTGTGGATCCCGTGTTGCTGTTGTTCTGGCATAAGCCGGGGGCTACAGCTCCGACTGAACCTCCGTATGCTGTGGGTATGGCCCT	-64.3
>chr3_109800287_109800487_5	GGCAGCTGAGGCGACGAGACAGGGCGCTGAGGGACGCCGTCCGGCCCCGGGGCAGGGCACAAAGGACCACTAGCACAACAACCAAGTACAGCCTCCACTCGGGCCCGCGACCCCGGCTCTACCACCGCGCCCACGACGTCCGCGCAGGCGCAGGACGATGCGAGGGCGACACCGGAAGTGTCCTTTGGCGCCCCGGATGCG	-64.3
>chr12_56780319_56780519_7	GGCGCTGGTCCTGATCTGAGGTCGCACCGCCCCCCCCCGAGAGCGTCCGCTTCGCCCCCAGTGGCCGGCCCAGCACACGCGTCCCGAGCGAGGTGGCGCTGGTCCTGATCTGAGGTCGCACCGCCCCCCCCGAGAGCGTCCGCTTCGCCCCCAGTGGCCGGCCCAGCACACGCGTCCCGAGCGAGGGTGAAGTGGAGGCCA	-64.3
>chr1_171025504_171025704_13	GTCCGGACCGGGGTCCGGTGCGGAGAGCCTTTTGACCTGGGAAACGGGGCGCGGCGGGAAAGCAAGGCCACCCCCTCGGCCGCCCGTCACGCACCGCACATTCGTGGGGAACCTGGTGCTAAACCGTTCGCAGACGACCTGCTTCTGGGTCGGGGTTTCCTACATAGCAGAGCAGCTCCCTCGCTACGATCTATTGAAAGT	-64.3
>chr18_42237862_42238062_5	CTCAGTACTCCGGACATCGGAAGGCCCACCGTCCGGAGAGGAAGGCACCTGGCGTCCAGTCCCCTCCCGTGGGCGCGCACAGACCGACTGGGCGCAGACCAGGAGCCCCGCTTCGCGCACAGCCCCGCTGCTGGATCTGCCTGTCTCCCCGACGTAACCGCCCCGCTCACTGGCAGCCCAACATCCTTAAAGTCAGGGGCC	-64.23
>chr3_45588138_45588338_5	ATCCATGAGGACACAGGTTCAGTCCCTGGCCTTGCTCAGTAAGTTAAGGATCTGGCATTGCCGTGAGCTGTGGTGTAAGTCGCAGAGGCTGCTCGGATCCCACGTGGCTGTGGCTATCTATGGCTGCGGCTGTGGCCATGGCTGTGGCTGTGACCTAGGCTGGCAGCTACAGCTCCGATTTGACCCCTAGTCTGGGACCTC	-64.2
>chrX_41236646_41236846_5	CAGACTCTCCCCCGTGTCCTGATTCTGCAGGAACGGAGCGCTTGCCCAGAAAGAAGGCTGGCCGAGGCAGGCGGTGGTTGCTCGTGCAGCGCCCACGTTTTGTAGTGTGACTGGGGCATCCAGGAACCACACAACCCGCAGAGGGGTTCTTCCAGCCCGTGCCCTGCCCGGGTGTTGGGACCTACCAGCCCACAGAAGAGA	-64.2
>chrX_4999887_5000087_5	CCCTGCAGCATATGGAGCTCCGGGGTCAGGGATCAGATCTGAGCCCAGCCACGAACGAAGCTGCAGCTGCAGCTGCAGCAACGCCAGATCCTTAACCCCCTGTGCCCGGCCGGGGGGATCATCAAACCCGCGTGCCAGCCCTCCCAAGACGCTGCCCATCCTGTTGCTCCACAGCGGGAGCTCCCATTTTCTATTATTTTA	-64.2
>chr7_60787295_60787495_22	GGAAAGCCGGTGCTGCCAGGCTCTAGCAATGGACCTCTGCAATTGGCCAGGGCTGGAGGAAACGCCCCCCACCCAACAGCTGGCCAAGGGTACTCACCGCCAGGCCCTCCTTGAACAGGTCCTCAGTCAGGAAGTTGGAGAGCATCCTGATAACCGAGGCTCCCTGGTAGAGGGGAGGGGGCTCAGAAGGCTGCGCAGAGC	-64.2
>chr7_81338865_81339065_6	GGCTCTGGTGTAGGCCAGTGGCTGCAGCTCTGATTAGACTGGAGCTGGAGAAAAAGTAGGGCCACACCCACAGCATGTGGAAGTTGCCAGGATAGGGGTCGATGGAGCTACAGCTGCCAGCCTACACCACAGCCTCGGCAACGCAGGATCCAAGCCACATCTACAACCTACTGAGCGAGGCCAGGGTTCGAACCCACATCC	-64.2
>chr14_61907327_61907527_5	GGGGACAAGCCCACAAGAGAGGGTGGAAGACGGGTCATCGATGCTTCCCCGCGGGAGAGGGGGAAGCGGCTGGAGGAGTGGCCACTCCGCAGTGGCCCACAGGCTGCCCTGTTCTAGCTCAGGGCCCATGGAAGTCTTTGTTTTTCCTTTAGGTTGTAGTTTATTGAGGACCTAGACACTGCTATTTGCAGGGTCAAACAC	-64.2
>chr5_16073109_16073309_6	TCTGGAGAAGGTAAGGGGCTGAGATTCTCCCACGTGCCCCACGGAGCAGATGCCAAGCCCCTCTCTGCCTGGCAGGGGACACCATTGCCAGTGTCAATGGGCTGAATGTGGAAGGCATCCGGCATCGAGAGATTGTTGACATCATCAAGGCGTCTGGCAACGTTCTCAGGTAAGTCCAGGTGCCTCGGTCCCTGGCAGGGG	-64.2
>chr5_21361006_21361206_6	TCTTTCCTCAGTGTCTGAGTGGTGTGGCTTCTGGGGGTGGTGCAGGGCAGGGCGGGACCTTGGCACGGGAGGGCAGACAGAGGGCAGTGTAGCTGGGCACCCGGGGCTGTGGGGAGGGCATCTTTGGAGAGTGCAGGGGGAATGCCTGTCAGACCAGCTTTGCGTGAGTCCTTCCATCAGCCCTCCCAGCCTCTGGGAGAA	-64.2
>chr17_39622562_39622762_5	TGGACTCTTTCCCACATGAGTTGGAGAGGGAAGAGTCATGGGCTCAGGCATATACAGTCTGCAGAGTTCAGAGAGTAGGAGGGGCATTGCCTGGGGCAGCCACAGGGATTGTGGGTATCCACTCTACCTGAGGATTGTCTAAAAGCCATTGTTGCCTGAGCATGAAACAGGCTGTCTCAAGAAGGAGTGAGTGAGCTTCCT	-64.2
>chr15_15929404_15929604_6	ACCAGCCCACAAGCCTAGAAATGAGATCCTCGTCCCTCTCAACCCAGCTCTAACCGGGAGGCGAGCCGGGGGCTGAGCCAGCCCTTCCCGTGCCCTAGCACTTACTTCAGCATGTCCTTGTCCTTGTTGAGATGCTGGAAGAAGGAAGGTTCGCAGATGAGCTGGTTCTCCTGACACACCTGCTTGCAGGACTGCCCGGGC	-64.2
>chr6_42894002_42894202_6	CCTCCACGCGGCGTCTGGCGAGGGGCCCTCCTCGGGCGGCAGTCGAGCCGGGAATGGACGGCATTACCAGACAGTATTAGACAGAAGAACCAGATCTAACCGTGCCTGGTAAGACACCCATCGGCGGCAGTCTCATCTGTTGGCCCTTCCGGAGGGCCTGGCCTCCCCCACTGCCTGTCCCTCGGCAGGAGCCCCAAGGAA	-64.16
>chr2_50125402_50125602_28	GAGCAGTGGTGGGAGAGAAAAGCAGAGCCGGGTGAGGCCCTGCCCCTTCCTCCAGCCCTGCCCCTGGCTCTCTGCAGCCACCCTCAGCCCCTTACCCGTGGAGCCTGGGGTGTAGATAGTCTTGTCCGTCTGGATGAAGAGGTACCCGCTCTGAAGGCTGACCAGCACCACCTTCTCCACCTGGACGTTCCCAAAGAGCGC	-64.16
>chr6_32432411_32432611_6	ACCTTGTTTCTCAGATTGAGGAGTCGGGAGACTCACCGAAGCAGCGCTGCATACACTCCTCCTTGGAGTGGTAGCTGTTTTTATTGCCCCGGCATCCTCCGTAGATGAACTTATCACAAGAGTTCTTCTCGGCATTAAAGTACCAGCGGGGGAAGGCTGCGCGGCAAGGCCCTGTGACAGCCTTGGCAGTGCAGTATTCTG	-64.11
>chr6_26105415_26105615_5	GACTCTCCTCGGGGAACAAACCACAGCCCCAATGCGCCTTTGCTCAGCAAAGCAACGCTTGCCTTTTTCTCCCCTAGCCCTCAGGTCTCCATAGGCCAAAGAGGGTCTGGGCTGCCTCTGGCTCCCTGGGCCCTGCTGCTTTGCTGGTGGTCTCCTGAGCTTGAATCCCACTCCAAACGTGTTCTCCTTCGTGGAGAAGCA	-64.1
>chr14_50966078_50966278_7	CATGATTTCTGAATGACAAGGAGGACAGTTTATTGGGAGTTGACAGGTGCAGGAGGAAGGGCTGGACCAGGGTTGTTGAGGGGGAGACCCTCACGGGAGTCCTGTGGCTCCAGGCCCCTGAGGGTGGGGGCCCAGGGACCTAGGCGCACTCGGAGGGCATCACTGTCTTCTCCACTGTGTTCCCCTGGTGGGTGACCTGGC	-64.1
>chr14_28245946_28246146_35	CCCGATGCCTGTAGAAACACGGATCTAGAGCAGATGGGTGTGGCTGCCGGAAAGCAGTATTTCTATATGAGTTGAAAAAGAGAGCTCCGGCGGCGGCACATCCTCGTTAGTATAGTGGTGAGTATCCCCGCCTGTCACGCGGGAGACCGGGGTTCGATTCCCCGACGGGGAGGCTGACTTACAGTTTTGGCCACCCCAAAA	-64.1
>chr1_136969721_136969921_10	CGTGCACGCAGTCCCGGCCGCGGCGCAAGGTGAGGGAGCGCAGGAACGTGGCCCCGTTTCTGACCGAGGCGTCGGTGTCGAGGACGAAGGCAGGCACTCCGGGAGTAAAGCTGTTCAGGCAGTTATCCGCGGTGGGCAGATCAGGGGTCACCCGCGGCTGCCCCGCTTCGGTGCGCAGGAGGCAGACCCCGAAGAGAAGCC	-64.1
>chr6_50685840_50686040_5	CTGGAGCCCAGGGCAGCCCCTTCCTGGCCTGGACACCCTCTCTGCCCACGCTCTGCAAGGGTCCCCAGGCAATGGTGCTTTCATGATCACTCAAGTGGCATTTAGCTTCCAGTCAAGGGCTTAGGAAAGCCCTGGCCAAGGGTAGTGAATTTTCCAGGGACTTGGCCTACTGAGGAGAAACCCGGGGAGTCAGCGGGCACG	-64.1
>chrX_48431210_48431410_7	AAAAGGGGTGGAAACACCATAGGAATATCTTCCTCTGCACATGCACACATGAGCTCTTGTGTGGTGGAGCATATCTTCTGCAGGCTACAGGGAGCAGGGGCAAACCACTGTAGCTATCCCAGGCTCCAGACATGGGCACAGCCAACCATAACTAAGGATCCCTGAACATGCAGCACCTGCAGGCTCAGTCACCTCAGGGGT	-64
>chr1_283616446_283616646_5	AGAAGGCTGATTTGGGTCCCCGCACCAGCCTTCTCCTAGGGAAAGGGAGCAAGAGGAAGAGAAGCATACGGGTGACCTCACCCTTTGTGACTGGCCGTTTTTCCGGCTGGGGCGCGAAGCATCCCCGGCCAGACTGCAGCAATGGCCCTGCCCCGCCCTTCGCTGCAGTCCTGGAAGGGCTCCCAGGGGCGGAGGGGTGGG	-64
>chr4_3009903_3010103_5	CAGAGGGCGGAAGGCTTCCTGGAGGAGGTGATCGCCAGGAGATAGCAGTGAGTGGTGCTTGAAGAGAGATCTTCGTTTCCTGCTCAGGAATGGAACCTGGGCAGCCTGGGTGAAAACCAGGCATCCCAGCAGCTAGACCAGTTGGAGGTAAAAGCCGAGTTGCCCTGCTTCTTGCCCCCATTGAAAGCAAGAGTGTCTCAA	-64
>chrX_113354200_113354400_7	TAGAGAGAGGGGGCCCCAGCCTGGCCCTGCCCCTCTTGTCAGCCCTAGGAGACCACAGGCAAGGTTGGCCATATGTGGCATTTCCTAACTTTGGTGTGGGGGTGGGTCTCAGAGCGGTGAGAGTGTTCGTCTGAGGGGGAGCCACATCAGTTTAGAAGAGGGAGGATTCCTAGGCTTTGGCAGGAATCAAGGTAAGGACCA	-64
>chrX_122630116_122630316_9	TCTTCTTCAGCCTAGACAATGTGCACGTGGACTTTGCCAGCGCCAGCGGGGGCCAGGACTTCCTGTACCAGCCCAACCCCCGCCTGTCCCCCTTCAGTCGCGAGGGCCCCGGCCGCTCCTAAAGCATCAAACCAGGTCACGTCTTGGACGTGGAGGTGAGGGCGTCCCCCCCCAGCTCGGTGCAGGGGGCCGCGGGCGCAG	-64
>chr6_58292085_58292285_11	GCTGGGCAGACCAGGGAAGGGGGGGGTGGCTCCTTGGCTTCAGCCCTTGGAGTCCTCAGGGGCCACTGCTCCATACTCTTACCAGCCTTAGCCCAGTTTAGAGAATCACTAAACTTCGCATTCTACAATTACAGGATTCCAAAGACACACAATTACCTGCACAGGGTCCTTTATCATCTTAAAGGGCTCTAGGTTTAAAGA	-63.95
>chr12_50197586_50197786_5	GGAAGGGGCAGCCTCAGCCCACGAGGTTCCCCTGCCGGCTCCTCCCCCTGCCTCCCACCCGGGCCCCTCCCCCGCACGCACACCTTGATGAGGTCCAGCAGCAGAGAGGACTTGAACATCCAGTCCAGCTTTATGTCTCTCTGGGCGAGGAGGTCTTGGAGGGAGCCGCGGGCACAGTGCTCTGAGACCACGGCCAGCATG	-63.9
>chr12_1061360_1061560_6	TCTCCTGGTCTGTTTTATTCCTTGGCTGAGACCCAAAGAGAGCGGCACGCGCTATGGGTGGGTGGGGGGGGGGGGGCAGAATTGGGACCATGCCGCAGGCGCACGCTTGCTTGGCAGAATGTTAGAGGCAAAAAGGTCCCCCAGAAATGCCAGAACCACAGCGGGGACAGCCAGTTCACACTGGTCAACTTTACTTAGAAC	-63.9
>chr6_253090_253290_9	CAGGGAAAGGCGCACAACGACGACCAGGCCGAGAGACCCCACCGGCCGGGGGGAACGCACGCGCCGCGGCGCGGAGGACAGGCGCAGGAGGAGGAGGGCGGCAGGCGAGGGAGCAACGAGAAGAAAAACCCGGCGGTCGCCCCCCGACCGCCAGGGGCCCCCCCTGCCTCCCCCTCTCTCCCTCCACGCAACCTCACGCGC	-63.9
>chr12_32035377_32035577_5	CAGCCTTCCCCAGCGAGCCAGCGCCAGACCCTGGCGTCCTCCATCTTCTCTCCTGAGCTCCCCCTGTTCCAGCTGCCTGAGCCACGGACCGCAGCACCACACACCCCCGCGGGGGGGGACGCCGCGCCCCATCCCCGCCCCCCGCCCCACCCCAGCCCCCCCGCGGGGGCCCTGACCCCACCGCCGGCGGGCCCTGGCTGA	-63.89
>chr12_41115943_41116143_5	GCTGCACCCAGAAGGCTGGGTTTCCTGCTACGGCAGCACCAAAGGCAGCTGTGAGATCTGGGGGGAGCCCTTCCCCATGGAGCTGCAGCCTCAGCCACAAGAAGACCCACAATCCCCATCTTCTGCTCTCAGAGCCGCGGTACAAATCAGGGTGGGTAGTGAGGGGCCAGGGCCGTCTTATCCGTGGTTGTAACCCCAGCC	-63.85
>chrX_125089902_125090102_6	CGAGTGAAAATCCCCCTCGTCTGGACTCGGAAGAGGCGACACCCCAAATCACTCACGAGAAGCGGTCTTGATGCAAACAGCAAGAGGATTTTTATTCCAAGCGCGCTGGGGCCCACAGTCGTACACCATGCAGGGGTAGAGGACTGCGGCCCCCAGTGCGGAGTCAGGACAGTTTTTATGGGATTCACAATAAAGCCTGGG	-63.8
>chr4_97980942_97981142_5	ACCCAGGCCTGTTGTGGGCCTCCCTGGTCCATCCAGGGAGGATGGACCCTGCCTTTCAAAATATGGCCTTCAGACTTCCCATTGTGGTGCAGCAGAAGTGGATCCGACTAGTATCCATGAGGTTGTAGGTTCGATCCCTGGCCTTGCTCAGTGGGTTAAGGATTCGGCGTTGCCGTGAGCTGTGGTGTAAGTCGCAGACAT	-63.8
>chr1_187872806_187873006_52	ATGGAAATAGTCTGGGCGGGCCCTGCTGATGACGTCACCACACCGCAGCCTCTAGTTTTGTCTTGCGCCTTCTGCCACCGCCGGGCGCGGTGGCGCGCGCCTGTAGTCCCAGCTACTCGGGAGGCTGAGGCTGGAGGATCGCTTGAGCCCAGGAGTTCTGGGCTGCAGTGCGCTATGCCGATCGGGTGTCCGCACTAAGTT	-63.8
>chr2_25657590_25657790_5	CTCTGGCCCACCTGAGTAATTTAAAGCCGACTGATCCAACTGCGCCACGGACACGGGGCCTCGGGACACCTGCGCGAAGGAGGCACTGTCGTGCAGCTGGGCGGGCTCAGGCCCCGCGGACTCGGCCATCCTGGTCTTGCTGCCGACGTCCGAGGTGGACCTGGGCGAGAAGAGGAGCTGCCTTAGCCGCCTTCCGGTCCG	-63.8
>chr4_103347087_103347287_71	GAGGTGGCCGCTACTGTCTGCCGGCTTCTGCGGGAGCTGAACACTACAGCACACATCCGGGGATGAAAGGAAGGTTCCCGCGGGAGGACCAGGCAGCGCAAAATGGTTCCCTGACCGGGAATCGAACCCGGGCCGCGGCGGTGAAAGCGCCGAATCCTAGCCACTAGACCACCAGGGACTTGGAGGGCATACGCTTTTCTC	-63.8
>chr8_822602_822802_9	GCAGACGCTCCGATTACCTTTCTCTGCTTGTGCCTCGCGCGCTTGGCCGCCCGGGTGCTGCTCACGGGCTTGGTCTCTGAGCTGTTGATGAACTGCAGCAGGTCTTCCACCCGTCGGTGGTCAACCACGCTCTCCCTTTCCGAGAGCTGGTCCGCTTTCTTAGGCTGCTCCTCCTTCCTCTTGGTCAGCCGCAAGCGAAGC	-63.8
>chr7_60790301_60790501_8	TCAGGCAACAGCGTTGTGGGTAGGCGGTACCGGTTCCACGGCTTGCTCTGGTCCAAGGTGATGGCGGCTGTGGTGGTGATGGTGGGCGACGTGGGGGCCTGGGGGACATGCTCGGCATTCTTGTTCTTCTCCTGGGCGTACACCACAGACAGAGCGATGATGGTGGCCACGGCCGCCACGCCGAGGAGGATGCCCAGGATG	-63.8
>chr7_22911616_22911816_5	TTGCCCTTGGCCTTGTGGTGGCTCTCGGTCTTCTTGGGCAGCAGCACCGCCTGGATGTTGGGCAGGACGCCGCCCTGAGCGATGGTGACTTTGCCCAGCAGCTTGTTGAGCTCCTCGTCGTTGCGGATGGCCAGCTGCAAGTGGCGCGGGATGATGCGCGTCTTCTTGTTATCGCGAGCCGCGTTGCCCGCCAGCTCCAGG	-63.8
>chr4_115465186_115465386_5	CGCAGGCGGGGAGATGGCTCATTCAACCTCCACCAGCGGCCCGGGGCCGCCGACCGTTGACACGTTAGCCCCAACGCCGCGGGCTGCCGTGCACTGGAGCCGGGCTCAGATCAGAATCGCCTCGATAATCAGCGGCCCGGGACGAGCCCGGCCTCGTCTATCTGATCAATTCATCACGTCTGAGCGCCGGGCCCCGTAGGC	-63.72
>chr16_52351372_52351572_5	ATCACAGGAGAGACAGCCATCCGACACCCTGTGCCTCAGTGGGTGCAAAGGCAGTGCTCAGACTCAGGCCCCCATGGAGCCCCTGATGCTTCCCACCCAGGAAGGCGCGGGGTGGGGCGCATCCCCCGGCTGGTCAGGTGCACCGGCCCCTTGATGTGCGGGGGCTGTTTGCTTTCAGGAGCATGATCTGTACTTCAAAAG	-63.71
>chr17_32422728_32422928_5	GAAGCTGAGTTCAATGGGACCACATGGGGAAACTTGCTGAACTCAGCATCCACTTGCTTCGGCCCTCCTGTACTTTTCTTCCTGGCTTCTGATGAGATCAGATGCGTTCAGGGTGGTATGGCCGTAGAGTCTTCCTGGTTTCTGGAGCCGGCTGTCATCCTTTCTGATTGGACTAGGTTGGGTCACGTGCCAACCCCAATC	-63.7
>chrX_231353_231553_5	AATCAGGCCTGCCTACTGGGCCCTCCCAAAAAAGGGGGCTCAGAGAGCTTTCAGGTTGGGGAGCCCACGGTTGGGAGAGTGCAGCCCTGCCAAGTTCAAGGAGACAGAAGCTCCTGCATGTGGGACCCACTCCCACCCTCCCCTCTCCCTCTGGCTGTCCCCCCCCCTTGATGAGCAACAGGTAAGTCGGGTGTTTCCTGA	-63.7
>chr10_61719480_61719680_11	GAAGAGCCTCTGACTGGCCACTTACCGCCTCCTCCAGAAGCTGCTCATCAGGGTGGTCTTTGGGAGTGTGTCTAAGAATCTCCTTCAGCAGCAAAGGGTATTTGACGAGGCGGCTTCGAGGAATATCCAGGAAGCTCCACAGATCTAGTTTGCGGCTGAAGGGGGACTCCAGGCATCGCTGGAGGAAGTCTTGGACTCTGG	-63.7
>chr3_36670530_36670730_5	GGCGGGGTGCTGGGTGCGAGGAGGGTGGGCGGGGCCGGTGTCTGCTGCTCCAAAGCCTGGGAGGCCCCTGACGGGAGCAGCACTGCACTTGTGCTCGCTTATTCTACTGCGTCCCCTGGGCTGCGGGATCCTCGTGGGGAAACATCGAAAGCACATTCACTTTGGTATTTCGGGTTCTCAGCCCCGTGTCTGCTAAAGAAA	-63.7
>chr7_135690096_135690296_14	AGATCCCAGGGGGGAGGTGGGGGCCAGCCCCAGGCTGACAGAGCTCACCTTCAGCAGAGGGAAGTTGGCCAGCAGGCTGGGGTCCAGCTCTTCCACGTAGTAGAGAAGTTCAACCAGCTGGATGTCAGCCCTGCTCAGCTTGTTGCCCACAAGGTAGTCTTGTCCATGGCTCTTCAACACCTGGCGGAGGGAGGGGTCAGC	-63.61
>chr12_32770610_32770810_5	GCTGTGGCATTAAGCGGGTGGTAACTTGGAGAACAGCTTTTGGGACTCTTGAAAGGTTTATTGCTCAAGTAGTCTTTCTGGCTGCTGGGCAGAGAGGGAGGAAGGCCCATTTCTCCTACAGTCTGCTGAGGACCTCCTACCCCAGGTTCCAGGAAGGCTGTCTCTGATCCCTCGGGATCGCTAGGCCAGGGCTCCAGGCCC	-63.6
>chr12_24213616_24213816_5	AAATACAGCTAGGAACCATGAGGATGAGGGTTCGATCCCCGGCCTCGCTCAGTGGGTTCTTAAGGATCCGGCGTTGCGGTGGGCTGTGGTGTGGGCCGCAGATGCGTTGCTGTGGCTCTGGCGTAGGCAGGCAGCTACAGCTCCGATTCGACCCCTAGCCTGGGAACCTCTATATGCCATGGGTTCAGCCCTAGAAAAGAC	-63.6
>chr14_22549638_22549838_8	CTCACCATGGAGTTCACCCACAGTGGGCCCTTATGGGTGAAAGTAGGCAGCCAGGCCCTGGCCGCGGGGACCCTGTGGGCTCAGCCCTCTTCTTCTGTCAGTTGGTGTCCCCACAGTTCTGTTTCTGCCACTAAGTGGCACCCAAGCACCATAGCCGACATTCCCAGGGCACAGAAGCCTAGAAAGGCAGTGGCTGCAGGT	-63.6
>chr9_85924363_85924563_5;>chr9_85930518_85930718_5	GATAACGGAGGCACACTCTGGCACTTGGAGCGGGGGAGCAATCAGATCCTGCTCTAGAGCACAGGGAGCTCTGCATCTAGCCATGTGGCTCGGCACACGAGGGAGGCGAACGGGAGCAAAGGGCTAGGGGACACGCCTGGGAGGCTGGATCTCTTGGCTGGAACAGAGACAAGGACAGGGCCGCTACACATCAGGTCTGGT	-63.6
>chr14_49930550_49930750_6	GTGGCAGGGGCAGCCTGTGAGCCTCCAGCCAGATGCAGGTGGCCTGGGGTGGGGGGTGGAGGGGGCAGGAGGTTTATGTTTGAGGCTGTATCACTGTGTAATATTTTCGGCGGTGGGACCCATCTGACCGTCCTCGGTGAGTCTCCCCTTTTCTCTCCTCCTTGGGGATCCGAGTGAAATCTGGGTCGATCTTCTCTCCGT	-63.6
>chr5_21724600_21724800_6	TCGTGGGCAGCCCATCCAGAGATCCATGCCGGGATTTACTGCCCACCACCAGCAGCGTGTTCAGCGGGGGGGGGGGGGGGTGCTAGGCAGTATAGGGTCCCTCTAGGGAGGGGGAGGATCCTGGGGGTCCTGGGGGTGCAATAAGCCCGGCACCCCCTCTCTCGCTTCCAGCTACCCCGCCTTATCCTTCAGAACTGCAAG	-63.6
>chr5_6853071_6853271_6	TGGGGAGTATGGGCGGCACTCCCTCTACAAGATGCTCGGCTACTTCAGCCTGGTGGGCCTTCTGCGTCTGCACTCCCTGTTGGGGGATTACTACCAGGCCATCAAGGTGCTGGAGAACATCGAACTCAACAAGAAGGTAAGCCCTGGTCGGCTCGGGCCCTTCCCAGAGCCAGAGTCTAAGCTCTGCTCTCCTAGGACAGG	-63.6
>chr3_122182943_122183143_8;>chr3_122544288_122544488_8	CACAGGGAATGGAGTTGAATCTCTGTGTGGAGCTGGGTAGATCTTGACAAGTTTCTTGCCAGGTAACCCGCCTCCCTCTTTCAGACACGAGGAGGGCAGGGTGGGCAGTGGCTTCATCCAGGGTCACATTTGCTGCAAAGACAAGTGGACTATCATGCTTCTGGCAATGGTCATAGGCATGGGCCAGAGGGCTCCCGTTCT	-63.6
>chr1_265941498_265941698_6	TGCGGTCGCACCAAGACCCCCTCCCCCCGGGCTCCCTTACCCCCCGAGCGCGCGCCCCGCCCCCGCCTCCTTCCAGCGCTCACGGGAGCGCGCGCCTTGTGCTTCCCGCTTCGCGCCCCGCCCGCGCTCCCGCGGGCTCTGCCGGCCTTCCGGCTTCTCTGCCCAGGGCCACCTAGTTCGGACACCTCCCTCTACCGGCGG	-63.6
>chr15_30946878_30947078_5	CTGAAGGACAGCTGATTTCCAGGAATTTGATTCCTGGAAATCAGGTTAAATGAAACGGAGAATCCAATTACAGCAGGATTCACACCCCACCCCCTCACCAGCAGTGTGGGGAGGGCATCTGTCAGGGGCCGGGCCACCAGCCTGTGCCAAGAACCGTGTCCTGTTTATTTTCTTGGCTTGATTCAATCATTCAGGTGATTT	-63.5
>chr1_288808780_288808980_8	TGTCCCCAGGCCAGGAAAACAGAGAGGCTTCAGCGAGAGAAACAGAGGCCCCCCAGCTGGAACAGGCCATCTGCCAGGGAGAGTCACAGGCCTTTAGAAAGGTAGCTTCTGGCAGGCCATGGTTTTGCAGGGACTGAAGGCCTGGCCGTGGGTCCCCAGGCCCTCCAAAGGCAGGGGACCGTCCCCCACCACAGCACAGCA	-63.5
>chr16_76745609_76745809_5	ACGGCCTCAGCACAGACAAAGCAGGGCGGGCCCGACTTGCCGGAAGGACCCCTGCAGCTCCCTGGAAAACGGGCTCTCTCGGTGGTTGGGGGCGCCGCACAGGGATCTGAGGTCGCGGAGGGCGGGGATCTGACCAAGGACGCAGAGGGACTCTGACGGGTTATGGCGCGGAGGGGCCGCTGCTCTCAAACAAGCCCCCGT	-63.5
>chr3_35054037_35054237_71	CGGCCGCCACTCCAGCTCCCGACCCAGGGTGAGTGATCCTATTGCGCAATAGGAGCTCTGACGCCCTCAACCCGGAAATACGGGGGTGTCTGAAAAAGCTGGGCTCGTCCGGGATTTGAACCCGGGACCTCTCGCACCCAAAGCGAGAATCATACCCCTAGACCAACGAGCCAACGGGAAGAAATGTCGCCGATGTTGGCT	-63.5
>chr13_22372943_22373143_6	CTGAGGATGCTGCCACAACTGCTGACACGGTAAGAGCTGGGCACTGGGGAGGAGCTGTCACTGTGGGGACACATCACCTCAGGCTGTGCATCTAGCATGGGGAGCAGGCTCCACTCCTGGGGGGCCTTGCCCAGCTCCAGACACAGGCACAGAGAAGACATTCACAGGGGCCTTGGTATCTGATAAGGAGTAGAAGCCCAG	-63.5
>chr3_33633503_33633703_6	GCATCTAGAAGAAGGGGGAGGGGGGGGCTGCCCTGTCCGTCCATCCCCCCACACACACAAGAGGCTCAGAACTCGCTCCAGACTCCGGCTTTGGCTGAACGAGGCATGGTTCTTGCTGTCCGGCAGACAAAGACGAGGGGCAGGGCTCTCCGGCTAAGGTTCCAGGGCCAAGTTATCAACCCCCCAGGAGCGTTCCTGAAA	-63.5
>chr6_244706_244906_14	GGTTCTTCCCGCACTCGCCTGGGGTCGCAGCTGGTGGTGTGGAGGTGGTGAGCGAGCATGGTTCGGGCCGCCTCGCTCAGGAGCGTTTCCCCCAGGCGTCAGGCCCTGGAGGGTGGACTAGGTGAAGGACGGATGAGATGAGGGTGGAAAGATGGACGGATGGGTGAGATGAGGCGGACGAGCCCCCCCCCCACGTGGCAG	-63.5
>chr3_69339172_69339372_5	TAAATGGTTGTTAACTGCTAGTAACCACCTATCAAAAAGGAATGCTTTCACGAATATGGACTATTTATGTAGACCATGAATTGCCACTGGGTCCAAACGGGAAATTTAAACAATTCCCTGGATGGGGTGGGGGCGGGGTAGGGCGGAGGGCGCTGCGTGCGAGGCTGCTGAAGGTTGAGCCCCCGCTCTCCTTCAGCCCAT	-63.5
>chr7_131891561_131891761_6	TGAAGCGTCAGGGAGCAGGCGGGAGCACCCCGTCCTGCGGAGGCGCAGCCCCTAAGCCAACCCGAACCCGAACCCGAACCCTCCAAGCCGTACCTTGGAGTTTGAGAAGGTCGGATCGTTTTTCGTCCACGTCCGGTCTTTCTGCTTTGAGAACTTCATTGAGACACTGGCTCTGCAAGCTGCTGCGGGTGACGGTGAAGT	-63.5
>chr12_56213075_56213275_5	TTAAATTGGGGCAAATGGCTAGAGTGCAGAGTAATGCCATCAGTGGGCATTATGAATGCAAGACTGGAGAATTAGCAGCCACCCCTCAGACGGAGGACCAGATGGAGAGTGGACTCTTTCTGGATGTTGTAATCAGAAAGAGTGCGGCCATCTTCCAGCTGCTTGCCTGCAAAGATGAGCCTCTGCTGGTCAGGGGGAATG	-63.5
>chr2_50122639_50122839_6	GCACTATTGGGGGGGAGCAGATGGTATTCGTTCGGTGGGGGGGGTCAACGCTGGGTCCAACATTATGCACGCCCCCCCCCCCCCAGCTCCCTCCTCTTCTTACCATATTCCTTCACCTCAAACTCAGCAGAGAAGACTTGCTGGGGAGCATCCTCATAGTGGGCTCGGATCTTCCACTGCCCCATGCTGTGGGGGAGGCAG	-63.49
>chr3_90654925_90655125_7	GCTGCCCTTCCCTCTGCCCCGGGAGGCCTGCAGCAAAGGGTGTGTGGTGTGCTGGGAGTTGAAACATTGTACTTAGCTAAGAAGTTTCCTGGGCTTTCTGGAGGGGGGGCCCGGCCGGGGGTGTCATTGTCAACGGTGGGGAAGGGCAAGACTCTGAGGGGCGGTGGCCTAGGGAGGGGGCTGGGGCAGAGAGCAGCAGGG	-63.42
>chr8_118613497_118613697_5	ACCGTGTTGGGGCTTCTCCGCGGGGCGGCGAGGGGACCCTTTGGCTTGACGGCGGCGCTGGGTGGCTTTTTCTTTTCAGGAACAGTGACTGTGAAGGAAAGTTCGGGCTGCTCCGACTGCCTGAATCTGGGCAGAAAGTGGGTAGAGACGTGCTGGGGTTTCACCCGGGGGCTGCAGCCCCGCTTGGCCTTCCCCCGCTTG	-63.4
>chr6_26114094_26114294_5	GACACTCCTCGGGGAACAAACCAGAGCATCAATGCGCCTTTGCTCAGCAAAGCAACGCTTGCCTTTTTCTCCCCTAGCCCTCTGGTCTCCATAGGCCAAAGAGGGTCTGGGCTGCCTCTGGCTCCCTGGGCCCTGCTGCTTTGCTGGTGGTCTCCTGAGCTTGAATCCCAGTCCAAACGTGTTCTCCTTCGTGGAGAAGCA	-63.4
>chr8_46930766_46930966_5	CAGGCCTTAGGCGCCAGCAGGTGTGGAGGCTACAGGATCATCAAGTAGTTAATTTCTTCCCCTTGGGGGTTTTTAGCATCTGAAAAACTCAGGAAATATGCATGAGAGACTGTAATCTGGCTACTTCAGAGGGAGCTCAGGCAGAGGATGTGGGGGAAGAGCCTGCCTCGGGAGGCCCTACGGGTCCTCCTGGTGGTTCCT	-63.4
>chr1_157046798_157046998_10	CCACATCTCTCCAGCCCCCACGCTCCAGCCCAGGGCCCTAGGATTGGGTCACTGCGCCTTGCCGGCCCATGGCAGCACCTTGCAGTCATGCAGCAGGGTCTCTGCCCCCACGTCCTTGGAGTACTCTGCCAGGTCGAAGTCAATCTGGTCATAGAGCGCTAGCTCCTCCTCCGTCAAGGGGGCCACGGCCTCGTTGATGCC	-63.4
>chr14_45279033_45279233_5	CTATACCGGGGTGGTGGGGAGAGAGTTGGGCGGCTCCAGAGGCAGAAGGTCCCGGCACTTCCTGTCTGTGTGTCCTTGGGCGAGGCCATTCTTCCATAGGAATCTCCGTGTCATCATCCGTAAGTGGAGACAATGGTACCTACCTTTGGGGACAGTTGTGCAGTGGACATCTTGGGGCACCACCCAGATGTCCCTTCAAGG	-63.4
>chr7_24529618_24529818_52	GGGTGAGGAGGGGACGTGGGGGGCAGGGCTGGGCCAGGGTCCCCACCTCCTCTCAGGATGCTCATAGGAACACAGACCCTTTCAGATGCAGCTGCAGAAACAGGAGTCAGGGGATCTGAAGTCACAAAGTGGGATGTGAACAAATCTTGTGTCCCTCAGTCCCCACAAGGCAGTTGTCTCACACTGTGAAAGAAAATCATC	-63.4
>chr14_57452153_57452353_5	TGTGCGCGCGCGCGCATACACACACACACACCCACCACACAAGGCTGCAGCCCTCTGCATAATCACTTGACATTTACTCTGTGTTGCCCTATAAAGATGGCAGAGCTCTGACTGCATCAAGAGGCCTCGCGGCCCTGTGAAGGGAGCACGCCTTAGGGCTGGCATGCACTGAAGCGTGCATTACCTTGACGTAAGTCATCT	-63.4
>chr2_50126262_50126462_19	GGGAGGAGGGGCTCAGCTACCAAGAGGACTCAAAGAAGGGGTGGGGCTTCAGCGGTCCGGCTGTTGAGCGCGCCCACCTTGATGTTGACGGTGCTCAGGTAGTTGTTGGCGTTGTTCAGCGTCGTGGTCTCGCTGGACAGCACCTGTCTCTTGGCCGGGAAGTCATGGACGGTGACCGAAACCCGAATATCCCCTTGCCCT	-63.4
>chr8_101508_101708_6	CCTCCGGTGGGCAGCGCTGTTACCTTCAGGCCTTCCAGCACAGGCGCGGCGTCCCTCAGGGCCTCTGTCGGCAGGATCACGCCGGGCACTTCTGGCTGCCGCTCAGCCGCCGGCCCCCCAGGGGCAGCTTCTGCCAACACTTCGGGCTCCGCTTCCTTCTGAAACGCAAGGCCGCTGCCGGCTCAGCACCGCCATCAGAGC	-63.3
>chr6_118363263_118363463_5	AGCCGTAGGGCCCTGGGGGGACACCCCCCCCCATCCAATCCGTCCTCTGGCCTGACCATAGTCTTGTTCCGGCTCTGGGTCTTCACTGGCCTCGCTGATTGCTCGCCGCGTGTCCAGGATCAACTTGATGTTGACAATGACGGTCACCAGTAGGAAAAGCACAGCGCCTGTCTGAGGGGCGGGGTGGGGATGACTAAAGAG	-63.3
>chr6_9166971_9167171_5	AGGTGTGGGGCGCCCCGGCGCGCCCTCCCTTGAACTCCACCCTCCGAGGCCTCCACCACCCGCAGACTCACCACTGTGCGAGCTGAACCACCTGGGTGCGATGTGCAGAGGTAGAGCATCCGCCAGCGAGGCTCGGGAGCCCAGGTACAGCATCCCGTCTCTATGGTGACCGCCGCCCGTCTCCTGGTAACCATTGCCGTG	-63.3
>chr14_118503088_118503288_6	CTTGTCCTAGGTCACGATCTCTTCCAGCAGCCTCCACTCACCCCTGTGGGGAGTGCCCAGCCCTGGCCAGAGCCCCCGGCCCCACCCCCGGCACAGGCCCCCGCGCTCCGCCAGGGCTGCTTCTACCTGCTGGTGCTGGTGCCCATCACCTGTGCTCTGCTGCAGCTGTTCACCTGGTCCCAGTTCACGCTGCACGGGAGA	-63.3
>chr3_33389471_33389671_5	TGAGCTGGAGCAGTCCAGACTTCACAGGACAGGCGAGTGCCCTAAAATCCTTGTGAAGCAGCCACTGGGTGAGTGGGAACAGCGTGATGACTGGAGCTTCGGGGTAAGTGTCCCAGTCCGTCTATGACGCGTTCTCCAAGCTCGTCGGCACGTCACCCTTAAGTCGATGCATAGCCCTGCTGCCTGAGAGCCAGGACCTCC	-63.3
>chr4_108662994_108663194_5	ACGGGTGAGCCTGGCTCTGCCCGGGAGGCCGCCGTCCTCTGGGGCCCGAGGAGCTCCGGCCGGCGCTGGTCAGGCGGGAGGCCCTCACTCACCCACTGCTGCCCGTAGCTGTCCTCCACGTCGTTGATCCAGCGGTCATCCCAGTTCACCCGGAGGCCCAGCAGGTGAATCGGGAGGAAGCCGTTCTCAGCCAGGATCACA	-63.2
>chr14_141208721_141208921_6	AGTAGGGGTCATAAAATATGACGCTGAATCCAAAGGCCTTGGCTCGAACAGCAACTGCCTGCCCCGTGCGACCTGTGCAGGAAGAAAGCATCGGGTGAGCGAGTCCCCGGCCGCTCCCGTCAGTGCCTGGGTGCCGCTCCGGCCTCAGCCTCAGGATTTCTGGCACCTGGAGCCTGCACTTGCTGTACTGCTGGCAGGTGG	-63.2
>chr6_10072958_10073158_170	CAGCACCCTTGGCTGCTGCAGACTGGGTGTGGCTGCGGGAAGCTGGCTCCTCCAGCAGGATTTCTGTGGGGGAACTTGCTGAGAAAAGGCCAAAAAGCAGCACTGCATTGGCCGGGAATCGAACCCGGGCCTCCCGCGTGGCAGGCGAGAATTCTACCACTGAACCACCAATGCGCCAGCTGTCCTGGGACACATCTGCAG	-63.2
>chr12_24682601_24682801_8	GAGGAGGGACAGCCGGGCCGGCCCTCACCGCTCTTCCAGTCGGAGTGGCACATCTTGAGGTCGCGGCAGGTGCGGGCGGGGTTCTTGCGGCTGCCTTCGGGGCTCCGGATGTTCTCGATCTGCTGGCTCAGGCTCTTGAGGGTGGTGTCCACCTCGAGGTCACGGTCGCGGACCACATTGGCATCATCGGCCCGGTAGTAG	-63.2
>chr13_26605587_26605787_16	GTCTGGGGATCAGGGGCTAGCCCACCGAATCTGGGCCAGAACGCTGCTCAGGCAAGAGAGCAGGGAACGAAATCCAAGTGCAGCTGGAATGCTCTGGAGACAACAGCTGCTTTTGGGATTCCGTTGCCCGCTGTCCAGCCGTGGGGAGTGGGAGGTTGAGAGGGGTAATCTCTTGCCTTGGTGCCAGATCAAACTTCCTAC	-63.2
>chr9_96263898_96264098_7	ACTGATGCTCTAGGCCCAGTCCTTGCTTTTTCTCCACTAACGAAGGACAGGATGGGTGCATTCTAGTCATGGAGTGAAAAGTGGTCCAGGGAGCTCCCTGGTGGCCTAGTGGTTAGGATTCGGCACTTTCCCGCTGCGGCCTGGGTTCCATCCCTGGTCTGGGAACTGATAGCCCACGTCAAGCCATTGCATGCCACAGCC	-63.2
>chrX_78763520_78763720_5	CGAGTGAAAATCCCCCTCATCCGGACTCGGAGGAGGCGACACCCCAAATCACTCACGAGAAGCGGTCTTGATGCAAACAGCAAGAGGATTTTTATTCCAAGCGCGCTGGGGCCCACAGTCGTACGCCACGCAGGGGTAGAGGACTGCGGCCCCGAGTGCGGAGTCAGGACAGTTTTTATGGGATTCACAACAAAGCCCGCG	-63.1
>chr14_38317654_38317854_7	CTCCCAATGCCAGTGGCTTGTCATGTGGGCTCCGGGCTTGAGCTAAATCTGCATCACACTGAAATCAGCTGTGGGTGGGAGGTGTGTGTCAGGGGTGGGGGGCGGGGGGAGGAGGAGGCGAGGTCAGAAGGAACAGGTTGCAGCTCCCCAGCGCCCCGTATCCTGCAGCATCCCGAGTTCTTGCTGGATGGTCCTTCCTCA	-63.1
>chr9_6008581_6008781_5	GCTGCTGCTCCTCCAGGGCGCCCGCGGCCCTGCGCGTCTCCTCCTCCAGGCGGCCCTGGCCGACCTTCAAGGACTCCTCGAGGGCCCGGACCTGCTCCTGGACCATCTTCTCGTTCTCAGTCGCTTTCTGCTGCTCAGACCTCAGCTGGGCCTTCAGTTCCGCCACCTGGGCCTGGGCCTCACACTGCTCCTGGCGGGCCG	-63.1
>chr18_46982613_46982813_7	CTCAGAGTATGGGCTCTACCCATTATGGATAAGATCCCTCCCCTTATCCCTGAGCCCTGGCCGTCGGCTCTTCTGGCTGTGTACATGTTCTCTTTGAGACCGTGCGCTCCGCCAGGGGGGAGGCGCTGAGTGTGGCTCCTCAGGAGTCCCGAGAAGCCAGTTCCTGACTTGTGGGGACATGTGGGGGCATGTGGGGGCGAA	-63.1
>chr7_688830_689030_5	TTGCTGCCTGATGGAGCAAAGGGCCCAGAGACAGAGTCGGCGGCTTCCAGGCCCCGGGCACCCACCCCCAAGTTCTCTTTTCTGCCCTGCGAGCTGCTTCCTTGCTGTCAGAGACGAGGAGAGCTGAGCATCTGGGGCCATGGGCAGGGGAGGCTCTTGGAAAGCCAGCGCCAGGCGCGCCTCCTAAAGTGCTGCGGAATG	-63.1
>chr7_130913222_130913422_18	CGGCTGGCCCGTACCCCACCCCCACCCCCCGGCCAGGGAGCGGGCGGGCTGACCCGGTTGGTTGCGATCTGATAAATGCACGCACCCCCGCCCCCCTGGGAAGGGGTCAGCGCCCGTCGGCATGTATTAGTCTGGAATCCCCACTGCTCTCCAGGAGGAGAGGAGTGAGCGACCAAAGTAGCCGCGACTGCTTTACGGAGC	-63.02
>chr14_75117635_75117835_8	GAACTTGGCTCTGCGTAGTGCCTCAATCACATGCTCCTCGTTCTGCAGCTGTCTGGAGCCTGTATTGGGGACAGCATGCCAGTCATGAATGTCTACTGGAAAGGGCTGTCTCCAAGGTCCCTTAGGGCAACCTATACAGGCAACAGGGTGCATACACTACCGGGGCTGCTGTTTGCAGCCATTGCACACCAGGCCCCCATG	-63
>chr1_3714897_3715097_6	AAAGGGATACTTTGGGAAATCTCACTCCTACCCCAGCTTTCTTTCACCACTGCCATCTCTTCACACACCCACGCGTGTGCGTGCGTGCGCGCGCGCGTGTGCACGCACACGCGCGCGCGCACACACACACACACACACACACACAGAGCGAAGAAGAGAGAACCACTCCTGTTCATTTCTGCAGTAGCCTTCCAGAGTTTC	-63
>chr14_146475406_146475606_6	AGGTGAAGTCTCCGTTTTCCTCCACACACCGCGGGCAGAGACATGGGGCACAGGAGCCCTGGAGAGAACACCGGTGCCAGCCGGGCAGAGAGCAGTCTGGCCGGGGACTGGAAGCATCGGCACCACTGGGAACTTGCTGGAGACACCGAATCCCACCCCGGAGCTGTGAACCTGCATGTCAACAAGACCCCGGGTGATTTC	-63
>chr6_28901998_28902198_7	ATGGGGTGCTCAAGTGCCAATGTCGCCTGTGATGGTGGAGCACCGGACCCCTGCTTGCTTGGAGGGCCAATCCCCAGGCCCTCCGTGATGTCAGCTTGTGAGGCTGCGGCTCTACTTTGGTCCAGAGAAGGGAACAAAAGCTTTGTCGCGGCCTGCCATGCAAGCTTCAATCTCCTCCACTGTGCGGGGCACACAGGTCAG	-63
>chr4_38367383_38367583_9	CATGAGGTTGCAGGTTTAATCCGTGGCCTCGCTCAGTGGGTTAAGGATCGGGCATTGCCGTGAGCTCTGGTGTAGGTCGCAGACGCAGCTTGGATCTAGCATTTGCTGTGGCTGTGGTGTAGGCATCAGCTACAGCTCCAATTAGACCCCTAGCCTGGGAACTGCCATATGCCATGGGCGTGGCCCTAAAAAGATAAAAGA	-63
>chr12_54718061_54718261_5	CCTCCACTGGAGGGGACATCCTTCTGGCGTCCACAGGACTTAAGGCCAGAGCCTCACTGAGCAGCCGGGCTCGCCTCTCCCCGCCTTGACCCGGCCATCTCTTCCCGGGCCCCCGTGGGGGACGCCCTTCTCCCGCTCCTGTCTCCAATGGTCCTTTGCGTTCTTGTCACCTGACCCAGGCCCTCCCCCTCGTCGGAGCCG	-63
>chr2_50095559_50095759_25	GCGGAGCTCTCGGGTCACACACCGTCCCCGCCCTCCCTGGGAGCGGGGGTCGGGGTGGGGTCTCAAGTGGGCGTGGCCACCCTCCTGGCGCCTGCGCACCCACCCTCAGCACAGCGACACATTTCTTTGTGGCAGAGTTTGTTTAGCATCCCGTCCTCCTTCTCGGGGTGGTAGAACCGGGTGCAAGACTCATCTGTGGGC	-63
>chr1_98409325_98409525_5	TTTTAATGAATCTGGCCTGTGCTACTGAAGTGTTCCAGAATCTCCAGGGCTCTGGGCACTGTGAGATTATACACACTGGTGTGCATGCGCGCACGCGCTGGAGCGCGCACACGCGCGCGCGCACAAACGCAGGCACCTCCCCACCTCTTATTCCCTGGAGGGCCTGTGACTCACAGTCAACTGCAGGTTTTTCAGAGCTGA	-63
>chr1_267850454_267850654_6	GGAGGGAGACCCGGGTTTGTAATAGGCATCTTTCCTCGAGGCCCCGCCCCCCTTGGTGGGGTGGGGCGCTCTGCCGCTGCCCCCCCCCCCCCCCGGTGAGCTCCTAGACTTGGAACCATCCTCAGCTCTGGGTCTGGGCCTCCCTTGGCTTGTGGTTGATGGAGAAGGGACAGTGGGGGAAGTTAGAATGTGAGAGGCAGC	-62.92
>chr2_63217858_63218058_5	GCCCATGACAGAACTGTGCATCGCCCTAGGTCGGCCCGAAGGGCGCGGGCCCCCCTACGCCTGCGCCACCCCACGCCCCCCGTGCCCCCTCACCGGCTGGGAAGCGTCGCCGCCGCCGCTGCCGCCGCCACCTCCACCGCCACAGCCCCGCCTCGCGCACTCTCGGCGCGCGCCGCGGGAGGGATCCACGCTGTACTCCGA	-62.91
>chr6_26070171_26070371_5	GACTCTCCTCGGGGAACAAACCACAGCCCCAATGCGCCTTTGCTCAGCAAAGCAACGATTGCCTTTTTCTCCCCTAGCCCTCAGGTCTCCATAGGCCAAAGAGGGTCTGGGCTGCCTCTGGCTCCCTGGGCCCTGCTGCTTTGCTGGTGGTCTCCTGAGCTTGAATCCCACTCCAAACGTGTTCTCCTTCGTGGAGAAGCA	-62.9
>chr3_52294395_52294595_8	GGGGCTGGGGGATTGCCAAGGATCTTCTGGGGAAAGGGCCTGAGGCCTGAGGTGGGGAGGGGGGCTGGGGCTGGAGGCAGGCCAGGGGCCTGTGGGCCTCTAAGCCTCACACTCGTTCCTGTTGAAGCTTTTGACCAGAGGGGAGGCCAGGGTCTTGTGGGTGACCTCACAGGAATATAAATTATGACTTAGGTACTGTGA	-62.9
>chr15_133930628_133930828_5	CAGTCCGAATCTCCGCCTGCCCCGCCACACGCACCCAGGCCCACGCCGCGCCCCAGCCCAGGCCCGCTCCCGCCACCACTTTCCCGGGCAGCTTTCAACAGGGGGAGGAGACCGGCGGGGGGCGGGAGAAACCCGGGGCGCGAGGCGTCTCGCCGCGAGGGGGCGGAGGATGCGCCGGGCCGAAGCTTTCCAGCCGCCCAG	-62.9
>chr4_11602787_11602987_5	CGATCAGGCAGGAGCCAAGAGATGTTCCCGGGGGAGGCGGAGCCAGACGAGGAGGCCCTAAAAGCCAGGAAAAAAGGCACCCTGTGTGCAGGTGCAGGAAGGAGGCCGGGGCCGGGAGGAGGGAGAGTAACTCGGTCGGGCCGGAGCCAGGCAGGTAAGGAGGTGGGAGAGAGGCAAACCACAAGGGCTCTTTTTCACTGA	-62.9
>chr4_11531067_11531267_5	CGATCAGGCAGGAGCCAAGAGATGTTCCCGGGGGAGGCGGAGCCAGACGAGGAGGCCCTAAAAGCCAGGGAAAAAGGCACCCTGTGTGCAGGTGCAGGAAGGAGGCCGGGGCCGGGAGGAGGGAGAGTAACTCGGTTGGGCCGGAGCCAGGCAGGTAAGGAGGTGGGAGAGAGGCAAACCACAAGGGCTCTTTTTCACTGA	-62.9
>chr14_52769948_52770148_15	TGTGGGTGGGGTCCCAGCTCCATGTGTCTCGTCTCGCCCAGCTGGTGGGTGCGTCCCATGTCTGTGCGCTGAGCTGCCATGCCACGTCCCATGTGTTAACGCTTGGGCCCCCGTGGGCCCCACTGCCCGGAAACTCGCTTTAATTGAAGCCTTAACCTCTGCTTTATGCTCTTGTGGGAGGCGACGGGGCAGGGGAGCAGG	-62.9
>chr16_66250349_66250549_32	TCTTAGGACCTGGGCATTCAAGATGCTCTGAAGAAGCATCCTGGTGGAAAGGCGAAGGCCAGCACCAACTTGCCAGTCATGTGACTGAACCACCTTGGCAGATGAGAACTCTACCACTGAACCACCAATGTGCTGAGTGAGCCACTTTGGAAGTGGACCCACTGGCCCTGGGGGAGCCACCCTGCAGGCAGTCAGTATGTG	-62.9
>chr7_135748049_135748249_14	CAGATCCCAGGGGGAGGTGGGGGCCAGCCCCAGGCTGACAGAGCTCACCTTCAGCAGAGGGAAGTTGGCCAGCAGGCTGGGGTCCAGCTCTTCCACGTAGTAGAGAAGTTCAACCAGCTGGATGTCAGCCCTGCTCAGCTTGTTGCCCACAAGGTAGTCTTGTCCATGGCTCTTCAACACCTGGCGGAGGGAGGGGTCAGC	-62.81
>chr15_133373217_133373417_6	CCCCCGGATGTGAAGAAAATACATAAAACCACGGTGATGCGCTGACACAGTGCGGTGCCGACATAAACCTGGCAGGGCAGTGGGAGAGCGTGGCGAGCTCGGGGGGCCCCCGTGGGCCTGTGAGGCCACGACGAGGACACAGGGGGCACTAGAGTCAGTGGGGAGTGGGCTGTGGTTTAGCAGACATGCCGGGGACAGAGA	-62.8
>chr1_1789564_1789764_5;>chr1_1955715_1955915_5	GGGCTGCCAGCCAACTCCAAACCGCCGGAAAGTTCGAAAGGCTCCAGTTGAAGTCCACCCTCTGGTCCTCCGATGAGGAGTCCGGAGCCGGCCGCCGGCGCCTGTGGGACCGGCGCGCTTCCCTCCCGGCCCCCAGCCCCTCCTCCCATCCTTCCCTGGACTGTCCTTCCTTCCAGCGGGACTCAGGGGCGGGTTCAATTT	-62.8
>chr13_27200247_27200447_8	TCTGGGGGCCTTCCCTTTTGGTAATGAAGCAAGAATATAATGCTTATGTATTTCAAGATTCTTAGACGTGCTTACCATAAGAAGGCAGGTGCTGGGGCATTCCCTGGTAGTCTAGTGGTTAGGATTCGGTGCAGTCCCTGGTTTGGGAACTGAGATTCCCACATCAAGCCCCTGCACACTGAGGTGGTGGGGAGGGGCATG	-62.8
>chr2_141125_141325_6	CTAGCGGAGGTGATCCCCCAGGGAAAGGCCGGCCAGAAATAGTTCCCGCGGACCTGGGAGGCAGCTGACCCCGTCCCAGCCCCCAGCACACCAGCAGGGCCCGCCGCGGCGCGCGCCCCAAAGCAGAGGACCCCGACTCCGCTCCCGACAGGCCGGGTGAGGAATTCGCGCGTCATGGCGATGAAGTCACCGCCGCCCCCC	-62.8
>chr12_56411854_56412054_5	CTGCCCCCGGCCACCCCCTTCCCACCCCTGAAACACCAGGGACAAGACACACACAGCCGCCACGCTTACTGCCCAGAGACCTGTGTCTCGACAAGGACCGGGAGCCCCCGCGGGGGCGGCTACCTGGGAGATGGAGCCCTCGACCAGGGGCCTCGCGCCCGGCACCACCTCGGGCGTCTTCCGGCTCTCCTGGGTCAGGGC	-62.79
>chr1_248832858_248833058_5	ACAGACGGGGAGTTCCCATCATGGCTCAGTGGTTAACGAACCTGACTAGGAACTATGAGGTTGCAAGTTCGATCCCTGGCCTTGCTCAGTGGGTTAAGGATTGCCGTGAGCTGTGGATCCCACTTTGCTGTGGATCCCTGCTCGGATCCCATGTTGCTGTGGCTTTGGTGTAGGCCGGCGGCTACAACTCCAATTAGACCC	-62.7
>chr14_77458116_77458316_6	ACTCACCCTGCTGTGACCTGCCAGGAGGGATGCGGCGGATACTCAGCTCTACTAGGCCATCCCGCCTAAGCACAGAGGCGATGCCAGGCCCGCCGCGCTCAACTTGGCCGGGAACCGACCCCAGGCCGGCCTTTCCAGGGAGCTGTAGCAGCCACCCGCCACAAAACAAAGACCCGAGCGCAACTTCCGAAAGCCGCGGGG	-62.7
>chr7_28318827_28319027_7;>chr7_28409299_28409499_7;>chr7_28691796_28691996_7	AGGGAATGGAGTTGAATCTCTGTGTGGATCTGGGAAGATCTTGACAAGTTTCTTGCCAGGTAACCCGCCTCCCTCTTTCAGACACGAGGAGGGCAGGATGGGCAGTGGCTTCATCCAGGGTCACATTTGCTGCAAAGACAAGTGGACTGTCATGCTTCTGGCAATGGTCATAGGCATGGGCCAGAGGGCTCCCGTTCTGTC	-62.7
>chr14_30617952_30618152_53	CACTGTCCCTACCTACTATCCAGCGAAACCACAGCCAAGGGAACGGGCTTGGTGGAATCAGCGGGGAAAGAAGACCCTGTTGAGCTTGACTCTAGTCTAGCACGGTGAAGAGACATGAGAGGTGTAGAATAAGTGGGAGGCCCCTGGCGTCCCGTCCCGTGGTCTCCCCGCGAGGGGCGGTGCGGGGCAGGGGTCCGCCGG	-62.7
>chr12_39512294_39512494_6	GACACTGGGCCAATCTTTGGGGCCATAAAAATCCGCTGGACGCGGTCCCTACCCTCAGGCTGCTCCCAGCCTGAGCAGAAGACGTGGAAACCATCAGTTCTAACTAAGAGTCGTACACGCGCTGAGGGGGCTCTGGGTGAGGAAGGGGCTCTAGGTGCAGAGATCGGGGGCCTGAGCCTCCACGGAAGAGTCAGAGAAGAT	-62.7
>chr14_45109338_45109538_11	GACTGGGGTGATGGAAGTGAGTGGGCACATGTCTCCTACCCTTTGGCAGGCTAGTCTGGACTTGCTTGCCTGGGGGCCAGCAGGGTTCTAAGGAGAGAGAGAGGAAGCTACAGTGCTTCTTAAGGCCCAAGCTCAGAACTGGCATGATGTCACTTCCAGCACGTTCTATTGGCGAAAGCAAATCACATGGCCAGTCAAAAC	-62.7
>chr3_33858701_33858901_5	CTCCAGGGCACCTGCACGGCAGCACCAACAGACACGGCATCAGCGGGGGTACGGACACTCCCAGCCCAGGGTTTGGGGGAGGAGTGCAGGACACATGAGACCTACCTTTGTCTTGTTCGCCAGAGTAGTAGGGGCACTTGCGCACATCTCCTTTCCCATCGTGCACGGGGAGCCCGTCGGCCAGCGTCTCTTTGGCCAGCA	-62.62
>chr13_1917447_1917647_8	TTCCATCTGCCAAGCTTGGCAGTAATGCATCATATCAGGCAGTACTTGAGTCTCTTGGCTCCTGCGGATGGTACAGAAAACCTGGGTGGGGCTAGCTGCAGAGTTGTCTCTTCTTGCATGGTGGTCTTTTTCTCAGACCCAGGACAGCTACAGACTTCCTACCAGTGGGTGCTGGTAAGGCTCCTTTTTCTGCCTTCTCTT	-62.61
>chr2_55254594_55254794_5	CGAGTGAAAATCCCCCTCGTCCGGACTCGGAAGAGGCGACACCCCAAATCACTCACGAGAAGCGGTCTTGATGCAAACAGCAAGAGGATTTTTATTCCGAGCGCGCTGGGGCCCACAGTCGTACGCCACGCAGGGGTAGAGGACTGCGGCCCCGAGTGTGGAGTCGGGACAGCTTTTATGGGGTTCACAACAAAGCCCGCG	-62.6
>chr12_39130382_39130582_5	CGAGTGAAAATCCCCCTCGTCCGGACTCGGAAGAGGCGACACCCCAAATCACTCACGAGAAGCGGTCTTGATGCAAACAGCAAGAGGATTTTTGTTCCGAGCGCGCTGGGGCCCACAGTCGTACGCCACGCAGGGGTAGAGGACTGCGGCCCCGAGTGTGGAGTCGGGACAGCTTTTATGGGGTTCACAACAAAGCCCGCG	-62.6
>chr2_9474414_9474614_8	CTGCGGCTGTGGTGTAGGCCGGCAGCTACAGCTCTGATTCAACCCCTAGCCTGGGAACTTCCATATGCTGCGGGTGTGGCCCTGAAAAGCCAAAAAAAAAGAAGGGTCTCAGTCCCATCTGCCATCTTTGGCCCCCATGACAGCCTTCCTCTACCTCAGGGGACTCCTGGGCCAGCCGGTCAATGGCCTCCGGGTCATTCT	-62.6
>chr6_247980_248180_689	GAGAGGAAGAGCGAGACGGACGCACGGAAGCCGAGCGAGCCGGCCGCGGCACCCCCCCCCGACCACCGCCGCCGCCACGGTGGCGGCGTCGGCGCCGGGAGCGACAAACCCTTGTGTCGAGGGCTGACTTTCAATAGATCGCAGCGAGGGAGCTGCTCTGCTACGTACGAAACCCCGACCCAGAAGCAGGTCGTCTACGAA	-62.6
>chr15_4175496_4175696_8	TTATGGGAGTTCCCATCGTGGCTCAGTGGTTAACGAACCCAACTAGGATCCATGAGGACTTGGGTTCAATCCCTGGCCTTGCTCAGTGAGTTAAGGATCTGGTATTGCCATGAGCTGTGGATCCTGCATTGCTGTGGCTGTGGCACAGGCCAGCAGCTACAGCTCTGATTCAACCCCTAGCCTGGGAACTCCATATGCCAT	-62.6
>chr6_115480385_115480585_6	CTCCGTCACTTCCCACCTGTGGCGGTTCTCTCATCATCTCCTCTGCCCTGCAGCTGGCTCACGATGTCCCCAACATGCCGGTCCAGGCCTGCCCCATCCTGAGTCCCAGAGGCTGTTCACAGGAGGGGCTTAAGCCTGTCTGCTGTGGTCACACCTCAGTGGCTGAGTCCCTGCCTGTCTTTACCCTGTGACCCGCAGGAG	-62.6
>chr7_3388671_3388871_12	GTTATCAGCTGGAAGCTCGAGTTTCACCGCCCGCCTGCTGAAATGCTCACTCCCCTCACCGTTTATGAAAAGGCAGAGCCCAGATTTCCAAGCCTCCAGAGGCCGCCGGCCGGGGCCGGGGGCAGCGGAGGTCAGCGCCCCTCCTTCAGGAATCTCGGATCTCGCCGGGCCTTCCAGAACGTGGGTGGTACATGGATCAGC	-62.6
>chr7_7577155_7577355_5	TGGGACTTAAACCAACCCTCATAAGGACTGGTGTCCTTATAAGAAGAGGACATTAAGACACAGACAGGCAGGAGTTCCCGTCGTGGCTCAGTGGTTAATGGATCCGACTAGTATCCATGAGGATGCCGGTTCAATCCCTGGCCTCGCTCAGAGGGTCAAGGATCCAGCCTTGCCCTGAGCTGTGGTATGGGTTGCAGACAT	-62.6
>chrX_5310605_5310805_12	GGGGACACCTGTACAGAGACAGACGCGAGCAACGATGACCACATCTGCCTGAACTTTCCTGCGAGCCGCACTGTCTTGGCCAAGCAAAGACGGAGCAACCACGTGGCCGGGAGGCACGGCCGCCCCTCAGCCTCTCCGCCAACTCCCATCGCTCCTCGGAGGCTGTGGGTACCACCTGGGCATCTCGAAGGAGGACATGTG	-62.59
>chr6_37976534_37976734_11	CTTGGTCTTGTGGGGCAGCATGCCTGGGGGCAGAGGACAGCGGGCCTGCTCAGCGGGCCGTGCGAGGACCCTGCTGCAGCGAGGTGGGCAGGCAGGCAGGTGGGTGGCCTCAGATGGTAGTGCATGTCCAAGTCATATCATGGCCAGAAGCTCGAACACAAGTGGGAAAGTCATCACTGGCCACCTGCCCTGTCACCCCCC	-62.5
>chr7_24531769_24531969_19	GGTATTTGCGGAGCGACTCCACACACGTGCCCTGCAGGTAGCTCCTCATCCGCTCCGCCACATCGGCCTCCTCCTGCTTGCGCTTGGAGATCTGAGCCGCCATGTCCGCCGCGGTCCAGGAGCGCAGGTCCTCGTTCAGGGCGAGGTAATCGGCGCCGTCGTAGGCGTCCTGATCGTACCCGCGGAGGAGGAGCCCGTCTG	-62.5
>chr9_132103577_132103777_7	TTGGTCAAACACCAGTAGAAGCCGGCGTCCCGGTTGGTGAGCTGGTTGAGTATGACCGTGAAGGTGCCATTGCCTGGCTCCTCGTACAGCGCGAGCCGGCCCTCGTATTGCTCGTTCACTAGCCCGCTGCTTTCCACCAGCTGCGGGCAGCGGCCGTTTTCATTCTCTTCCCAGCGACACCAGTACTTCAGGCTGTTTGTT	-62.5
>chr3_65659214_65659414_7	GAGGACAGACACGAGTCTGCAGCCGAACCAGCTTCGGGGGGCATGACCGAATTCCTTCCTCTATCCAGTGGGATCTGGGTGTGCGGGGGCGGGGACGGGGGGGGGGGGGGACCGGCGCATGCGCTTTTTACATCTTTCCAAAATCTGGAACCCGGGTGTGCAGAAATGGGTGAAAACAAGCTTAAGCAAACTGAAGGGGGA	-62.5
>chr6_260918_261118_38	ACCCGGCCCCACCACCAGGGACCCATGTGCAAAGGCTTCCCCCCCCCTGCCACGTGGGGGGGGGCTCGTCCGCCTCATCTCACCCATCCGTCCATCTTTCCACCCTCATCTCATCCGTCCTTCACCTAGTCCACCCTCCAGGGCCTGACGCCTGGGGGAAACGCTCCTGAGCGAGGCGGCCCGAACCATGCTCGCTCACCA	-62.4
>chr10_26148681_26148881_5	CTCATCCTCCAGAACTGTGCTCGGCCCCGAGCGGACCGCTCAGTGGCGGCCTCCGCCCCAGCGGCTCCAACTTAACTGTCCCCATCTCACCTTCTCTTCAGGTGCAGAACTTAGCCACTGTGAACAAAGCGGAAACCAGTCACTGTTCACCAATCAGCTAAGCTCTGCACCTCGTCAGAGAGGTCGTCGGCTGGGCATAAT	-62.4
>chr12_34323825_34324025_5	CTTAAAGAGTAAAGATAGGATTTCCCATCATGGCGCAGTGGTTAACGAATCCGACTAGAAACCATGAGGTTGCGGGTTCGGTCCCTGCCCCTGCTCAGTGGGTTAACGATCCGGATCCGGCGTTGCCGTGAGCTGTGGTGTAGGTTGCAGATGCGGCTCGGATCCCGCGTTGCTGTGGCTCCGGTGTAGGCCGGTGGCTAC	-62.4
>chr14_85149763_85149963_5	AGCTGCGTTAAGGAACAGGCTTTGCTTGTTTTTCTATGCTCCTCTGCCCCGCCCAGGCTCTCTGGGCTCCCAGGTCCCCCAGCGGTCCCCCCATGCAGAGGGTGTGAGCTGTGGATCACCTTTGGCCTGAGCATCTGGGCCTCACCCCATTTCTGCTGACCCACATCCCATCTGGCCTGCAGAGACAGGCAGCAGGCAGGC	-62.4
>chr3_37225610_37225810_11	AGGGCCTTTTCATGCCAAATCAGCCTTCTCCCCGAAGGAGATCACGTTTGGAGTTGGATTCAATCTTCGGAGGCCTGCAGCCAAACAGCAGTCCCCATGGAGCCAGAGGCAGCCCAGACCCTCCTTGGCCCTATGGGGAGCAGAGGGCTAGGTGAGCAATAGGCAAGTGTTGCTTTCCTGAACAAAGACGCATTGGGGCTG	-62.4
>chr3_17729625_17729825_7	CCTGGCCTTGCTCAGTGGGTTAAGGATCTGGCATTGCCATGAGCTGTGGTGTGGGTCACAGACGCGGCTCGGATCCCATGTGGCTGTGGCTCTGGCATAGGATGGTGGCTACAGCTCCGATTGGACCCCTAGCCTGGGAACCTCCATATGCCGCGGGAAGTGGCCTTACAAAAGGTAAAAAGACCAAAATAAATAAATAAA	-62.4
>chr3_33832936_33833136_5	CTTCTCCAAAGCCTACCCGCCTCCATCTGACAGACGCGCAACCGCCAACTGCGGAGGCCGTTCTTGCTGCTGGTGCCGCGGCCACGGTGCCACGAAGACGGTGAGTCGCCGCCGCCGTTCTAGACGGCTTCTCGCGGAGCCCACGGGAGGGAGAGACGGGTGCTCGCGGTCCTCGCGGCGAGGGGGGGGTCGACGTAGGAC	-62.32
>chr3_2603431_2603631_5	GTCCAGCAGGTGGCAGCACTGAGGGTGGCTGCTGTCCACGCAGGCCCCGTAGGGCTCGAACTGAAGCCCTCTGACCTCACCTCCGCTGCATGTCACCCCTGCCTCCACCGGGGCCCCGGGACAATGTGCGGTTCGGCACAGCACCCGGGTTACGTCTCAGTGTTTGACCCACAGCCCTAGAATTCATGGGGGGCTTCATCA	-62.3
>chr13_14443942_14444142_5	TGGATTCGTGGGATCCCAGGCAGCAGTTTGCCTCTTGCATGGGCCATGAGTGGTAGATGCAAGCCAAAGCAGCCATCTCAGACTCTAGAGGTGGGCGTGGCCCACCATCAGTAGGGATCCTGAACAGGTACCACCTGAGGTCACAGTCACCTGAGATGCCAGCAAGAGGAGGGCACAGCAACTGAGCACAAATTGTAGTTT	-62.3
>chr18_18391713_18391913_5	ACAAGTGCGCCTGCTTACAGCTGAGGACACGAGTGTGGGGAGGTGGGCGAACTGGAGTTCAGTAAAGTCACGGAGCGGAGTCATCCGTCAGCGGGCAGGGCGAGGAGGACCAGAGCATCAGGAAAGACCACTGCTGGGCTTCGCTGCATCCTGGTGCGGATTGTTCTCTGGGGAGCTCAGCCTGTTTAATCAGAGGTGTTG	-62.3
>chr6_51994836_51995036_6	CTGTATTGAATTTTCTCTGCAGTCCTCCAGACAGCCCTTGTCTTCTTGTGATAGATGCCTGTGTCTGTCCGCCGCATGTCTTGAGCCAGGGCCTCCAGCAGAGGGCGCGCGGGCGACGAACCGCTGAGGTGCACGAACTGCCTCTCTAGCCCGAGGCGGGTCATAGAGTCGCGCGGCTTCCTCCCCGCCGCGGGGAAGGAG	-62.3
>chr3_59427553_59427753_5	TCTCTCTGTCTAGTTCCCTAGGAGTAAATCCATCTTGATAGAAGCCATGCCCTGCTATAGTCCTGGAAACAACTGGAAACTCTGTACATCCCCTCCAACCAAGACTGCCTTTGCCTGGTCTCAGAGCTCCTGTGTTCTCTGAGCCCAGGCAGGCATCCTTGTGTACCACCCCCTGAAATGTGGGAGGTGGAACCTCTGTCA	-62.3
>chr16_35822455_35822655_5	AAGATCCGAGATTGCATTGAGCTGTGGAGTAGGTTGCATTGAGCTGTGGAGTAGGTCGCAGATGCAGCTCAGATCTGGCATGGCTGTGGCTGTGATGTAGGATGGTGGCTACAGCTCTGATTCGACCCCTAGCCTGGGAACTTCCATATGCTGCAGGTGTGGCCCTAAAAAGACCAAAAAGGGGGGAAAAAGGGGGGTTCT	-62.26
>chr7_24483225_24483425_17	CCATCTCCACGTATCTGCGGAGCCACTCCACACACCGGCCCTGCAGGTAGCTCCTCTCCTGCTCTGCCACATTGGCCGCCTCCCACTTGCGCTTGGCGATCTGAGCCGCCGTGTCCGCCGCGGTCCAGGAGCGCAGGTCCTCGTTCAGGGCGACGTAATCAGGGCCGCCGTAGGCGTCCTGTCTGTACCAGAGGAGGAGGA	-62.2
>chr7_24378076_24378276_5	CGGGGTCAGGGTCTCACACCTTCCAGAGCATGTACGGCTGCGACGTGGGGCCAGACGGGCTCCTCCTCCGCGGGTACAGTCAGTTTGGCTACGACGGCGCCGATTACATCGCCCTGAACGAGGACCTGCGCTCCTGGACCGCGGCGGACACGGCGGCTCAGATCACCAAGCGCAAGAGGGAGGCGGCCGATGCGGCGGAGC	-62.2
>chr6_117599007_117599207_5	GCACACACCACCAAGAAGAAATGAAAACCAACCACCGCCTCGCGCATTTCTGTATATTGCGTAAGGAGAAGGGGAAGGAAGGAAGAGAGTCTCCGAGGCGGGAGGGGCGGCGGCGGCGGCGGCGAGCGCAGGGGCGTCCGTGGAAAAGGCCCCCCATCGAAAGAAATCGAGGGAAGAGCAGCGACAGCTCTTCGGCGAGCG	-62.2
>chr17_28929251_28929451_7	GCAGCTGTTGAGGCAAATAGGAGAGCCACCTTCCACCCCAGCTCTGATGCTGGCTGGCCATGCCACCTGGGTAGGTAATGGAAGCTTTGGACCTCACTGTCTTCAGTGATGGAATCTGAGAAGGGCCAGCGCTGCCTGAAGGCCAGGAGTGCTGTGTTGGAAAGGGTTCTGGCCACTCCACCAGGAAATGGCATCACAGCT	-62.2
>chr3_109361140_109361340_5	GTGGACAGTGACCTAGGGGGGTCTCAGGGCAGAAAATGACATGGGCAGAGAGACCCTCAACCTCTGACAGGCTGCAGAAGGCATGACTCGAGCAGCAGCAGGAGCCCGGGCCCCCGTGGAAGCTTTGCTCCTGGTCCATAGAGAAAGGCTCAGGGCCAGAGCCGGGGAGGCACGAGCAGGAAGGATGGCAGGAGGCCAAGC	-62.14
>chr2_9900838_9901038_5	CAGAGCGGGTGGGCTCCGACTCTCAGCCCCGGGCCCAGAGTTACCTCTCTCACCTCGTGGCCCCTGCAGATGAGTCCGGAGATGAGGAGTCCGTCTCCCAGACTGACAAGACGGAGCTGCAGAACACCCTGCGGACCCTGTCCAGCAAAGTGGAGGACCTGAGCACGTGCAACGACCTGATCGCCAAGCACGGCACGGCGC	-62.12
>chr6_32574155_32574355_8	GGACCTGAGCCATGTGAGACTGACGCCTGCGCAGACCACGCTGGTGGACCGGCTGGCGGAGAACGGGCACAACGTGTGGGCCCGAGACCGAGTGGCCCAGGGCTGGAGCTACAGTGCTGTGCAGGACATCCCAGCGCGCCGCAACCCTCGCCTCGTGCCCTACCGCCTGCTAGACGAGGCCACCAAGCGCAGCAACCGGGA	-62.1
>chr3_16627579_16627779_5	AGCCTGGATCCTTTTCCTCCTCGAATCTTGAAGGAGGAGGCCAAAGGGAAGGAGAAGGAAGTTGATGGTCTTTTGGCTTCAGAGCCCATGGGGTCCCCCGTTTCCTCCAAGGCAGAATCCGTATCGGATAAGGAGGACAAACCACCCCTGCCAGCAGCAGGAGGCACCGAGGGGCCAGATCAGCCCTCACCACCTTGCCCC	-62.1
>chr9_104214554_104214754_8	AGGCCAGGGGAAAGAAAATCCCTCTCTTGGAAGAGGCGACTCCCCAAATCACTCAGGAGGAGCGGTCTTGATGCAAACAGCAAGAGGATTTTTATTCCAAGCGCGCTGGGGCCCACAGTCGTACACCACGCAGGGGTAGAGGACTGCGGCCCCGAGTGCAGAGTCAAGATAGTTTTTATGGGATTCACAACAAAGCCTGGG	-62.1
>chr1_273739501_273739701_5	AGTTTCAGAAGGAGAGCCAGACTGAGAAAGCCATGTTTCTGGAACATGGAGACAACCAGGCCTGTCTCTGCCGTGTGTCCCTGCTGGGTGGGCTGACTTGTTCGCTCGCTCGCTCATCCCAGAGCCTTTCAGTCTCTGCTTTCACCTGGGAAGGTGGGGTCCATCTGGAGGGTGGTTCTATGCACATGACAGATTCCAGAA	-62.06
>chr8_17501499_17501699_5	GTCTCAGTGTGCACTGGATGCCTCCCCCCCGCACGCCTTTTTTTTGTCTTTTTAGGGCTGCACCCTGGGCATATGGCGGTTCCCAGGCTAGGGGTCCCATCGGAGCTGTAGCCACTGGCATCCTCAGGGATGCTAGTTGGGTTCCTTAACTGCTGAGCCACAACGGAAACTCCTGGATGGCCCCTTTTAATTCCACTGCCC	-62.04
>chr14_13674165_13674365_5	TTGTCTCTGTGAAGATGCAGGTTTGATCCCTGGCCTTGCTCAATGGGTTAAGGATCCGGTGTTGCCACAGCTGTGGTGCAGGTCACAGATGCAGCTCAGAGCTGGTGTTGCTGTGGCTGTGGCATAATCCTGCAGCTGCAGCTCCAATTTGACCTCTGGCCTGGGAACTTCCATATGCTGCAGGTGCCATTGTAAAAAGAA	-62
>chr4_116399122_116399322_5	GGTTTAAGAAGTAGTACCCGCGGCATAGCTGAGACAGGGTAATGAACATATAAAAACGGGTTTTGAGGCGTTCCCGTCGTGGCTCAGTGGTTAGCGAAACCGACTAGGAACCATGAGGATCCCTGGCCTCGCTTAGTGGGTTAAGGATCCGGTGTTGCCGTGAGCTGTGGTGTAGGTTGCAGACACGGCTCGGATCCCTTG	-62
>chr1_283418810_283419010_7	CACCGCCTCCCCTGCCTCAGGTGAGCCAGGCCAGCTGGTGGGCACCATCGTCCAGAAGGACCCCCTGCGGCGCTTCGACGGCTACCTCAACCAGGGCGCCAACAATAAAAAGATCGCCAAGGATGTCTTCAAGAAGGGGGACCAGGCCTACCTCACTGGTGGGTGGGCACGTCTCCCCAGGCTTTTAGCCCCTTGGGGAGG	-61.9
>chr14_140715139_140715339_9	TTGGCCAGGCCGCCCTTGCCCATCCGTGCCCACGGGGCAAGGGACGGTGCAGGCGTTCCTCTTGGATCAGCTTACATGTTTAACTGTTGGTCTTTAGATTACGACGCTTGGAAGGTGTGTCTGCGACTTCGAGATAATGGACTTCTGGCCAAGCCAACCCACGGCGATATCATCAGATTTGCGCCTCCGCTTGTGATCAAG	-61.9
>chr1_38601032_38601232_5	GGCCTTGCTCAGTGGGTTAAGGATCCGGTGTTGCCGTGAGCTGTGGTATAGGTTGCAGACACGGCTCGGATCCTGCATTGCTGTGGCTCTGGCATAGGCCGATAGCTACAGCTCTGATTAGACCCCTAGGCTGGGAACCTACATATGCCTCGGGAGCAGCCCTAGAAAAGGCAAAAAAACAAAACAACAACAACAAAAAAG	-61.9
>chr8_60869586_60869786_10	GTGGTTTTCCCAGGGCGAGGCTCACCCATTGCACTCCGGGTGTGCTGACCCCTGCGATTTCCCCAAATGTGGGAAACTCGACTGCATAATTTGTGGTAGTGGGGGACTGCGTTCGCGCTTTCCCCTGATTTGGTGTTGGTTTAAAAAAAGATTGGTGCGTAATTGACACTGTTATCGGCCGGTTGAGCATATGTGAATGTG	-61.9
>chrX_92981604_92981804_5	NNNNNACCAGAGGCACTCCGGAGGTTGCCTGGATTGGGGAGGGGTGGGTGAGTGCACTTGCGCGCGCGTGCGTTTGTGTGTGTGTGTGTGTGTGTGCGGTGTAGGGAGGCGGGGGGGCGGGGGGTGAGGGCCTGGGGCGGGGGCGGGGGCGCGGCTCCGTGTTAAGCAGCACCGTGGCGGTTCCACGCTGAGTGCAGCGTG	-61.9
>chr3_34792300_34792500_6	AGAAGTGGGAGGCAAAATGTCGTTCTTGGCTCCAGAAACTTGTCTGGGACCAGATAAGGGCAGAGCCAACTAGAGGAAGCCAGGAACCTACTGTGGTCCTGAGGGTGACTGGGGCATCGTCGGGTCTGAGGCACCTCCAAAAACAAACCAGAGAGGACTCGGTGCCAGGCTAAGACACAGGGAGGGCACTGCTCCCAGCCG	-61.8
>chr14_77360370_77360570_6	CATGTGCTGGATCCGTGGTTATTATCTGGAGGGTGATGGATGAGAGGGCTTTGTGCTCCTTGACTGGGAGAGGAAGGGGAAGCAAAACGCCCCCTCCCCGGGGCCCACGCCTCCAAGCCCGTGGCTTGGACTTGGAAGGAGAGCTAAAACTTAGCTCTAGAGGGACCTGCGCCCAGGCTGAGGGAGCCCAATGGCCAGAGG	-61.8
>chr8_94866053_94866253_68	CTGGGGCGTGGGGCCTGGGGAGCCAGCCTAGTGCTAGAGTAGGTTGAAAGTCTGGGTCTTTGGTAGCTGGCCTAGCCCTGGACCTTGTTGGGAGCCTGGCTTTCTGTAGAAGCAACGCCGAGTAGTTATGTTGTGAGCCACACGGGAAGTCCAAGGGAGCCTGGCTTTCTGATGCCACCAGTATCCTGGGTTTGTGGGGGC	-61.8
>chrX_92200555_92200755_5	GAGGTTCCCAGGCTAGGGGTCTAATTGGAGCTGTAGCCGCCGGCCTATGCCACAGCCACAGCAACACCAGATCCAAGCCGCGCCTGCGACCTGGATTTGTAATGATCCACAGCTCATGGCAACCCTGGATCCTTAACCCACTGAGCAAGGCCAGGGATGGAACCCACAACCTCATGGTTCCTAGTAGGATTCGTTTCCGCT	-61.8
>chr1_188087297_188087497_133	GCGATCCCACTACTGATCAGCACGGGAGTTTTGACCTGCTCCGTTTCCGACCTGGGCCGGTTCACCCCTCCTTAGGCAACCTGGTGGTCCCCCACTCCCGGGAGGTCACCATATTGATGCCGAACTTAGTGCGGACACCCGATCGGCATAGCGCACTGCAGCCCAGAACTCCTGGGCTCAAGCGATCCTCCAGCCTCAGCC	-61.8
>chr6_58542182_58542382_7	TGGCTTCGGCTCAATCTCCTTCATGGCGTAGATGGAGGAGTTGATGAGGATCCAGGGAGAATCGCAGAGGTAGTCCCCCCAGGGGCCTGCGTTGAGCACCGGCCGGGAGCCTGCAGATGGGCACACTTGGAGGGGGTCTTGAGATACCTTGTAGTCCGGATCAAGGTGCAGGTCAGAGATGTGCCAGAACTTCCCTGCAGG	-61.8
>chr14_42411196_42411396_5	ATCTTTTTTTGGGGGGTGGGGGGAGTCTCGGTGTACAGTGGCTTAGTCTGGGATCTCAGTTCCCAGACCAGGGATTGAACCTGGGCTGTGGTGGTGAAAGCATCAAATCCTAACCACTAGACCACCAGGGAACTCCCTGGAGCACCTTTCTAGATTAGATTGCTATCCGGCCTTCCAGGTCTGGGACCAGCTCCTGTGCCA	-61.73
>chr2_50106733_50106933_30	GAGCAGGGGAGGGGAGGAGGGAGAGGCAAGGGACACTTACATTGACCTGTGGTTCACAGATGTCTTTAGCCTCCTGCAGCGCGATGAGAACAAAGGCTGTCAGGGACACGTCTTTCTCCTCAGTGTTCTTGAAGCCACCCTAGAGGGGAAGCAGGAAGCCCGGAGCGGGTGAACATCATGTCCCCACATGCCCACCACCCC	-61.72
>chrX_110001798_110001998_11	TGCGGAGCCTTTGCCTGGAATGGTATGGGTTGCCATTAATGGGGTTGTGCATGGTCCATGGAAGAGAAAGCTGCTCCTGTTTTCTGTGCACAGTTCAAGGGTTACCTTGGGACCGACTTCAGGGCGAAGTGGCAGAATCATGAGAAGGGACGGTCTTGCCTTCGGTGCCCGGCTCGGTGCCGGCTTCGGTTCCGGGCAGGT	-61.72
>chr7_42666081_42666281_5	GAAGCTGGGGCCCCTCCCCCAGGAGCAGCTGGGGACATGGATTACGCAGGGGCCTCCAAGTGCCTTGCGAGGACTTCTCCAGACTCCCCTCGCACCATCTGAAGGTTCTGCAGAAAGACTCCAATCCAAATGCAGTAACTAGAGGGTGCAGCACCTTTACAAGGCATCAGAGGGTTTTGGCAGTCGAGAACACGAGAGCCC	-61.7
>chrX_10557930_10558130_5	GGGAATGATGATAAAGGGAAACTAATGCTCCTCCTCCCTGTGGGGCAAGGCAGGGAGTCCTGGAGCCCCCAGGCCGAGGCAGCCTACCCCACCAGAAAGGCAGCAGCCGCACCTTCCGGCACTGCTGAGCACTGCTGGGCTGCAGCGCAGGCTCCGGAATACCAAGTTCACCACTTTTTTTTTTCATGAAAATATGGAATG	-61.7
>chr11_4920440_4920640_15	CAGGACCGGGTCCGGTGCGGGGATCCCCTCCTTTGTCCTGGCGCACGGGGCCCAGCTGGAAAACACAGCCACTCCCTCATCTGCCACGCATGGCACTTCCGTGGGGAACCTGGTGCTAAACCAGTCATAGAAGACCTGCTTCCTGGGAGGTTTTGTACACATAGCAGAGCAGCTCCTTTGACACAAAGCTTGGAAAAAAAT	-61.7
>chr12_46648624_46648824_6	CTGGAGCCTGAGTCTCTGCGCCCAGCCGCCGCCCAAGCAGCTCAGGCTGTGGTGTCCGGGCCGGTGGTTCAGATGATCTTTGCGGCTCTCACTCTGCTTTGCTGGTCTCAGTCCCATTGCTGCCTTTTTCTCGGTGACTTTGAGGTTCGTCCACCTCGGCTGATTTTTCCGTCAGTTGGGTGGCTTCCCAAGAGGTGGGTT	-61.7
>chr18_810756_810956_5	GGATGCAGGAAACGCCCAACAGGCTCCCAAACACCAGAGATGCGGGTAGCAGGCAGAGTCAGTGTCATTGCTGAGAGTCATGGGTGCCCAGTGGCGCTAGGCTATCGGAACTGAGGATCAGCCAGCAGTGGCTCTGCTGTCCTCCTCCACTGCTCCCTGCCCTCTTGGTGGGACAGAGCTGGCCACAGTCACTGCCCCAGA	-61.7
>chr9_124173172_124173372_5	GGGTGGGGGGAAGCCAGAGGCACACCTCGCTGCGGAGCCAGCCCTGGGAAGTCAGACCACAGGACAGTGACTGCAGCTGCCAAGGAGACATTTTCTCCCCGAGCAGCCAGGTTCCAGCGTCCTCTGCCAGCCCAGCTTGCGGGCTCCCTGTCTACTTTTCTCCAAACAGGCTCCCTGGCGGTCACGGGATTTCAGCCTGGA	-61.7
>chr5_59883218_59883418_5	GGGCTGACTCGCATGCCCTCTCCCCACGCTGCTGGTAAGTGCCTCGCGAGACGGGAAGCGGATCGTGTGGGACACATACCCCACCTACAAGGTACCAGGCCCTGGCTCCCGGCCCCTCCATCGTCCTCCTTCCTGGGGGCGGGTGCTGCCCTCCTCTGTGCTCCCCACCTGGAAGCTCAGTCAGGCCCCGCCCACCGCCTC	-61.67
>chr2_48450272_48450472_5	CCCCTCCATCAACCATGGGCCGGCCAAATATGGCCTCCAGCTCCTTGGCATCCGGTGGGGGGATGGGGTACCTTCCGATGGACAGCTCCACCAGGGACAGGCCCATGCTCCAGATGTCCGACTGCACCGAGTAGTGAGTGCCCTGCAGCCGCTCCGGCTGTGGGTGAGAAGGGGAGAGAGACGCCCCCAGGGAGATGGAGG	-61.66
>chr6_32739465_32739665_5	CGGGTGGGGAAGAGGAGGGTGAGAGGGCGGCCGGGCCCCATGGAGGCCCCAGGAGGCAGGAGAAGGGCGGGCGGGCGCCGACCTCGATCTCCTCGATGGTGTGGACGATGAACATGTCCTGCAGGTCCTCCATGGCGCTCTCCATCCAGTTGTTGAAGGGCGCTGCCCGCTTGGCGTACTCCAGGTGCAGCTGGTCAATGG	-61.64
>chr18_2314367_2314567_5	CGTGCAGGTTCATTTTCTTCGCAGGAAGGGGTGCTAAGATGCTGGTTGTCAGAGAACCACAGGGGCGGAGGGAGGGAGACGCCTGCGGCGGGGGAGGGGGGCGGGGCGCGCCGGGATCTCCGTAGGTACTGGGTTTGCGGGTTCGGAGACATCTAGGATGGGGGCGGGGGGCGAACTAGGACCCAGGCTCAGGAATCTTTG	-61.62
>chr3_35029150_35029350_169	GGTGCAGTGCATCACAGTAGCCACAAGATACTCACTGATGGCTGCCTGGAGGGTCTCTCGGGACCCTAGAAGTTCCAAATCCAAAAGAAGCAACCTCGCCCAGCGTGGGGCTCGAACCCACGACCCTGAGATTAAGAGTCTCATGCTCTACCGACTGAGCTAGCCGGGCGACTGAACCGCAGTTTTGTGGCTCACGTGTTG	-61.61
>chr9_43007191_43007391_7	GGCCCTGGCGGGTCCCCAGGGGTCCCCTAGAGGCTGATCTGCCCCACTCTGCCCCCTTGTCCTCACAGAGGCTATCGAGGCCGAGGACACCTCCCTTCTGGACAAAATGCAGGACTATGTGAAGCAGGCCACCAGGACTGCCCAGGACGCGCTAACCAGCGTGAAGGAGTCCGAGGTGGCCCAGCAGGCCAGGTAGGCCCT	-61.61
>chr9_118615020_118615220_6	AAGTGTGTGTTTGTTTTAGGGGGATGGCAGAGTGCCGAAGTTCAGGTGAAGTTGTGGACGCTGAAAGCCCAGCGAGTGGGATGGGTGTGAGAGCAGGAGGCAGTCCCCGGCGCGGCGGGCAGGAGTCCGGCCTGACCCCCGGGAGCCGGCGAGGGCGGTGCAGTGGGGCGCAGGGGGCGGGGGTCGCAGGCGGGGGGAGGA	-61.6
>chr1_2344950_2345150_17	AAAGGGAAAGGTGTGATTTCTGTTATGTTTTGTCTTGTTGGGAGCAGGGAGCTCAACTCGTCATCCTGGCTTTTTCCCGGGAGGTTTATCTCAATCCCTGTCTGCGCCCCCGCGGGGGGGCGCTCCTATGTGTGGATGGAGACAAGTGGGGGGACTTCCCAGCAAGGTCTTCTGCTCGTGTCCCAGTGCTGCTCGGCCCGG	-61.6
>chr4_52102451_52102651_8	CATGCGGGAGTTCCCTTTGCAGTGCAGTGAACACAAATCTGACCAGTATCCATGAGGACACAGGTTCAATGCCTGGCATGGCTCCTTGGGTTAAGGATCCAGCATTGCCATGAGCTGTGGATCCCACACTGCTGTGGCTTGGATCCCACACTGCTGTGGCTGTGGTGTAGGCCAGCAGCTGCAGCTCTGATTTGACCCCTA	-61.6
>chr9_42997354_42997554_12	CCTGCGCATAGGGGGCCAGGCTGCGCCGCAGCTCCTCCACGTTCTGATCGATCTTGGCCTTGAGCTCCTCCGCATAGGGCGTGAGGCTCCCCTTGAGCTCCTCCACATTCTGATCGATCTTGGCCTTGAACTCATCCGCATAGGGTGCCACGGAGGCCTCCAGGTTGCGGATGTTCTGCCGTAGCACGGACTCCATGCGCT	-61.6
>chr3_5608786_5608986_6	CCTTATGGCTCAGAGGGTTTGATCCTGGCCTTGCTCGGTGGGTTAAGGATCCAGCGCTGCCATGAACCATACGTCACAGACGAGGCTTGGCTCTGGTGTGGCTGTGGCTGTGGCTATCAGCTGCAGCTCTGATTTGACTCCTAGCTGTCTGGGAACTTCCATATGCTGTGAGTGCAGCCCTAAAAAGCAAAAGCAAAAAAA	-61.6
>chr2_136742458_136742658_5	CGGGCTAACTCCTGGTGATCTCACGCTGACCTAAAGCTTCCTCTCACCAGGATGCGTTCCCAGATCCCACAGCCGGGGCTGGAACCCCTCCTCCCTCTAGGCTTCCCCCCGGGTGCCCACCCCCACAGGGAGGTTGCCCAGTTCCCTGTCTGCCTCCTCCCCGGACTGCGGGCACTAGGGGACGGGCAGGGCTGGGCTTCT	-61.6
>chr9_9324115_9324315_8	TGCTCCAGGAGTCCCTTACAGACATACCTATTATGCTGTGGGTACTGGCTGGGGCATGGCGGGTGGCTCTGGCTTCCCACCCTTCTGTTCGGAGATGGGGGTGGTGGGCAGTATTTCATCTTTGGGTTCCACAATGCTCACGTGGTCAGGCAGCGGCTTCTTAGGGCCAATTTTACCAGTTGGGTCCCAAGGCAGCATGAT	-61.6
>chr2_4811786_4811986_7	AAACTGGGTGCGAGGAGGAAATGTGACTAGTCCAACCTTAGTAAAGCGGGGAACCGGATAGGGAGCGGTGGTCCCTAAAGGGCAGGTTCGGGTCGCCCCTGCACTACCTGCGCTCCGCCAGGGTCCTATCCCTGGGCCAGCGCACAGAGCCCGCACCTCACTGTTCTCTCTACCCCCCAGATCAGCCCCGAGGAGGAGGAA	-61.6
>chr3_47173317_47173517_7	CGACCCAGAGGTCAACTTGCCGACCCGGGCACCCTCCCAGGGTAGCCCCAGCTCCACCCCGCGGGTCCAGCTCGCTCACCGATCTTGGCCAGGGAGGCCAGCAGGATCCACAGAGTGATCTCGAAGGGTATCTGCACGTGAGGGTAGTCCAGGGTGAACACTGGCAGTCTCTTTTACAAAGAACGGNGTCGTTCCGGGCGC	-61.6
>chrX_104782038_104782238_12	GACGGATGATCCATCGTATTCAGGCTGCGGCCTGCAGCAGCTTGACATGCGATCTTGGCTCCCAGACCTAGGACTGGCACTGGACCTGGGCTGCAGCGGTGAAAGTGCCGAATCCTAACCAGAACCCGAGCCTCCACAGGGACAGCACAGGATCCTTAATCCCCCTAGCCCACTAGGGAACTCCTGAATGTTCCTTTTTAA	-61.6
>chr7_105102344_105102544_5	AATCTCCATGGGGCCCAGGCTCCTGCCCCGTCCCCTGGCATCCCGAAGTTTGGGTCAAGTCAGTCCACGCTTGGGTTCCTACCAGCACCAATGGCCCCCACCAGGGCTGTGAGCATCGGCCCCCACCATGGCCATCCGCCTCTCTGTATGAGGCCCTCGGAAGGGTTTCTTCTTAAGAACTTCAATTCCTAAGTGATGGCT	-61.54
>chr3_13853967_13854167_5	GATGAGGGGGAGGGTGGTGAGAAGCCTTATCAATTAGATAAACTGCAGGTGGCAGGGCCCAGGGCCACAAGGACGGCTCTGGGGCGAGCTGAGAGCCTTCCCCTGTGGCTGCAGCATCCGAGCAGGAGAGCAGGAGATGGGAGCACGTCAGTGAGACCTGGTCTTCCAGGCCTTGGGGGTGAGTTTTAAACCATCTCCCGA	-61.5
>chr6_19965198_19965398_5	ATGGTTCCTCTACAAACAGTGATGTTTGTTCCCACTTAAGAGAGATGGAAACGGAAGCTCAGAGAGAGCACTTTCCCAAAGCCTCACAGCACCTCGGCACGAAAGCAGGACTCGAACCCGGGTCCTGTGACCCAGACCACATGCTTTGTGGTCAACGCTCCCAGCCACCTCCCTGTTCATTCCCACGGGAAAGCCTCCTGG	-61.5
>chr14_27967482_27967682_6	GACAAGAGCTCCTCTTGTGACACAATGGGCCGCGGCATCTTGGGAGTACTGGGACACAGGTTCAATCCCCGGCCCGGCACAATGGGTTAAGGACCCCATGTTGCTGCAGCTGTGGATCCGATCCCTGGCCCAGTAACTCCATATGCTGTGGGGCGGCCAAAAAAAAGCCAAAAGGAGCAGGTGGCTTAGATATGGGAATAG	-61.5
>chr1_294348245_294348445_5	TTGAACAAGCTGGCCGCTCCCACAGGCAGCGCCTGCCAATTCCCACAGGAAGCCGAGCTGCCGCTGTCACCACCCCAGCCTTGTCAGCAGGGAGATGACATCTGCTCCTTCCCGAAGCACCGACAGCTGGGCCTTCCCCCCAAAGCCGCTTTAGGAGAGGGGATTGAGGGATTCAAGGCGGGGGGTTGCCCCGGAGCCCAG	-61.5
>chr14_29936060_29936260_5	GCCCTTGGGCCACTCCTGACCCCTCGCTGGTTTCGGTGAGGGCCAATGTCTGCAGCCGTAAACCATAGCCCAGACCACCAGCAAGCCGGGGAGATGAGACAGCCTGGGCCTGGCCATCATCCCCACCCATCTGAAAGGAGGGCTCTCTGCACCACAGACCCCACCCTGGGTTCCTTCTCCCCAAGTGTGTACACAGCCCTG	-61.5
>chr4_96904499_96904699_7	CAGAGGGGCGCTCCAGAACACAGACACAGGGAGCCAGCGGCCTTGACCCCACGCAGCCCACAGTGGCGGTAGGAGCTGAGAGGTTGATAAGGTTCTCTCAGGAAAGCCCAAAAGGAGAAAGGCTGGCATGTTCTTGCAGCTCTCCTTGCCTCTCCAGCCAAGCTTGTCATAAATGCTTGGCAGTGACACTGATGACAGTGG	-61.46
>chr4_114937365_114937565_5	AAGCAAGAGGAGGCATGTCGAGGATGCCAGGGTGTTTGCTCGTGACATCAGGGGCCCCTGAACATGCTGCCTGGTGAACTGGGAGAGGAGCTGGGAGCTAGGCAGGAGGCGGGGTGGTGGAATCAAGGGGCAGGAGGCTGACAGGATGGCACCCCCCACAACAAGATCCTGGAGAGGAGGGCGAGGGGCAGGACCATGAGA	-61.43
>chr13_109332462_109332662_5	CTCTGACCGACAGTAGGAGACCACCAGGCGTCCCTGGCTCTCCCCACCTCCCGGGGCGTCCCCCAGGGCGGCAGCCTGTGATCCTCCTAGCACGTCTGCTGATCACAGTCCTCCAGTCCTTACGGTCTGAGAGGACAGCTGCAAACCGAAAGCGCGCAGCACCGAAAACAGTCACTCAGAACAGAAACGCCGGCCGACACA	-61.43
>chr16_63473215_63473415_5	ACCTAGACCACATTAGAAGTGGCTCAGATACCCTGGGATTAACAAAGCTCAAAATGGGGAACCAGGAGTTCCTGTTGTGGGTCAGCGAGGTTAAGAACATGACTAGTATCCATGAGGATGTGGATCCAGCCGCTGACCTGGCTCAGTGGGTGAAGGATCCGGTGTTGTCACAAGCTGCGGTGTAGGTCGCAGATGCGGCTC	-61.4
>chr1_8534406_8534606_7	CGCCGGGACGCTCGTCAGCTGCAGAAACAAGAGGGATCTGGGCTCACCTTTGGGGTGGGAGGGAAGCCCTGTGTAGGTCAGAGTTATGAAGCCCTCGGGGGACAACTGGAGGATCTTCTCCAGCCCCACCAGCCTGCCCGGCCTCAGATTCTTCAGCTCTTTCGTCTCGGTTTCCGCCTCGCAGCCCGAAGCCAGCTTTCC	-61.4
>chr13_92711119_92711319_20	AGCTACTCGTATACCCTTGACCGAAGAACGGTCCTCTTCCACCGAGGTCGTGGCTTCAGGAGGGACGCACATGGAGCGGTGAGGGAGGAAGGGGACACCTGCCTAGCCAGCCAGATCAGCCGAATCAACCCTGGCGATCAATGGGGTGACAGATGTCGCAGCCAGATCGCCCTCACATCCTGGAGCCAGGGCTCCCCTGAG	-61.4
>chr6_35977525_35977725_5	TCCCGCCGAGGCCCTACCGCAGCAATACCCAGAGCCAGCCCCCGCAGCTCTGTGTGGCCCACCCCCACGAGCCCCATCCCGGAATCTGGCTCCCACGCCGCGCCGTCGCAAGGCATCCCCTGAACCTGAGGGTGAGGCCGCTGGGAAGATGACCACGGAGGAGCAGCAGCAGCGACACTGGGTGGCACCCGGTGGCCCATA	-61.4
>chr1_1015055_1015255_5	CCCACAGCAGGAGTGCTCTTGCACAACTAGAGACAGGTGGTCGAACACCGACTTCACGGCTAATTCTCAGGGGACAGGGGCGTCCCGCCTCCTGCCTGTTTGTGGTTCGTCCGTCCCTTCGGCTCTGACCCGGACTGTGGCTCACGTTTTCCGGTCGACACCTCTTCTCTCGGCTGGTCCTACGGGGTCTTTCGGGAACGC	-61.39
>chr6_10764936_10765136_5	GCAGGCCCTCCATGGGTCCCCAGCCTCTAGGATCAGCAGCATCTCTCAGGCGGCTCACAGTCCAAGCCTGCCTGCCCCAACTTGGGCTCCACCCCGGGAAGCAGGCAGCCCAGAACTCCTACCTGAAACACTGACCTGGGCCCGTCCTGCCAGCTCGCCCCGACCTCTGGTTGGCATTGGCCTGGCTGATGGGGTAGATCT	-61.35
>chr5_3565992_3566192_11	GCTCAGGAGCAGTAGGGCACACATGCCTCAGCGACTGCGAGGGACGCCTCGGAGCCAGTCTGGAGGCCCCTGGTTTAGACCCCCACTGGCTCACCTGCCCGGCCTGTCTTGCTCAGGTACTTCTTCATCCTGTGGTTGTAAGGAAACACGGAGGTGGTGGCCCCGATCTCTGCGCCCATGTTGCAGATTGTCGCCATGCCT	-61.31
>chr3_27566764_27566964_5	ACCCAGCCCCTCACGTGTATCCACTCACTCGACCCTCTTGGCTTCAGGGACAGCGCAGCAAGGGGAAGAACATCCCCCGGGCCCCTGAGCATCGACAGGAGAGGGCCGGGATATGAACCCAGGCCGTTTGCCTCCGATGTTCTCACGCGCTCCATGAAACATGCTGATCTAAGAGCCAGGCCTGTTGCTAGGCAGACAGTA	-61.3
>chr7_60777137_60777337_22	AGTCCTGACCCCGTGGGGTCCTGTGCACACGGGCCATCCCCAGGGACACCCAGGCCTGGCAGGTGCTTCCCCTAACACATTCTCGGGAGACTCACTCCTGAAAGAGCTTCTTCCAGTTGCTCTGGACAAAATCCCAGGCCAGAGGCTGCCCGATGACATTGCTGGCAATGCTGTTAATAGTGGAGGTGGCGTCTTGCTTCC	-61.3
>chr9_1353440_1353640_7	CCCTGCCCCCGCTCCAGCTCCCCCCAGCACTGTGCCTGCATCTCTCTCCCCAGCACACTGCCTGTCCTGCTCCCTTGGGTAGGAGTCTGGGTGTGGACTGTAGCTGGACCTGAAGCATCAGCGGGCTGCTGGGGACGGGCCTGCCTGGTCTCCAGAGATCCAGTTGGGGTGTATCATCTGAGGATGGTGTGGCTCGAGCAG	-61.3
>chr6_23541758_23541958_5	CCGATGTGGAGAGCTTGGTCAATACAAGTGACTGATGTTTACTTCAGCTTCAGAGGATTGGACTTTTGTCCGATCTTTCAGTTATCTGTCCTGCCAACCTCAGTGCCTTCAAACAATCGTTTCTCATCTCTCAGGATTCTGTGGCTTGGTGGGGCTCAGCGTTGTCAGCTGGAGTTGGGGACTCAATTCTTCTGGAACAGC	-61.3
>chr5_13339647_13339847_5;>chr5_13435462_13435662_5	GAAATTATTCCGATACCCACATTACTGTGAGAGCTGGACCGAGATTCCCGAAGGAGCCAGAACTTGGTGTTTGGTTTGGGAGGGGCCAAGGTACTGGAAAGACCACCACGGGGGGCCGGGGGGGTGGGGTGGGGGGGTCCTGACCTCATGCACGGCGGCAGGGGTCAGAGTAACACATCTCGGAAGGCACACTGGTCCTCG	-61.3
>chr4_75475704_75475904_5	GAATTTCAGATTGCACAAGGAAGTGCATCTGCTAACCCATGGCCTCTGCTGTTGGCAGTGGAAGGAGAGTCAGTGCTAGGACAGAAGGGACTGGGATTTAGTGGCTCAGATTCCTGTTGCCCAATATTTTCCTTTCCCTTTTGGAATCTGTCATTCTACCGACCCCTCTGTGCTGGTCTGGCAGTGGTTGGTTGCTGCATA	-61.3
>chr7_60790397_60790597_5	GCCTGGGGGACATGCTCGGCATTCTTGTTCTTCTCCTGGGCGTACACCACAGACAGAGCGATGATGGTGGCCACGGCCGCCACGCCGAGGAGGATGCCCAGGATGCCCAGGGCCTTGGAAATGTAGAATCCCTTGGCCATGGTGAGGGTGAGAAGGGAGCTCGGGGAGGCTCAGGACGGGCAGGGGACAGGGCAGCTTCGG	-61.3
>chr2_47728018_47728218_5	TGGGGTGTGGAGTGAGGTGGTGCCGAGGCGCAGCCAATGGAGACCCAGTCCCAGGGATCAGCGCCAGCAGAGGGCCCCAGGCACCGGTTCCTGCTGCGGGGGATACTGTGGATGATCTTGCTCCAAGATGATGTTGTACCTAGGGTGACGCTGCTCCCCGGGGTGGCACAGCTTCTGGGGAGCACTGTTCCTGGAATGACG	-61.3
>chr6_62694611_62694811_6	AAAAGAGAATGGAGAATGGCCTAGCTGGGGCAAAGGGGGTCCCCTCCCAGCCTGTCATAGTAAATCCAAGGGAAGTGGCATCTAGAGTTAATTAATTTTGGGAGGCGGGGGGGACCGGCTGCTGGGTGGCTGGGACTTGCATGTTCTGCTCATCTGGAAGAGTGGATGAGTGATGTTCCAAATAGCTCAGCGTCCTCAGCC	-61.2
>chr18_5248399_5248599_6	AGAAGATGACGGCCCGAGCTTCCCGCACGGGACGCCTGTGGCCTTTATCCAGAAATTTCAGCACGTGCTGCTTCTTGGGGAGCAGCATCTCAATGAGGAATACGGAGTTCTTGGCCATGGTCAGTGTTCCCGACGGCTCCAGCTTCAGCTCCTTCTGGGACCAGAGGAAGCTGTGCACGGCCTTCAGCTCTTGAGCGCTCA	-61.2
>chr1_136955315_136955515_6	CCCACCCCCTTCCTCACCTTCTGTCTGCTTGGGAGACAGCACAGTGACCGTGATGTTGGATGTGCTATCTGGCTCATCTGAACCGGCCACTGTCAGCTGGAACAGGTAGCTGCCTTCCTTCAGTCCCCATAGCTCCACCTGATCCGGTTCATTCCTCTACACACAGGAGTGGCCATCAGGCCAGGATGCCCGATGGCCCTG	-61.2
>chr2_1494_1694_26	CCGGGGACAGCAGGCAGGGCGACACTCACTGCAGACGTGCTCCCGCCAGCCCCACAGCATGATGCCCTTGGCGGCACAGGCGCGGGCGTAGGAGGACAGGGCGGCACACAGGCAGTCTTCAGTGTTCTGGCAGTTGCACGTGTCGTATTTGCACCTCTGGGTGGCAAACAGGCAGGGCCATGAGGGAGGGAAGCCGGCTGG	-61.2
>chr15_94742519_94742719_5	TCCAGGCTAGGGATCGAATCGGAGCTGTAGCCACTGGCCTACACCAGAGCCACAGCAATGCTTGATCCTTAACCCCCTGAGCAAGGCCAGGGATCGAACCGATAACCTCATGGTTCCTAGTCGGATTCGTTAACCACTGAGCCCCGACGGGAACTCCCCCCCTAGATTTTTTTTATGAATCCCTTTTCAATTTCTCCTGAA	-61.2
>chr7_28062000_28062200_6	TCTGAGTCAGACACTCTCGTCCACCGAGCGATTCTATTGGTTTAAGATGAGCTGCGTATGAGGTAATAAAGCCGTCTGGAGGGGCAGGGGTGGGGAGGCACAGGGGCGTGGCCCATGTCCTCTGTCCAGAAGTCATGTCCCCATTTTTGGCATCTCTGGTCGGGCAGGGCTGGCTGGCGGCTCCATAGATCCCAGAACAGA	-61.2
>chrX_102316288_102316488_13	CCTGGCCTCGCTCAATGGGTTAAGGATCCGGTATTGCCATGAGCTGTGGTGTAGGTCGCAGACGCAGCTCGGATCCCGTGTTGTTGTGGCTGTGGTGTAGGCTGATGCTACAGCTCCGATTAGACCCCTAGCCTGGGAACCTCCATATGCTGTGGGAGCAGCCCTAGAAAAGGCAAAAAGACAAAAAAATAAATAAAATTA	-61.2
>chr1_232543327_232543527_6	AAAAGAGTTCCTGTTGTGCCTCAGTGGTAATGAACCCGAATAGTATCCATGAGGAGGTGGGTCTGATCCCTGGCCTCCATCAGTGGGTTAAGGATCTGGCTTGCCATGAGCTGTGGATCTGGTGTTGCTGTGGCTATGGCTGTGGCTGGTGACTAGCTCCGATTCGACCCCTGTAGCCTGGGAACCTACATATGCTCAGGG	-61.1
>chr6_63508083_63508283_19	ATCCTCATGGATACTAGTCAGATTCGTGTCCACTGCACCACAACGGGAATCCCCGGAGGGTGAGTTTTTGAGAGCTTGTTTGGAGATTCTAGCAGGGGAACACAGCTACTCGTATACCCTTGACCGAAGAACGGTCCTCCTCTTTTGGGGATGGTTGTGCTCTTCCTGAAGGGCACAGCTTCAGGAAGGATGCACATGGAG	-61.1
>chr6_45420333_45420533_8	CGCCTCTCCCCAGGGGTCTTGGTTACCACTGGCCTCGTGGGGGATGGAGCATGGCCCAGGCTCCCCCAGGGCACGTCTGGAGGGCACCGCTGAGTATTGCTCTTATTTGCTTCTTGTCCATTTTTAATCCATGTCCTGTCTTGATTTAGGCCAAGAGCAGGCTGCTCTGGGGTGGTGGGGAGTTGGGGGGGGGCGTCCTTT	-61.1
>chr4_96176238_96176438_6	CTCAGATCATGATGACTTTGAGCCCCCATCTAATGGTCAGCACAAAGTCCAGCATCATGTTGGGAACTCTTCCCAGGAACCTTGGCAATCCGTGAAAATTCATTCAAGCCCGTTCCCTCTGGGGAGATGCTTATGTCAGCCAGCTCCAGCCAGTGGGAGCCACTGTGCCTTAATGCACACTGTCCCCTGTGGCTTCTAGGT	-61.1
>chr2_50101360_50101560_14	TGGGATGCAGGTGCCTGGGGTGGAGGTGGGGTGGGGGTGGGGCTACTTGCCTGGGTAGATCCATAGCCACCTCCGTAGTATCTCTGCTCATTGAGCCAGCGCACAATAGGAGGGACAGAGTCAAAGTCTTTGACTACCAGCAGAGCCAAGAGGGCGTAGGATGTGGCCTCCACATTGTAGAGCTTCTGGCCAGGTTCCTCC	-61.1
>chr3_36761932_36762132_6	CCTGCCCTCGCTCAGTGGGTGAAGGATCCCACGTTGCTGTGAGCTGTGGTGTAGGTTACAGATGCAGCTTGGATCCCTCGTTGCTGTGGCTCTGGTGTAGGATGGTGGCTACAGCTCCGATTCGACCCCTAGCCTGGGAACCTCCATATGCTGTGGGTGTGGCCCAAAAAGAAAAAAAAGAGAGAGGAGAGGTGCTTGTCG	-61.1
>chr3_8198816_8199016_7	GACCTATACCACAGCTCATGGCAACGCCGGATCCTTAACCCACTGAGCGAGGCCAGGGATCGAACCCACAACCTCATGGATACTACTGGGGTTCATTAGCACTGAGCCACGACGGGAACTCATCATTTGGAGCCTTTCGGAGTTCAGTGGGAGGCTGGACTCTGGCTTTGGGGGGACGCTGGGCACTGTGGTGCCCCCGGA	-61.1
>chr17_61759839_61760039_5	AGGGCTCGCCCCACGAATTCCGGACAATCCAGTACTCCGTCCCGCCGCTGACGCCCCACCCGGCCACCGACACGATGTGGTTGATGTAGGCCTGGTCCTTGTACTCGGCGTAGATGCCGCCGGTGTAGTTCGACATCTTCTCCGTGGCCATGATGCCGCAGCTGCGCGCCCGGGAGGCGGTGAGCCCGCGGGCGGAGATCC	-61.01
>chr4_116709767_116709967_6	CAGGTTCGGGAGGGCTGCTCTCTTAGGGGTCCTCCGCGGCAGGGTGCGGAGGTGGCCACTGCCGAGACAGCAAGACCGCATCCGTGTGGAGACGCCTCCTGAGACATGCAGATCTGCTTGGTTCACGAAGAGATGTGCTGAATGATCTTGGCTCTCAGAACCTGAAATGATGCACTGTTCAACCAAATAAGGAAAATAGCA	-61
>chr2_50100181_50100381_7	TGATGAGGGTTTGGTCAGGTGGCTGTACCTCTTCTGACCGCAGAAGGCTAGCAGATTCCCAGAGGATACGATGCCTGACTGGAGCGCTGCGGCTGGGCAGGTGGATGGACACATCCAGGTTCAGATCCTTGTGATCAGGGACATCCTTCTGGTATTGGGCCAAGGCTTGGAACACCATGAAAGTGGCCTGTTACCCATGAC	-61
>chr1_145772204_145772404_7	GACTCCTAGCCTGGGAACTTCCAAATGCCGCAAGTGTGGCCCTAAAAGAGCAAAAAAAAAAAAAAAAAGTGTGTGTGTGTGTGTGTGTGTGTGTGCGCGCGCGCGCGCACACGCGCGCGCCTGTATATATTCGGAATGACAGGATGTAGAAAATCCCAGGCCCAATTTGGCCTGTAGGCAAGAATAGCCATGGCTCATTGA	-61
>chr6_25956890_25957090_5;>chr6_26067833_26068033_5;>chr6_26071507_26071707_5;>chr6_26111758_26111958_5	GACTCTCCTCGGGGAACAAACCACAGCCCCAATGCGCCTTTGCTCAGCAAAGCAACGATTGCCTTTTTCTCCCCTAGCCCTCAGGTCTCCATAGGCCAAAGAGGGTCTGGGCTGCCTCTGGCTCCTTGGGCCCTGCTGCTTTGCTGGTGGTCTCCTGAGCTTGAATCCCACTCCAAACGTGTTCTCCTTCGTGGAGAAGCA	-61
>chr6_26078247_26078447_5;>chr6_26110755_26110955_5	GACTCTCCTCGGGGAACAAACCAGAGCCCCCATGCGCCTTTGCTCAGCAAAGCAACGCTTGCCTTTTTCTCCCCTAGCCCTCTGGTCTCCATAGGCCAAAGAGGGTCTGGGCTGCCTCTGGCTCCCTGGGCCCTGCTGCTTTGCTGGTGGTCTCCTGAGCTTGAATCCCACTCCAAACGTGTTCTCCTTCGTGGAGAAGCA	-61
>chr6_25955221_25955421_5;>chr6_26109419_26109619_5	GATTCTCCTCGGGGAACAAACCACAGCCCCCATGCGCCTTTGCTCAGCAAAGCAACGATTGCCTTTTTCTCCCCTAGCCCTCAGGTCTCCATAGGCCAAAGAGGGTCTGGGCTGCCTCTGGCTCCTTGGGCCCTGCTGCTTTGCTGGTGGTCTCCTGAGCTTGAATCCCACTCCAAACGTGTTCTCCTTCGTGGAGAAGCA	-61
>chr11_26776208_26776408_5	TACACCACCTGAAGTCACACTCCCCGCTCTGCAGGGACAGCCAGCAGATGCAGCAGCTGTGTCCACTTGCACTATGAGGTTCAGTGACCCTGGCGGGGAGTGGTGCTCTGTGGAGCATCCCCTGATGGGCTTCAGTGACCCTCTCCCGCTGCCCTCAATCTGTTAGCAGCCTTTATTGGCCACTTGTCCTCGGGGCTGGGA	-61
>chr7_24483318_24483518_10	TGGCGATCTGAGCCGCCGTGTCCGCCGCGGTCCAGGAGCGCAGGTCCTCGTTCAGGGCGACGTAATCAGGGCCGCCGTAGGCGTCCTGTCTGTACCAGAGGAGGAGGAGCCCGTCTGGTCCCACGTCGCAGCCCTACTTGGTCTGGAGGGTGTGAGACCCTGACCCCGCCCCGAGTCAGCCACGCCCCCGCCGCGACCAAC	-61
>chr15_131938284_131938484_7	CCCCCCCAGGGGCCGTGGGCAGCCCTGCCTGCCGGGAGGGGGCGCCAAAGCCCAGGGCGACTCTGCGAGGGCAGACCAGGCTGTCAACACCCCACTAGCAGCAGTCGTCATTCAGGTCTTTATTGAAAGCAGCAGGAGCCCTCACGGTTCTGTGAAAACTAACACCTTCACCTCGGACGCCCAGGGAAGCAAGGAAGGCGG	-60.99
>chr14_42171069_42171269_7	TGGTTTCCATAGCCCCAGTTTAACAAGGAACCTGGGGCTTAGAAAGATGCAGCTGTAACACTGCTGGTTGGGATGCACACCCAAGTCTGACCCCTGAGCCTGTTCTCCAGTCCCGACGCTCCAGCCAAATCCTACCCAAGGCAGGAGTTGCGGGGAGGAGGGTGCAGTTCAAGACTGCGCATGCCTCTGCCTCTCTTCCTC	-60.92
>chr6_26117430_26117630_5	AACTCTCCTCGGGGAACCAACCAGAGCCCCAATGCGCCTTTGCTCAGCAAAGCAACGCTTGCCTTTTTCTCCCCTAGCCCTCTGGTCTCCATAGGCCAAAGAGGGTCTGGGCTGCCTCTGGCTCCCTGGGCCCTGCTGCTTTGCTGGTGGTCTCCTGAGCTTGAATCCCACTCCAAACGTGTTCTCCTTCATGGAGAAGCA	-60.9
>chr6_26108085_26108285_5	CTACGCTCCTCGGGGAACAAACCACACCCCAATGCGCCTTTGCTCAGCAAATTATCGCTTGCCTTTTTCTCCCCTAGCCATCGGGTCTCCATAGGCCAAAGAGGGTCTGGGCTGCCTCTGGCTCCCTGGGCCCTGCTGCTTTGCTGGTGGTCTCCTGAGCTTGAAACCCACTCCAAACGTGTTCTCCTTCGTGGAGAAGCA	-60.9
>chr6_26066832_26067032_5;>chr6_26075174_26075374_5;>chr6_26115430_26115630_5	GACGCTCCTCGGGGAACAAACCACACCCCCAATGCGCCTTTGCTCAGCAAATTATCGCTTGCCTTTTTCTCCCCTAGCCATCGGGTCTCCATAGGCCAAAGAGGGTCTGGGCTGCCTCTGGCTCCCTGGGCCCTGCTGCTTTGCTGGTGGTCTCCTGAGCTTGAAACCCACTCCAAACGTGTTCTCCTTCGTGGAGAAGCA	-60.9
>chr6_37976258_37976458_6;>chr6_38224820_38225020_6	GAGGGCGGCAGGCACCACCATGCGCTTTTTCTGTTAGAGAAGGAGAGGGGCTTAAGGGACCTGGTGTGAGGGACAGACAGGGAGGAAGGCTGGCGAGGGCGGGCGTCTCAGCCAGTGCTGTTTTCATGAGGATCAAACAATGTAGGTAATCGCGGAACATCACGGACGCTGGAGCCACGGCTGCTGCTGCTGCGGGAGCTG	-60.9
>chr7_42118010_42118210_8	TTGTTGTGTTTGAGCGCGAGGACATTTCCCTGTAATGAGGATTAGAATAGCAACGAGGAGGGTGACATGCTGCAGTTAGAGAGCAGCCGAGCGGGGGGAGGCGGCGCCCCCGCGGGGGTGATGCCAGTCATGGGGACTGTGGCGGGGCCGTGCCCTGTGAGCCAAGCTGGAGCCACCAGCCACATCCCACTGGCCGCTGTC	-60.9
>chr2_86654670_86654870_7	AGGGCTTCTTCAGGCCAAATCAGCCTTCGCCGCGAAGGAGAACACGTTTGGGGTTGGTTTCGAGCTGCGGAGACCACCAGCCAAGCAGCAGTGCCCACGGAGCCAGAGGCAGCCCAGACCCTCCGGGCCCTATGGGGATCATAGGGCTAGGTGAGAACCAGGCAAGCGCTGCGATCCTGAGCCAAGAAGCTTTGGGGCTGA	-60.9
>chr4_39731864_39732064_6	AGTCTTGATGGGGTCCCACCAAGTGGGAGATCTCTGCTCTCTGGACCCCTCCCTAGAGCAACTCCCAACTTCTTGGCCACCTTGTGTGACACAGCCTCATCCTGTGTCCAGAGTCGCCAGAGGCAATCAGGAGACTCACCTCTCCAGCTGATTTGCTCTCCTAGTGGCAATTGTGTATTATGTTGCATCTGGAAGGGCCAA	-60.9
>chr3_21618435_21618635_10	GCCCCCCTCCGCCGCTCCATTCATGAGGTGAGCCAGCCCTTCCCGGCAGCAGGGGGCGCTGATGCTGGCGCAAAACAGCTGCAAACCGTCAAAAGATTGACCTTGGCAGCGGTGGGATTCGAACCCACGCCCCCGAAGAGACTGGAGCCTTAATCCAGCGCCTTAGACCGCTCGGCCACGCTACCCGGTTATGCAAAGTGC	-60.9
>chr12_6871459_6871659_9	GAGGAGGAGGAGAAGAAAGAGAGCAAAAAGCAGGGGGCGGTTGCACCCTTTCTCTTGTCCTCCTGCAAAGAAAAGTTCCTGGGGGTAAAACTGGCAAGTCGCGGCGCCACTTAAGTTTCCAGTCAGTTTCAAGCTCCGCTCTCGGCTCTCCAACTCCCAGCCCAGGGGCTCTTTAATAAATACACCCCCTCACCTTAGGGA	-60.85
>chr4_103199930_103200130_5	GGCAAACGGCACTCCCTCCGCCCACCTCCGTGCTTACTACCAAGGGTGGAGTTAAGGAGAAAGCTGGCTAGTGTAACAACTCTTTTTTTTATTTGAAAGAGTGGGTGGCTCTGAAAAGAGCCTTTGATTTCACAGGTGCCCCTTCCGGACGGGGCTGGGTGGGCTTCCGGATGCCGGCCTCACTTGCCCTTTGCCTTGTGG	-60.85
>chr6_257366_257566_5	GCAGCCTCTCTCTCCGCTTTCCTCCCACCCCCGGGTGACCCGACAAGGGCACCAACCCCCGGCCAGGTGAGTCCCCCCCTTCCCCCCCGCCGCGCAACACGCACCTCCAGGCGCCTTCCCTCCCGCCCTCGCGTCCCGCGCCGCGCAGGTGGAGGAGGCGAGAGAGCGAGCAGGGCGGGCGGGCAGGCAGACGCGGGCCGC	-60.84
>chr1_136819292_136819492_6	GCGACCGCTCTGAGGACGTGTCCTCGGGCTAATCCTGGGGCTGTAAGCAGACGAGGGCCCGGGTATACTGCACTGAGGCGGCTTGAACTGCGGCTCTTGGCCTCGCGTTCCCAGTCTGCGCTCAGCGCCGCTACTGAAACCTGCGCGTTCGGGAGCTTTCCTTATATATATTGGCTCCTCTCTTAACCCGCCTGTCACTCA	-60.84
>chr18_49507917_49508117_5	TTCCGGCCACCGTCTTTACACCTCACCTGGTATCTACTGAGGTGACCATCCAGGCCTGTGTAGAGGATGGTGGCAGGGGATCCCACTGGCCATTCTATCCTGTCGACCTGCTTGGAGAATTCGTCTAGTACCTGCAAGACAGAGGAGCTTAACACCGCCCCGTGCTCATCCACGAGAGGTCTCAGGCCCCCGGCCCCAGGG	-60.83
>chr2_77545550_77545750_9	TGGGCTCCAAACCCACTTGAGGGCAAAGAGAGGCTGGAGCGGCCCGGTGCCTTTCCCCCTTCCAATTCCCGGGTGCAGCGGGAGCCTGCGCCCCTCGGAGGGATGTTCTCCCGCCGCGCAAACGGCCTGCCCAGGATCTGTCCAAACTGGGGCGGGGAGGGCTGGGGGGAGTTGGCAGACGCGCGGGGAAGAGGACAAGCT	-60.82
>chr3_123440982_123441182_8	AGGCCAGGGGAAAGAAAATCCTTCTCTTGGAAGAGGCGACTCCCCAAATCACTCACAAGAAGTGGTCTTGATGCAAACAGCAAGAGGATTTTTATTCCAAGCGCGCTGGGGCCCACAGTCGTACACCACGCAGGGGTAGAGGACTGCGGCCCCGAGTGCGGAGTCAAGATAGTTTTTATGGGATTCACAACAAAGCCTGGG	-60.8
>chr4_93571774_93571974_5	AGGGGGGCTGAATGGCCCATGTTATCGGACCTCGAACATGAACATTCGAACATCTGCACTGTGTTCCCCATGCTCCCAACGCGGCCCAGGTTGGTGCTACCTTGGCAGTGTCTGTCACAAAGTTCAGGTCCTCTTCAGGGCTCTGCCACTCAGGGTAGCTCACGTTAATGTTCTCGGCAGTGTCGTAAACGCTCTGGTAGT	-60.8
>chr3_109903626_109903826_5	CCCCAGGACTCTGTGGTCCATTCAGGGCAGGAAGTCCTAAGGCAGCAAATTCCCCTTGTGTTAGACTCAGGCCAGGGGGTGGGTGGAGAGTTGGGGGGGGTGAGATGTGGGGAGGGCATCACTGTAGCTCAGGAGGTGGTGACTCTCAGTGCCCTGGCAGGTGACTGACTCCACAGCCTAGTGCAAAGTTTGTCCTGTTCT	-60.8
>chr5_100419369_100419569_6	AACGCCATCTGACCCGTTTCCACGTTTGGCCAGCGGTGGTGGGATTCTCCTTCTCTGGAAGACACCGAACCACCGGTGGGCTGGAGCCGCTTGCCCCGCTCAAGACTGGAAGCATCCTTCCCAGTTTAGCACCCACTGGCATCCCGCGCGTGGCTTGAAATGGGCCATTGTGGAGTATCTACACCACAGACCTTAGCAAAC	-60.8
>chr4_24631619_24631819_20	AAGAACGGTCCTCCTCTATCGGGGATGGTCGTCCTCTTCGACTGAGCGCGCAGCTTCGGGAGGGACGCACATGGAGCGGTGAGGGAGGAAGGGGACACCCGCCTAGCCAGCCAGATCAGCCGAATCAACCCTGGCGATCAATGGGGTGACAGATGGAGTTCCCGTCGTGGTGCAGTGGTTAACGAATCCGACTAGGAACCA	-60.8
>chr1_280471877_280472077_6	AAGGGGTTTCTGGGAGGTGCTTGCATTTGATTAGGGTATTCCATGCCAAGGTAAGGAAGCCCAGCAATTTCCAACTTCCAGCTGGCTGGAGGGGAGGTAGTCTGTGCGACTGAAGATATCGGTGGGGTCAGAATGCAAGGGCCCGATGTGGAGGGCAATAGCCTGTCCCTTGATCACGGCCACCTGTCCCAGGCCCCGTGA	-60.8
>chr17_21441156_21441356_7	AGGGAATGGAGTTGAATCTCTGTGTGGAGCTGGGAAGATCTTGACAAGTTTCTTGCCAGGTAACCCGCCTCCCTCTTTCAGACACGAGGAGGGCAGGATGGGCAGTGGCTTCATCCAGGGTCACATTTGCTGCAAAGACAAGTGGACTGTCATGCTTCTGGCAATGGTCATAGGCATGGGCCAGAGGGCTCCCGTTCTGTC	-60.8
>chr17_64158218_64158418_39	CGTTCATGGGGAATAATTGCAATCCCTGATCCCCATCATGAGCAGGGTTCAGCGGGTTACCAGTGCCTGCCAGTCAGTGTAGTGCACGTGCAGCCCCAGACACCTAAGGGCATCACAGACCTGTTATTGCTCAATCTTAGGGGGCTGAATGCCACTTGTCTCTCTAAGAAGTTGGGGGATGCTGACCGCTTGGAGGTCACA	-60.8
>chr1_99270255_99270455_5;>chr1_99458048_99458248_5	GTTTGATCCCTGGCCTCTCTCAGTGGGTTAAGGATCTGGCATTGCCACAGCTGTGATGTAGGTCGCAGGCACAGCTGGCGTTGCTGTGGCTGTGTAGACTGATAGCTACAGCTCTGATTTGACACCTAGCCTGGGGACTCACACATGCCATGTGTGAAGAAAGAAAAAAGAAAGAAAGAAAGGGAGAGAGGGAGGGAAGGA	-60.8
>chr17_59893423_59893623_6	TAGTCTAATTTTTCATTGTGTTGTCACTCCCGGGGAACTCGTGTGGGGTAGGCGTCCGATGTCCCCAGTCGAGGCTGTGAGAACCCGGGGCTCGCGGGCTGATTTCCACCCGTCGGTGGCCGCGTTCCGCGAATGCATGGCTTCTGGGGGACAGGGGCAGGCAGGGAGGATGGCCAGCCGCCCCGAGGAGGACAGTGTGGC	-60.8
>chr7_49175090_49175290_12	TCCCAGCTGGCTGGCCACTGAGCACCTAGCCTCACATGGGGACTGGGGTCCAGTGCTTTCAGAGAGTCCTTTGTCCTGGGAAGTGGGGCACTGCTGGATTGTGGGGAACCTGGTGCTAAACCGTTGGTAGATAAACCTGTTTCTGGTTTCGTATGCGGCAGAGCAGCTCCCTCGCTGTGATCTATTGAAAGTCAGGGGTTT	-60.8
>chr7_27897500_27897700_5	TTGTCACCAGGAGGCCTGGCCTCCCTCCTGAGGCTTCCTCGGGGCTGCGCGGAACAAACCATGTTCTACTTGGCTCCAACGCTGGCTGCTTCCCGCTACCTGGACAAGACAGAGCAATGGAGCACACTGCCCCCTGAGACCAAGGACCACGCCGTGGATCTGATCCAGAAAGGTTCTGGGTGCAACAGCAAGCTGACAGGG	-60.8
>chr2_5212604_5212804_6	CCCCAGGCGGGCTCACACCCCTTTGTCTGGAAAAAAAGGGGGCGGCTGGTATTGACAAGTTCAAGTGCTGCCTTCCCAGCCTAACTGCGACCCCGCACCCCACGGCCTGCCTTCTTGCTCATGTTCAGGGCATCGACGGCCAGATATCGCCTCCAGCAAGGGTGGCGAGACCCTCAGCCTCCTCCAGTCTCTGCCTCCCTC	-60.76
>chr5_6637453_6637653_5	AGCAGCCTCATCTTGTTCGGCATGTGCTCCCCAGGAAAGGCAACTGTGTGCACATCCTATCTCATCCTGAGAGAGAACTGGGACAGAGCTGGTGACAAATTCTGGCCCAGCCACAGCCCAGCTTTGTCACCTGGAGCGTGTTACTTCACCTCTCTACACCTCAGTGTCCTCGTCTGTTAGATGGGGACTTACCAGCAACCT	-60.7
>chr16_45487010_45487210_5	GGCTTTCTCCTGTCCCCGGTCTTGTGGCACTTGTGCCACTTGTCCCAAGAGATGCCTATGTGTGAGAGCAGAGGGGCCCAGGGGCCCACATGGGTGGCCACATGCTCAGCTCTCCACGGTTGGATCCCCCACTGTGTAGTGGAGAGGTCACAGCATTTCTGAGGTGTCATCCAGAAAGCTGTACATGGTTTTTTTCTTTTC	-60.7
>chr7_24462362_24462562_25	GGTATCTGCGGAGCGACTCCACACACAGTCCCTGCAGGTAGCTCCTCCAGTGCTCCGCCGCATCGGCCGCCTCCCACTTGCGCTTGGAGATCTGAGCCGCCATGTCCGCCGCGGTCCAGGAGCGCAGGTCCTCGTTCAGGGCGATGTAATCGGCGCCGTCGTAGGCGTCCTGTCTGTACCCGTGGAGGAGGAGCCCGTCTG	-60.7
>chr4_103325439_103325639_10	TCTGTTCTTGGCAGCTGCGGCACCGAATCGCTACTTTCATGCCTTTCACTGGCATCGGCGAAGAAGAGCCCCGCGCAGTTCCCTGGTGGTCTAGTGGCTAGGATTCGGCGCTTTCACCGCCGCGGCCCGGGTTCGATTCCCGGTCAGGGAAACTTCTGGACCTCGCGCTCCTTTCCGCCCAAGTGGGGGCTTCCCTCTTGC	-60.7
>chr18_35823458_35823658_5	GTAGGCTCCGGCGACGCTGACCACAGACTTCACACAGCTGCCCGGCTGGGCCCCTCACCCCGGCCTCCGCCGCTCTGGGAGCAGGCCCGTGCCCAAGGCCGCCTGTACACCGGCCTCACACAGCTACAGCCGCGTCCCTTCTCCGCCCGCTCCCTACTGGCGGGAGGAGCGGCCGGCGCCTCCACCTCAGGAGAAGACCTA	-60.66
>chr14_102625055_102625255_5	ACCATGAGTTTGTGGGTTCAATCCCTGGTCTCACTCAGTGGGTCAAGGATCCAGCATTGCTGTGAGCTGTGGTGTAGCCACAGATGCGGCCTGGATCTGGCATTGCTGTGGCTGTGGATCTGGCATTGCTGAGGCTGGCAGCTGTAGCTCTGATTTGACCCCTAGCCTGGTAACCTTCATATGCCATGGGTGAGGCCCTCA	-60.6
>chr2_86646450_86646650_7;>chr2_86662038_86662238_7;>chr2_86663714_86663914_7	AGGGCTTCTTCAGGCCAAAGCAGCCTTCGCCGCGAAGGAGAACACGTTTGGAGTTGGTTTCGAGCTGCGGCAACCACCAGCCAAGCAGCAGTGCCCACGGAGCCAGAGGCAGCCCAGACCCTCCGGGGCCCTATGGGGAGCCTAGGGCTAGGTGAGACCCAGGCAAGCGTGACTTCCCTGAGCAAGGCGCATTGTGGGTGA	-60.6
>chr2_86657349_86657549_7;>chr2_86659359_86659559_7	AGGGCTTCTTCAGGCCAAATCAGCCTTCGCCGCGAAGGAGAACACGTTTGGAGTTGGTTTCGAGCTGCGGCAACCACCAGCCAAGCAGCAGTGCCCACAGAGCCAGAGGCAGCCCAGACCCTCCGGGGCCCTATGGGGAGCCTAGGGCTAGGTGAGACCCAGGCAAGCGTGACTTCCCTGAGCAAGGCGCATTGTGGGTGA	-60.6
>chr12_24051704_24051904_5;>chr12_24107787_24107987_5	GGACACCTCCTTACCCAGAACTTGGAGCTGAACTCCCCGGAGCCGCAAAGAGCGTCCATGGGGCCGGGGTTCGGCGACGAGGACGGCGAGAATGAAAACGGTGGCCTTCCAACCCGGGACAGACCCAGCAGCTGCCCAGAGCCGCCTCCGCCCGGCGCTCCGCCCCCGGGCCCGCCCTTCCCAGCCCCACCTCCAGGCTCT	-60.6
>chr1_215352335_215352535_5;>chr1_215547270_215547470_5	TCTAGAGGTTGTTCTTATTAAAATGAGAGCAGCTTTCCTTCCAAAGGATGGATAGACGAGGGGCCAGATGTCCAGGGCAGGACTCTGAGGGACCCATGTGCCCATGGAGAGCTGAGCATCTCCAGGCCAATGAGACTTCAGGGCTCCAAATGCTCCCGAGATGACCATAGCTTCCTCTGCAGGAGGAAGAGAATGCTGAGG	-60.6
>chr5_7903106_7903306_5	TGCGCGATCTTGGCCTCGAGGGCGGCGATGGAGGCCTTGTACTTGGACTTGACGGTGCCTTCCATCTCCTGCAGCTTGACCTTGAGCTCCTTGTTCTGGCGCTCCAGCTGTTGCCGTGCGTTCTCGTTCTTCTGGGCGTGGCTGCGCTCCAGGTTCAGGTCGGTATTGATCTGGTCGATCTGCGAAAAGAAGGGCTGGTGA	-60.6
>chr6_250395_250595_2802	ATGGAACCCTTCTCCACTTCGGCCTTCAAAGTTCTCGTTTGAATATTTGCTACTACCACCAAGATCTGCACCTGCGGCGGCTCCACCCGGGCCCACGCCCTAGGCTTCAAGGCTCACCGCAGCGGCCCTCCTACTCGTCGCGGCGTAGCGTCCGCGGTGGGGGGTTTCCGGCGGCGGCGCCACGGGGGGCCGGGGAGGGGG	-60.53
>chr7_22559064_22559264_12	GGAGTCCGTAGGTGGGTGGTTCTCGCTCTCCTCGTAGCGCAACGAACGCCGTCTGCAGCCTATCTTTGACAAAGGGACCTTGGGGGTGCCCCGAGCAGGCGGGCCAGTGGCGCAATGGATAACGCGTCTGACTACGGATCAGAAGATTCTAGGTTCGACTCCTGGCTGGCTCGTGTCTCTTTTGACACCCCCGCCCCCCGG	-60.5
>chr10_5931998_5932198_5	CAGAACGCAGCTGGGGGTGGGGGGGACCCAGCAGCGGGGAGAGACTTTGTGACAGGGAGTCAGGAAGAAGGTACCGGGGGAAAGGACGCTGGGAGTCTGTCCAAGGATGGCCGAGATCGTAAGTGTCTCTAATGGACCTGAGTGATGCAGTTAGGTGAGTTTCCTCCTTAATCCTCAGTCCTGGGAACGGGGAGCGAGAGA	-60.5
>chr14_48683810_48684010_6	CCTCCAAGACCGGAAGTTTATCTGGCACTGTTTTTCAGAGAACACAGCAGCTGGATAACATTGTGGAGGAGAGAGCCTTGCCAAACTGGTTTGCCAAACAGGTCCCAGGCTCCACTCCTGGGGCTGCTGGCCATGACCTTGGGGGCCTCCAGTTCCGCCCATGAGAAAGAGGGTGACAGCCTCAGATCCAGCCAAGTCCAG	-60.5
>chr8_35155914_35156114_10	CGGAGATTCCACTGCCTCACTATGGGTAGGGCGGGGTCTCTGGGCACCTGCGCCGGGAGCAAACTTTCCGCCTTCGGTGGAGGAAGTGGGCGCTGGCGGGGGTGGGGGGCGGGTGGAGGGAGGAGGGGCTTTTAGTGTAGCTGTTGAGTCGTCCCCAGAAGTTCCACGAAGGTGAAAGTTAGCCTTGCCAGCCTCTTCTTG	-60.5
>chr9_3043498_3043698_10	GCCTTGTTCAGTGGGTTTAGGATCCAGTGTTGCCGTGAGCTGCGGTGTAGTTCACAGACGCTGCTCAGATCTGGCTTTGCTGTGGCTGTGGTGTAGGCCAGATGCTACAGCTCCGATTCGACCCCTAGCAGGGAACCTCCATATGCCTCCAGTGTGGCCCTCTAAAAAATATATATATATATATACATATATATATATATG	-60.5
>chr4_100213435_100213635_5	GGCGTGTGGAGACAGAAAAGCCAGGAATGAATGGGCCCACCTCCGCGTTGGCTGACCGACACTGTCCCATGCTGCTCGATGCGCTTGGTCCTTTGGTGAGTTTTGTCGTCCTACAGCCGGAGCAGCTGATGGCTCATGATCTGCTCAGAGGAGGGAGGAGCCTGAGCTGAGGGGAGAACTCAGCATTTCTTTCTCAACCAC	-60.5
>chr7_81532873_81533073_5	TCATGACCTCCCCACCTCACATACCGGGTTTCCAGGGTTTGCCCAGCCAGGAGGTCACGGTGACGCCAGGGGGAAGAGGCTGATCAATGCCTTCCCAGTACACGCCGCCATCGCTCGTCTCAGCCACATTGGTGAAAAGAGTGTTACTCTGGATTGTGGCCATGGCATTGGGATTGGTGGTGGCAGAGGTGCCAGGGGCCA	-60.5
>chr9_28296113_28296313_6	TGCCTCGCGCCCACCAGGCCCTCGCCGCGAGAGCCCAAGGCCCTGCGGCCGCCGCCGTCTCCCTCCGCCTCCACTTCCGCCCCAGCCCACCCAGTGACGCCGTCCCGGCCGCTCCCGCTTAGGCCCGAGAGCGGCGGAGGAAGACGAAGAGGATAGTTCGCTGCGGTTTAGCAGCGCGGCAGCGGATCCGCTTCCTCCTAG	-60.49
>chr14_31419967_31420167_5	TCAGTACCGAGACCCGGGGTCTAGGACACTTCCGTCCCTTGTGTGGGACTCACTTTGGCACTTGTGCATCATCCTCCACCGGGCACCAGGCTGCCACCTCGCAGGTCTTCAGAGTCTCGTTGAAGGGAACACATCTTCCTGTGGCGACGCCTACAGGGGCAAGGGGGGGCCCAGGTCTACAGGGGGGTCTCCTACTTTCTG	-60.47
>chr9_42997278_42997478_7	GCCTTCAGCTCCTCTGCCTGCTTCTTCATCTGGAAGGCCAGGCCCTCGAGCTGGTGGTTGAGCTTCTCCTGGACGTCCTGCGCATAGGGGGCCAGGCTGCGCCGCAGCTCCTCCACGTTCTGATCGATCTTGGCCTTGAGCTCCTCCGCATAGGGCGTGAGGCTCCCCTTGAGCTCCTCCACATTCTGATCGATCTTGGCC	-60.4
>chr13_80935063_80935263_6	GGCGGGGTCGGAGCCGTGTCTGTGACCTACACCACAGCTCACAGCAAGAACAGGGTCTTTAACCCACTGAGCAAGGCCCCAGAGGCCAGGGATTGAACCTGATACCTCATGGTTCCTAGTCGGACTTGTTTCCACTATACCACAATGGGAACCCCCATGTGCTATATTTTAGATTCCACGTATAAGTGATATCATATGATA	-60.4
>chr1_79109394_79109594_7	GGCTCATCAGGTTAAAGATTGGCGTGGTTACTGCTGTGATGCCAGTTTAGTCCCTGGCCTGGGGACTTTTGGCCTGCCTTGGGTACAGCCAAAATGGGGGCTGGGGGGGGGCGGGTGGAGGGGTAAGGATGTAGCATTTTTTTTTTCTTTTTTGGCCACATCCATAGCATATGGAAATTAGCAGGCCAGGGATGGACTCCG	-60.4
>chr12_4544370_4544570_10	GGTCTCCTCCGACGCCAGAGCCACTTTCAAGGGGGCTACGCTTAAATAGCGCATTCCAATAAGGTGGGCGTCGTGACCGCGTGGCCTAACGGATAAGGCGTCTGACTTCGGATCAGAAGATTGAGGGTTCGAGTCCCTTCGTGGTCGGATTAGTTTTGAACAAGCGGCTCCTGGCAGTTCAGCGCGCAGCAACGCTACCTG	-60.4
>chr7_129823359_129823559_6	CAGAGGCCACTTCCAGTCACCCTAGGCACTTGGAAAAGCCTGAGGACCTAAGAGGAATTCATGCTGCCGGGGAGCGGGGACCAGTGTCCCCGAAGGAGGGGAAGGGTCTCAGTCCCAGGAGCTCCCACCAGCGGCTGCTGCAGGGAGAGGAAGAAGCAGCCAGCCTGTGACTGTGACGTGGCACCTGCACTTCTTGAGGAC	-60.4
>chr5_50578844_50579044_7	CAGGAGATGCAGGTTCCATCCCTGACCTAGCTCATGGGTTAAGGATCCAACATTGCCATGAGCTGTGGTGAGGTTGCAGACACAGCTAGGGATGCTGCGTTGCTGTGGCTGTGGCTATCTATGGCTGGCAGCCGAAGTTCTGATTCAACCCCTAGGCCTGGGAACCTCCATATGCCACGTGTGCAGCCCTAAAAAGACAAA	-60.37
>chr13_26605094_26605294_6	TTGGCAAGGTCCCTTTCTGGGCCAGGGTTGCAAGGCCCTGCAGGGAGGCTCCGAAAGAGCACTGGGCGGACACGACATTCCCGATGGCTACTTGGGTGCCCACTCAACGGGAGTGATCGTGTCATTCCAAAGCACTTTCCATGCCGCAGGTGCACAACCTAGGGTCAGCTGCTAATAGGATTGGGGGCCAGAGGCTGAGCT	-60.33
>chr12_1064034_1064234_7	GTTTTGGGGGCAGAGGTCCTCTTTATAGCTCGGCCCGATTTCCCCAAATGGCTCCTGGAACGAATGAGAACAAGTGCCACGCGGAAGCCCAGGAAGCGCGCCTGCGCCTCGCTCGGCCCAGGGGTCCAGGAAGGGGCCAGACTCACTTTCTTCAGTCGAAGCAGCAGTTCGGACTTGTGGGCAGAGAGGAACTGCCAGAGG	-60.32
>chr6_100121490_100121690_6	GCTCCATGACAGTAACTCCTCTGCTGATTAGCGTCATGACATCTTGGTAAGTAGTTTTACAGAGCAAACAAATTTTTTTTCTTTTTGTCTTTTTAGGGCCGCACCCACAGTTCTGATTTGATCCCAGTTTAGGGGTCAAATCAGAACTGCAGGCCTACACCATAGCCACAGCAATGCCAGATCCAGGCCTTGTCTGCAACA	-60.31
>chr12_43288185_43288385_5	GGTGATGGTGCGGATGGTGGTGGCTGTGATGGTGCTGAGACTGTGGCTGGCCGGGCTTCTCCTCCATTGAAAGCGGCTGGGACTCTCTGGCTGAGGCTGCGCGCTGCTGCACCGTCAGGATCTGAGACTGCTTCTCCGGGCTCACTCAGTATATCTGAGCGCGTCTCGCCAGCGCACTGGTTAACAGAGCGATTCTGCGAG	-60.31
>chr2_15856586_15856786_5	CCTGGCTCACAGTAAGCATTCAACAGAGTGTCCTTATTGTCACTATGAACTAGAGTGACACCAGACAAAAGAGCACTGGGACAGACCCCCGCATTCTAACTTGGGCTCTGCCACTAATGGCTAGGTGGCTTGAGCACATCCCTCAGCCCTCCCGGGCCGCAGGTGGCCCATCTGTAAAGCAGAGTGTGGCGCCGGAAGAGG	-60.3
>chr4_82399358_82399558_5	CCTTCGGGTGAGGGAGGCTGACGTAGCCACCCACTCCCACCACCTCCAAGGCCCAGGACCACCACCCATCTTGCTCCGGTTTGGGAGACAGCTCATCAGTGAGGTGGGCTCAGAAGCATCCTAGGGAACTGTACCGAGTCTGCTGGGCCAGAGACCGGAGAGACCCTCCTGGGGGCACCTGCAGGCCCCTGATCTAAGTGG	-60.3
>chr12_1943445_1943645_7	AGATAGCAGGGACTGGACCAGTGGGAGCTGGAGGCTGACTGACCCTGGACGCTTGGACAGGAAAATGTCCCTACGTGTCTGCCTTCAGCACCATCGCTTCTGGATCAGCCCTGTTCTAGGTGTCACGGTGTAAAGATCTGTGGAATAACTTAGACCTGGTGAATCGGGGTGCCACCCCCCAGGTGGGCTGTCTCCTTTGTG	-60.3
>chr5_53056488_53056688_5	CACTTGCGGCATATGGAGGTTCCCAAGCTAGGGGCCTAACTAGAGTTGTAGCTGCTGGCTTATGCCACAGACAAAGCAACGCAGGATCCAAGCCCCTGACTGTGATCCTACATCACAGCTCACAGGAAAGCTGGATCCTTAACCCACTGAGTGAGGCCAGGGATCAAATCTTCAACCTCATGGTGCCTAATTGGGTTTGTT	-60.3
>chr7_22529617_22529817_11	TGGGGCCCCATGAGGAAGGGAATTTGGGGGCTTTGCTAACTTTGCACCCAGAGGGGTCCACTTGTAACAACCACTGGGTAGTCATTACACGGTTAGAAAAAAAGACAAGTCTGCCCTCTCTGAGGTTCGAACTCAGGACCTTCAGATTATGAGACTGACGCGCTGCCTGCTGCGCTAAGAGGGCAGGTGGCCACATGGGTT	-60.29
>chr12_32630308_32630508_9	GGGAGGGCGCCGGAGGGGCTCACCTGTGACACGGGGTCCCGAGCGCGCGGAGGACTTCGGTGGCGGGCGGCGGCGGCGCGGTCTCCGAAGCCCACAGTACACTCATCCATAAAGTAGGAAACACTACACCCTCCAGTGCTGTTAGTAGTGCTTTCTACTTTATGGGTGACTGCACTGTCTGTCTGTCCGTCTGCGGGGTCT	-60.23
>chr6_19757603_19757803_7	AACCTGAGCCACAGCCCCCTCTCCCCGCTCCGGCTGCCTCACGCCAGCATAAACGGGCATCCTGGCTGACTTGCCAAACCTATACCTAACCCAGCCAGAGGAATGGCAGGCGAGAATTCTATCACTGCACCACCCATGCCAGCCAGAGGAACAGGCTGGCAGCTCTGAGCGTGGCTTTTCTGAGCCGTGCTCCTCTGGCAG	-60.22
>chr5_98825486_98825686_13	ACGGGCCAGGTCGCACCGCTGCCCTGGCCTCCCACCAACAAGGAACCCAGTGCAGGCTGGACCCGGGAAACACCCAAAGGAGGAAGCACATCACTTCCCAGCAAGCCGACCTCGCAGAGCCAACTGTGTTTGCACCCGAGGGGGTCAACCCCTTCCAGCACCGCCTCCACTCCCAGCCATTGCTGTGCCTGTAGTCCAGCC	-60.2
>chr2_128387528_128387728_8	CTTCGGCTCAGTTCCAGGCTCAGATCTGATGCCTGGCTCAGAAGCTCCATGTGACACGGGGTGGCCAAAAAGAAGAGAGCCTGGGAATTCCCCTCTGGCACAACAGGATTGACAGAATCTTGGGAGTGCTGGGATGCTGGTTCAATCCCCAGCCCTGCACATTGGCATAAAGGATCCGAGGTTGCTGCAGCTGCACCTTAG	-60.2
>chr7_27862682_27862882_8	GAGGGAGATGTGTGAGCTTCCACCTCAGTGTTTTACTGAGACCAGCGTTGGGGCAGGTGAGGCACACGGAATCCAGCTCCATTCCCTAGAAGCCGTCCACAAGGTTTTCCTTGTAGACGTCATCACTGTAGACAATCTGAGTCCTCTTGTCCCGGTGGCAACCCTTAGGGCTATTCTGGACAGCTAGGGAGGGAGGAAAGA	-60.2
>chr6_36675663_36675863_10	GTCGTCAGGGAGCGGGAGGCGGTGGTGGAGGAGGTGCGGGGTGGCCGGGCAGGCGTCGGGGGAACACGGAGGAGGCGAAGGCGTTGATGGCAGTGGCGGCGATGGCGGCGGCGGCGACTCTGATGGCGGCGGCGGGGGGGTCCCGGGCGCGGCCTCCATAGTTCCTTTGGGGGGGAGGGGATGTTAATGCACGAAAAAGGA	-60.2
>chr3_15831325_15831525_8	AAAGCCCAACTGGGAGCTTACGAGCTCCAGGGCTGGCGCGCCACCGCCGCCTCGCGCACTTACATACCGTTTGAGGCCATGTCCGCGCACGCGCGCACAGGCCGGCAAGCAACAGAATTCCAACACCGCTGAGCACCGACGCCTCGAGGACTGAGCAGCCCCGCCTCCTGCGTCGAGGTTTATGTACGCCTCCCCCGCCTA	-60.2
>chr14_49932114_49932314_6	AAGGCAGGCGGCACCACCGTCACCCAGGGCGTGGAGACCACCAAGCCCTCGAAACAGAGCAACAACAAGTACGCGGCCAGCAGCTACCTGGCCCTGTCCGCCAGTGACTGGAAATCTTCCAGCGGCTTCACCTGCCAGGTCACCCACGAGGGGACCATTGTGGAGAAGACAGTGACGCCCTCCGAGTGCGCCTAGGTCCCT	-60.2
>chr5_41749803_41750003_7	ATTCAGGAGTTCCCATCGTGGCACAGTGGTTAATGGATCCGACTAGGAACCATGAGGTTGTGGGTTTGATCCCTGGCCTCACTCAGTGGGTTAAGGATCTGGCGTTGCCATGAGCTGTGGATCAGATCCTGAGTTGCTATAGCTCTGGCATAGGCTGGTGGCTACAGCTCTGATTAGACCCCTAGCCTGGGAATCTCCATA	-60.2
>chr2_24256661_24256861_6	CAGGAGCAACCACCTTTGGTCCCATCCCAGAGACAAGGAGTATCAGAGTATCACTGTTTGCAGAGGATGATGTGGGGGCGGGGGGGGGGGGGACACTCTCTCTCCTCACTGTGGACCATCGGGCTGGAAGTTGGAAGATCAAGTTACAGAGACTGGGTCTTCATTCTGCCCCCACTGGCTGTGTGACCTGGGGAATGTCAC	-60.2
>chr14_112119790_112119990_5	CTATGAGGTCGCGGATTCGATCCCTGGCCTTGCTCAGTGGGTTAAGGATCCAGTGTTGCTGTGAGCTGTGGTGTAGGCTGTCGATGTGGCTGGGATCTGGCATTGCTGTGGCTGTGGATCCAGCAGCTCCAGCTCCAGCCTGGGAACTTCCATATGCCATGGGTGCCGCCCTAAAAAGAAAAAAATTAAAGGTAAATCTTC	-60.2
>chr6_33197046_33197246_24	GCAGGGTCTGCAGCTGGATGGGTCCCAGGACGACATCCACCTTCTCCTGGTAGGAGCCCACGTCCCTCTTGGACCTCACCACGCAGCCTCTGCGGCAGCGGGAGGAGGAGTCGAACGCCCTGCACACGACCATCTTACACTGCAGGTACACGGAGGGGAAGCGGCTCAGGAAGTGGAAGGAACTGAACTTGAAGCGGACGA	-60.2
>chr14_117090411_117090611_6	TGGCCACTGATGCCTTGGGGCCATCTAGGCCAGCAGAGCTTCATTTCTCTGTGTCTTTCATGCCCCAGCCAGGCCCCCAGTCCCCCTCCAGAGGGGCTAAGAAGGTTCTCCTACAAATCTTTTTCCTGAGTTAGGAGTGGACGCTTTACTGGGAACTCCACGGTCTCTGCTCTGATGGCTTCTCGAGAGGCTTTGATGGCT	-60.2
>chr7_122190646_122190846_6	AGGGGATCACAGGCGACCTGTAAGAGCTGCCGAGGTCGGAAAAGACAGCCGGGCTCCGGAGAGGCCTGACCGCATCCCCAGGAGCGCCTGCAGGCGCCGGGCGAGCTGCCCTCTGGCTCCACGTCTTCGGTCTCCAATCAGCACACATTCTAAGGGACGGCGGCATTCACATTTGGAAAAGCGTCAGGCGGGGGCTCGGTG	-60.11
>chr7_21237165_21237365_5	GGCTGTCTTCTCCCCAGCGTGAGTGGGAGGGGCTGTCATGCAGAAGAGGACCTAGATTTATTGTCCATGGTCCTGAACTGGAGTCAGAGGATAAAAGCTACCAGGGACTGAGGATCATCTTGAAACTCAGAAAACTCTCCCCAGCAGCCCGGGCTGTCCAATGATAGAATCTGCTGATTTGTGTTGGGGGGCAGAGATGGA	-60.11
>chr5_21459649_21459849_7	GGGGGCGTTTGAGAGATGCCTGCTTGGGATCACCCTCAGGAAATAAGGACCGAAGGAGGGAGTGCCGGGCCTTCCACATGGCCTGGGACAAGTCCCGGAAGAGTAGGTCATTATTCTTGTCGATGAAGCTGTTCACACTGTAGGTCACCTGTAGAGGAGCAGCACTTGGTCTGGAGAGCCCACGACCTTGTCATGCACTTG	-60.1
>chr11_4649940_4650140_6;>chr11_4849230_4849430_6	TATCAGCAGAAGCAGCCCCGGTATTACAGAAAACGTCTCTCCTTCCCGAAGGCCGGCCTGCGTGTCCCCACCGCGCCCAGTTGGCACAGGCGCCTCATGCGCGGGTTCTCCCCTCCAGTCTGGGGTGGGCCGCTCAGCTCCTGCCGCATCGAACTGCCTGGACCGGTGGTCACACCCGGGGTCCTAGGTCCGCCCCTCCCT	-60.1
>chr7_91373132_91373332_8	GACCCAGGCCACCAGTGCCCTGGGGCTTTCCAAAGGCACCACGCATACCTGACTGGAGCCTGGATTGGGGACAGCATGCCAGTCATGAATGTCCACTGAAAAGGGCTGTCTCCAAGGTCCCTTAGGGCAACCTATACAGGCAACAGGCTGCATACACTACTGAGGAGGCTGCTGTTTGCAGTCATTGCACACCGGGCCCCC	-60.1
>chr2_46225133_46225333_6	GTGCCTGCTCCCTGGCAACCCTGACCTGGCTGGTGCCCACAGCCCTGTGACCCCTTGGCCAGGTGGGTGGCGGGTGAGCAGATGGCCTCAGGATTGCTTACAGCCCAGCTCACGTTCCCTCTGGTATGGAGACACTATCCCTTTCATGAATTTTGCAAGCCCTGGAAGCTCTACCCAGCCTCCCAGTTCCCAGAGGCAGAA	-60.1
>chr3_3870473_3870673_11	CGACTACCTCATGAAGATCCTGACGGAGCGGGGCTACAGCTTCACCACCACGGCCGAGCGGGAGATCGTGCGGGACATCAAGGAGAAGCTGTGCTACGTCGCCCTGGACTTCGAGCAGGAGATGGCCACTGCCGCGTCCTCCTCCTCCCTGGAGAAGAGCTACGAGCTGCCCGACGGCCAGGTCATCACCATCGGCAACGA	-60.1
>chr9_1763497_1763697_10	CGGCCCCTGGAGCAGCGCGGCACTCGGCTCGGGACCTCGCGCCCAGAGCGGCCGCGCCCAGGTTCGGCGAGCGGAGCGGGTGCGCGCTCCGTCCTGAAGCAAAGTCCCGCCGCCCCCGCCGCCCCCCGCCGCCGAAGTTCAAAGCACGATCTTGGGTGCGTGGCGCCAAAGGTGATGTCTGAACCACACCGGGACTGGAGA	-60.1
>chr6_37964089_37964289_16;>chr6_38212590_38212790_16	GGGAAAATAGCTTTATTTTGTTCAGGGCAGTGGATGGGGTGCAGTCTCAGAACTTCTGGAACTGCTTCTTGGTGCCAGCAGCCTTGGTGACCTTGAGCACATTGAAGCGCACCGTCTTGCTCAGGGGCCGACACTCGCCCACTGTGACAATGTCGCCGATCTGGACGTCCCTGAGGAGGTGAGCGGGGCCGTGTCACGGGG	-60.1
>chr2_61428914_61429114_5	TGGCAGCTGTAGCTGCAATTGGATCCCTAGCCTGCGAAACTCCAGTCCAAGGACTGGAATCACAAGAATTAAATGTCTGAGAGTTCCCGTTGTGGCGCAGCGGAAACGAATCTGACTAGGAACCATCGGCTGCAGGTTCGATCCTTGGCCTCACTCAGTGGGTTAAGGATCCAGCATTGCCGTGAGCTGTGCTGTAGGTCA	-60.04
>chr4_103384329_103384529_11	GTGGTTTTCCCAGGGCGAGGCTTATCCATTGCACTCCGGATGTGCTGACCCCTGCGATTTCCCCAAATGTGGGAAACTCGACTGCATAATTTGTGGTAGTGGGGGACTGCGTTCGCGCTTTCCCCTGATTAACGCTGTTTAAGGAAAGACAACGTAGGGCGCTCTTCGGGCTTAGTTTTTTTCCAGAGTTTTTCTCTGCTT	-60
>chr2_3535043_3535243_7	CAAACTGTTCAAAGGAGTCTGAGGACCAGCGGTTGCTTTCGGAAGTTTGCGCCTGATGTCAGGGGCAGACTGGGCTATGAAATGCATAGCCTACAGGGCCTGTCCCTCCGGAGAGGAGGGGCCCACGTTTGCATCCTTCCTAAAAGCCTCCACTAGCCTCCCTTGGAAGCCTGCAGGATGCGCATTCTGTCCCTGTTGGGC	-60
>chr13_5922534_5922734_11	GCCTTGCTCAGTGGGTTAAGGATCTGGTGTTGCTGTGAGCTGTGGTGTAGGTCACAGATGCGGCTTGGATCCCGTGTTGCTGTGGCTCTGGCGTAGGCCAGATGCTACAGCTCCGATTCAACCCCTAGCCTGGGAACCTCCATATGCCGGGGGAGTGGCCCAATAAATGGCACAAAGACAAAAAAAAAAAAAGAAGAAGAC	-60
>chr7_108933689_108933889_5;>chr7_109110522_109110722_5	GGCCATGATGGGGCTGCGAACATGATGTTCTAGATGAATTTTTAAAGTAGGGCTGGGAGTTCCTGTCGTGGCTCAGTGGTTAATGAATCCAACTAGGAACGATGGCCTTGCTCAGTGGGTTAAGGACCCGGCGTTGCCGTGAGCTGTGGTGTAGGTCGCAGATGCGACTCAGATGCCAAGTTGCCTTGGCTGTGGTGTAGG	-60
>chr3_81618763_81618963_5	GTTGGAGCCATAATAGCTAGAGCCACAGTGTGTTGCAAGCCATGGCTTCTTCTGGAGTATGATGTTGGTCATTGCTTTGGTAGGCGATGTGGTAGGAACCTGGTGGAAGGGCTGGAATCACAGTCCAGTCTGAGCTGTAGCTTCTCCTGGAGTTTACGGGCAGCCAGAGCCCAAGGTGGGCTGAGAACTCAGTGGAATGGT	-60
>chr15_14024354_14024554_5	AAGTGGCCTTGGAAAGTGTGGTCCCTATCTGGGTCCATTTTCTTGTTCCCGCCTCTGAGGAGGAACAGGTGTCCATGCTGGTGAGCAGCAGTGGCAGTTATTGCCAGGACAAGAGGATCCCATCCCCAGACAGCCTGGACCTCTGAGGGAGATGTGGGGACCCAGGAAAGACTCAGGACTGGGTCCAAATGATGGATTAAT	-60
>chr7_27734039_27734239_6	GGTGCGTAATTAGCCCCCAAATTCTGGGGCTGCTTCCTGGCACTGCTTAGACTCTCAGGTTTGGAGGCTGAGTGTTTCCTCAGAAGCCAGACTCCGTTCAGGATCAGAAGAACAGGTATCTGCTTGGTGAGTCCTACTCAATTCAGAAATGGCTCACCATTTCTCCGGGTGGTCATGCAGCCTCAAGTGTGGCAGGTGGCT	-59.91
>chr13_15592380_15592580_7	AGAGTTCCCACTGTGGCACAAGAGGATCAGTGGCATCACTGTGCCACAAGGATGCAGGTTCGATCCCTGGTCTAGCACAGTGGGTTAAAGGATCCATGCGGCCTTCCACAGCTTCGGTATAGGTCGCATCTGTGGCTCAGGTCAGATCCCTGGCCCGGCAACTCTACATGCTGCGGGGTAGCCAAAAAAAAAAAAAAGAAA	-59.9
>chr11_566792_566992_6	AGCATGGGTTATTTGTTTTTATTAATTTTTAAGCGGACGCATAGCACTAGCTGGGTGACGGCGGTGTGCAGACCTCCTCCCGAGTCATCGTTGATTGAGACCGTGTCGTGGTCTCCCATCTGCAGAGGAGGAAACTGGGCTCAGAGAGGCTGCAGCATGAACCCCCGGGGGCCCCCCGAGGCAGAGCCCCCTCTCCTGCAT	-59.9
>chr2_86648459_86648659_7;>chr2_86648793_86648993_7;>chr2_86649127_86649327_7;>chr2_86653329_86653529_7;>chr2_86657683_86657883_7	AGGGCTTCTTCAGGCCAAATCAGCCTTCGCCGCGAAGGAGAACACGTTTGGAGTTGGTTTCGAGCTGCGGCAACCACCAGCCAAGCAGCAGTGCCCACGGAGCCAGAGGCAGCCCAGACCCTCCGGGGCCCTATGGGGAGCCTAGGGCTAGGTGAGACCCAGGCAAGCGTGACTTCCCTGAGCAAGGCGCATTGTGGGTGA	-59.9
>chr8_103971273_103971473_6	CCTGCCCTTGCTCAGTGGGTTAAGGATCCGGCGTTGCCGTGAGCTGTGGTGTAGGTTGCAGACGCGGCTCGGATCCCGCATTGCTGTGGCTCTGGCGTAGGATGGTGGCTACAGCTCCGATTCGACCCCTAGCCTGGGAACCTCCATATGCCGCGGGAGCGGCCCAAGAAATAGCAACAACAACAACAACAAAAGACAAAA	-59.9
>chr3_91519347_91519547_8	CTTTCTTCTTCAGCTGTCTCATTTGAGGGCTGGGAAGGAGGTGGCGTGGGAGTATCGGACTGCATGATGCTCTCAATGGAAGAGATGGGGGCTTTGGTTAGCGTAGTATCCGCTACAATCTCATTTTGAGGCAGAGGTAACTTTTCCACAAGTTTCCACTGAATGATGCTCATGTCTTTTCCACCAGTTGAAATCAGGTGA	-59.9
>chr3_59303817_59304017_33	GGGGAGCAGAGCAGGGGGTCCCACTGAGGGAATCATGCAAGGAGAACTCCAAGGGCCTTTCACCCTCCTGGTCTCCACCCTCTGCTCTCTAGGGCTTGGAGCCCAATGCTGGTGGATGGGAGTGGAGTAGCTCTGATGTGCTCAATTACGTTGCCTGGGAGAGAAACCCCTCCACCAGCTCATACCCTGGCTACTGTGGGA	-59.9
>chr2_124810425_124810625_5	ACTGACATGAGCTCAGAGAGCCGGAGGGACTTGCTTGCTGTCCTCTGTGCTCTGTGCCCTCCCTCCTAGTGATGTCCACACCCCAGGCACCAGGCTGAGCCTCTTGGTGCTGATGATCATGTGACCAGCCCTCTGCACTCGCCGTAGACCAACTGGCGGCGGATGGACCACCCGGTGGGCTGTGGGTGCTGCTTGGCTCCT	-59.9
>chr6_33414276_33414476_5	CTGGGAATCGGCAGGGTGAGGAAGGGCTGAGAAGGGACCCAGCCTTCGAGAGGAGCAGGTGGGCAGGCCCACTTCCATTTACTCAGCCTCTCAGAGGAGTGAGAGGACATGAACATCGATGAAGATGGGCACCATCTGTGTCTTGCTCAGTTGCCCGGTCCTGGAGCAGGCTTGGCAAACCTGGGCACTAGGTAGCTGTCT	-59.82
>chr12_42636384_42636584_7	TCTTTTCATAAGTACCGGGGAGTACTGACTTGTTTCTCCTAGGGGCACTCTTCCGAGGATATTTGGGCTGCCTTCTGAGTCGCAGTGTTTTGGGCCGTCGGAAGGTGGGTGACGTCCGGATCTTCTTTTTTTTGTGACTGTGGACGCCTTTCAACACTGCTTTCTTGGCCTTCAAAGCCTTTGCCTTGGCTTCGGCTTTGG	-59.82
>chrX_257600_257800_5	ATCAGGCCTGCCTAGTGGACCCTTCCTAAAAAAGGGTGTCCAAAGAGCTTTCAGGTTGGGGAGCCCATGGTTGGGAGGGTGCAGCCCGGCCAAGTCCAAGGAGACAGAAGCTCCTGCATGTGGGACCCACTCCCACCCTCCCCTCCCCCTCTGGCTGTTCCCCCCTTGATGAGAAACAGGTAAGTCAGGTCTTCCCTGAGT	-59.8
>chr2_48512330_48512530_6	CCCAATACCGCACCAGGCTCCGAGGCTCCAGGACCCAGACCCGAGGCTGGTACACTTCAGGAAGGGTCTCCAGGCAGCCCTGGAGGGGACCAGGGATCCAGGGACAGACCAGCTCTAGACAACTCGACGGAGAATCTGGACAACTCAACTCTGGTCCAGGAAAACTCCCTGAAGGAGACAGACCAGGCCACCCTGCTAGAC	-59.8
>chr2_102682623_102682823_5	TAGAAGCACAGGTTGCCTGGGGATGCTGTGTGGGAAATCAAGGCTGCCTGAGATGAAGAGGCGATCTCAGGCGGTTAAGAGCTATGGTGATTGGATTCACCATGGGACAGAAACATCCAGCTCTGGTCAGTGAGAGGGCTGCAGAGGCAGGAAGGTGGAAGAGGGTTGTATGGATTTACTTTGCCTGTCCCAAGAAGCTGC	-59.8
>chr9_13594172_13594372_5	TGAAGACAGTAGGGCAGTGGGGAGGGGTGGGGGGCTTGATGCAGGGCCTTCTGCTCCACCTGCCTGGATGTACAGGACCCGGTGCTGGAGCCACCTATGTGAGATGCTCTCCCAGCTGAGAGGAGGAGAAAAGAGCTACATTCAGACTCAACACATGTGCTTCCCCGACCTCTCTGGCTGTTACATTTCAGGCAAATAAAC	-59.8
>chr13_57979760_57979960_5	AACATTCGCCCTCCTCCTACCAGCGCGCGGGCGGCGGCGGCGGCGGCACCGGGGTCACGAACTCTGACCTTTCGCTGACAAAAACAATAACAAACCCCCCCTTCCCCGCGACCCCGGCGGCGCCCCCGGGCCCGCCCCCGCCGCCCCGCTCCCACCTCGGCGTCTCGTCTCTCGCCCGCGGCCCCGCGAGCCCGCGGCCCC	-59.8
>chr9_60577418_60577618_8	CCAAGTTCCCGCCATGAACAGTCGGCTCTGGATGCTCCACGGCTCTGGGAACTCCCGCCCGGCGGAGCACGACCACAACGCCTCGCGGCCCCGACACTCCTAACGCCGCCCCTCGCGGGTCCCGCGGCCGCCGCCTCCCGCGTCCCCGCCGCCTCCTTTTCGGCCGGCGCAGCGCCACCAGCAGCATGTCTCGAAGGAAGA	-59.8
>chr9_15225951_15226151_11	CCCAGGAAATTTCCATGTGCCTTTGATCCGTAGCCCAGGAAATTTCCATGTGCCTTGGACGCTTGCCTAGTTCTCACCTAGCCCTAGGCTCCCCATAGGGCCAAGGAGGGTCTGGGCTGCCTCTGGCTCCGTGGGCACTGCTGCTTGGCTGGTGGTCTCCGCAGCTGGAAACCAACTCCAAATGTCTTCTCCTTCGCGGAG	-59.8
>chr10_30627206_30627406_5	CTTCCTGGTTCCTTGCCCAGGCCCTTCAGCACGTAGGTCACTGGAGTGGCCCTTTGGGGATAGGAGGTGAAGACATTTCCCTGATGCAATGGTGAATTGGGGTGTGCTTTCTACTTTATGGTTAAACCCCAAGCCCATGGCAATGCCCTCTTAAGTTATAGGATAAGAACTCTGCGTAAAAGTCCCCTGGGGGAAGGAGGG	-59.8
>chr5_57874524_57874724_5	GCCTAGAAAAACTTGCGCGGGGCCATTTTTGGGGCAGTAAGATCGAGCGAGGAGCCCAAGAGCGAGCGCACAGCCCGAGAGCTCGAGCCGCCTCCGCCGGGAGACCCACCTCGGCCGCCGCCGGCCGCGCCACGAGATCCGCACCGGCCTCCCCGAGAGCGAGCCCCGGCCGCCGCGACCTCCAGCTGCGCTAACCGCCGA	-59.8
>chr4_103373223_103373423_79	GGACGGAAGATGCAGTTGTGCCAGCTGCCTTTTCGCCCCTTTTGGTTTTGTCAAGAGGCGTGTAAATTTCCATAAAAAGACGTCTCCTGTTCCCGCCCGGTCTCGAACCGGGGACCTTTCGCGTGTGAGGCGAACGTGATAACCACTACACTACGGAAACGGGGCGTGCGCGGGCCTTGACGCCATCGCCAGGAAAACCCG	-59.8
>chr15_134417122_134417322_9	TAGTCCAGACAGGTCACCCACACCCCTGCCTACCTCTTCCCCATGAGCCTGTGACCTCTGTGTCAAAGAGGCATTTGTGCCTCTGCTCCGATGGTCCCCAGATGTCCCCGTGGGCCCGCGGGCAGGATTTCTCCTGGGAAGGGGCAGAAGCCAAGGCCGAGGTGCCCCGCTCGCCCGGGCCTCAGCTGACCCTGCACAGAC	-59.8
>chr14_148492648_148492848_5	GGAAGGAAGGCATGACCGCGTTCGTGGAGAAGAGGAAGGCCAACTTCAAAGACCAGTAGGAACTGGCTGCCTCTGCCTTCACACCCCCACTCACAGGAGGAGAATGTAGCCTGTAGGTTTCAGAAGCAAATAAATCCTTCTCTTTTAAACACGGCGTCGGGGACCCACAGCTCCTCTCTGACGGTGCGGGGCTGTGTGGGC	-59.74
>chr11_67751554_67751754_5;>chr16_39408190_39408390_5	CGAGTTAAAATCCCTCTCGTCCTGACTCGGAAGAGGCGACACCCCAAATCACTCACGAGAAGCGGTCTTGATGCAAACAGCAAGAGGATTTTTATTCCGAGCGCGCTGGGGCCCACAGTCGTACGCCACGCAGGGGTAGAGGACTGCGGCCCCGAGTGTGGAGTCGGGACAGCTTTTATGGGGTTCATAACAAAGCCCGCG	-59.7
>chr8_117879634_117879834_11	TGGAACGGAGATTGGAGAAGTTAGAGGGAGACTTAAGAGCCTGGGTTTGATGGTCTCTGAAAATTTCTTCCATGTTCCTTTCCAGGTGGACTTTGGATTCGCTAAAAAGATCGGATCTGGACAGAAGACATGGACGTTCTGCGGAACTCCAGAATACGTAGCCCCTGAGGTCATTCTCAACAAAGGACATGACTTCAGCGT	-59.7
>chr3_106058900_106059100_8	TGGCTCCTCTTGGCTAGAGTCTTGCCTCTGACTGTTTTTATGCTTCATGAGGGCTGCTGGTCAATACTAACCATGAGGATGCACCACCGCAGCCAAAGCTTCTCGAAGAGTCGTACGTGGGCACCCGTCTGAGCTGGGGGCGGGGGGACGGGGGGGCAGCTCCCAAAAGCCCGCTAAGGAATGAACTCACTGGCAGGTGAG	-59.7
>chrX_78849109_78849309_5	CATCCACCCTGGTGCTGACACTGCCAAACACTCTGGACAGTGCCCAGACACTTGATCACTGTCCCTTCCCAAGACCCTGCAACTAGGAACAGCCTGTGCAGAACCTCCTGCATGGGCTAAGCAGGATGGGGTTCTTCTTGCATGGTTCACAGGTGGAAGGGGCAAAGTCAGTTGTCTCTGACTCCAGAGGTGGGCATGGCC	-59.7
>chrX_41551759_41551959_6	GCCTTTTCTAGGGCTGCTCCCGCGGCATATGGAGGTTCCCAGGCTAGGGGTCGAATCAGAGCTGTGGCCCCTGGCCTACACCAGAGCCACAGCCACGCGGGATCCTACACCACAGCTCACGGCAACGCCGGATCCCTAACCCACTGAGCAAGGCCAGGGATCAAACCCGCAACCTCATGGTTCCTCGTCAGATTCGTTAAC	-59.7
>chr1_32455737_32455937_5	TTTTATATATATATATATAATATATAATATATGTACATACATTGTACATACATATATAAAAGTACATAGAGGGAGTTCCAGATATGGCTCAGGGGAAACGGATCCGACTAGTATCCATGAGGATTCGGGTTCGATCCCTGGCCTTGCTCCGTGGGTTAAGGATCCCGCATTGCTGTGGCTCTGGCGTAGGCCCGCAGCTGT	-59.7
>chr9_44922386_44922586_8	AGACTTGGCCTTGGCGCGGGCCTTGCCGCCGGTCTTGCCGCGGCCCGACATGCTGCGTGAGGTAGATGTACGTTGAGGAGAACGCCTCGCAGGGACGAAAAACAGCCGCCGCCGCAGTCCAACTGGTGCCGCGCGCGCCCAGAAGCCGCCCTTATAAGCCCCCCAGGGCACACCCCCGCGCCCTCCTGATTGGCTCTTTTC	-59.67
>chr7_48955802_48956002_5	AAAAGAACAATCCCCCTCGTCCGGGCTCGGAAGAGGCGACACCCCAAATCACTCACGAGAAGTGGTCTTGATGCAAACAGCAAGAGGATTTTTATTCCAAGCGCGCTGGGGCCCACAGTCGTACGCCACGCAGGGGTAGAGGACTGCGGCCCCGAGTGCGGAATCGGGACAGCTTTTATGGGGTTCACAACAAAGCCTGTG	-59.6
>chr7_60778060_60778260_13	AGTGAGCTTACCCAGCCCTGTCTGGCTGCAGTCCTCACCTGTTCAGGAGCCAGACCTCGTTGCTGCAGGCCAGCGCTGAGCGGAGTTTGTCGGCCTCATTTACCAGCTGGGCTTGTTGTAACTGCCCCCAGGCAAAGTCCCACTGGTCCTGGCCGCCCTGGGCTATGGCATTGCAGTAGATGGTGGACCGCAGGTTGGGGT	-59.6
>chr15_28851947_28852147_6	CCCGGTGGGCTATGCAGGTGAAACCTCCAGCCCACCTGCCAATAGGTACTGAGCCACAGCCACGCTCTGGGCCTCAAACTCAGAGCCATGGGGACTCAGGGATGCTTCTTCCTCCTCCTCCTCCTCTGGGAAGACGGAAGATGAAGATGAAGAGCTGGGTTGTAGCCAGAGGTAGGAACCCTCAGGGACAAGTTCTGCGGA	-59.6
>chr7_36440825_36441025_6	CTCGCGCAGGCGTGGCCAGCTGATGGTCTGGGCCCTGCCCAGAGGAGGTGATTTTTTGCTGCTGACAAAGTGCTGTGGTAGAGAGTGTCCCCGTCTGGAGGCTGTCCTCCCCACACCCCCATGAGCCCCACCCAGCCTCAGCTGCAGTCAGGGGCCCCCTCCATGGGTTTTTGCAATTTGCACTAGGCTTACTGGTGTCAA	-59.6
>chr2_55126157_55126357_5	CTCTGGGGTCCAGTTCCTTGCATTTCTTTGTAGTTTATATAGTTTCTGGTCCACAATAGATTGGAAACACCAAGGGGCAGGGAAGGATGGCTTGGGGAAGGGATGGGGACTGAGACATCTGTCCCATTACTCACCAACAGGTGACTCTGACCCAAGGAAACAGGGAGGGGAATGTTGTATTTAGTCCCTAAGGAGCTAGGA	-59.6
>chr12_18935209_18935409_6	GCTCTTCCAGTTCAGCAAACCCCCCCGCCCCCCGCAAGACTCACAGCCCATCAAAAGCAGGGGGTGGGAGAGTGAGCCCACCACTGCGACTTCCGCCCACAGTCCAGAGTCTCGTTCCTAAGAGACTCACCAGGTTCTCATGTGGTCTTGACATCTGATGTGGGGCACCGTGCCTTTGGGTCCCGAGGCATTTCCACAGGG	-59.6
>chr18_51990491_51990691_6	CAGGTTATCGCAGGGCTGCTACACGCAGCTGTGCAGGTTGCACACGGCGCCCCCCCGCAGCGCCATCCACCCAACAGCTGGGCCGTTGCCACCCTCGGGGGCTGTGCGGGAGAGGCCCCCACGTATCGCAGAGAACATAACTCGGCATGTGCGCATTTTTCCCACGCAACTGTGAGAACGACCCTGTGATGCTGCATTTTC	-59.6
>chr9_44889075_44889275_8	AGACTTGGCCTTGGCGCGGGCCTTGCCGCCGGTCTTGCCGCGGCCCGACATGCTGCGTGAGGTAGGTGTACGTTGAGGAGAACGCCTCGCAGGGACGAAAAACAGCCGCCGCCGCAGTCCAACTGGTGCCGCGCGCGCCCAGAAGCCGCCCTTATAAGCCCCCCAGGGCACACCCCCGCGCCCTCCTGATTGGCTCTTTTC	-59.57
>chr1_136633355_136633555_7	GCCCGCTGAGTAGCAGTTCGATTGTTCTGGCCTGGCTATGGCGCCTCTCCTCCCCCCCGCCATGGCTCCCCGTGTCCCTGCTCCGCTCCTCTCAGTGAGTGAAAGTGGCCGCCGCCGCCGCCGGCCCAGCGCCCGCAGCCGCCTCAGCGCCGCCGCCATCTTGGGGTCCCAGGAGCCGCCGAGGGAGCGAGCTAGGAGCGT	-59.54
>chr10_17728638_17728838_5	GAAACTAATGAGGGAGTTCCCCTGGTGTCTCAGCAGTAACAAACCCGACCAGTGCCCATGAGGATGAGGGTTCCCTCCCTGGCATTGCCACAAGCTGCAGTGTAGGTCAAGGTGTAGATCGCAGACATGGCTTGAATCTGGCGTTGCTGTGGCCGGGGTGTAGGCTGCACCTGCAGCTCTGATTCAACTCCTAGCCTGGGA	-59.52
>chr3_37224616_37224816_11	AAGGCCTTTTCTTGCCAAATCAGCCTTCTCCCTGACAGAGAACACTTTTGGAGTTGGCTTCATGTCCTGGAGACCAGCAGTCAAGCAGGAGTGCCCTCGGAGCCAGAGGCAGCCCAGACCCTCCTTGGCCCTAGGGGGAGCATAAGGTTAGGTGAGCAATAGGCAAGCGTTGCTTTCCTGAGCCAAGACGCATTTTGGCTG	-59.5
>chr12_20932701_20932901_5;>chr12_21030661_21030861_5	AGAAGGAAAATCCCCCTCGTCTGGACTCGGAAGAGGCGACACTGCAAATCACTCACGAGAAGCGGTCTTGTTGCAAACAGCAAGAGGATTTTTATTTCAAGCACGCTGGGGCCCACAGTCGTATGCCAGGCAGGGGTAGAGGACTGCGGCCCCGAGTGCGGACAGCTTTTATGGGGTTCACAACAAAGCTCGCGCATCAAG	-59.5
>chr1_171867731_171867931_6	AGTTTCCCCGTCTGTGAAACGAGGGAGGAGATTGATGGAAGGAATGTAACTTTCAGACCCAGCGTTATCTGGGAACCAGGCTCCCAGGGTTGAGGGTTTCCAGTCCTGACCGGGAACCACCCTCACCCACAGCACTGTTAAATGCAGATTCTCAGGCCTGGTCTACTGAATCAGAATCTCAAGAGGAGGGTCTAGCAGGGT	-59.5
>chr1_101579349_101579549_5	CGCCTGGCCTTACAGGTTGGGGGTAAGGGGCTCTTCCTGGAGGCAGGGGGCCTCCCGCGTCCCAACCTCCAGACCCGCCTCCGCAGCCCTGGGCGGACTGGCTCTCCCCACCTTCCTCCGCGCTCTCCTCCTGCTTCCTCTTATCTCCTGGGGCCATGCCTTGTAATTTTGAAAAATATTCTCAGTAATTAATGTCTGAAC	-59.5
>chr16_45030074_45030274_14	GCTCTAGTCTTTAGCCATACCACCTTGAACGTGTGCCATCACGTCTGATCTCGGAAGATAAGCAGAGTCAAGCCTGGTTAGCACTTGGATGGGAGACCGTCTGGGCATACCGGGTGCTGTAGGCTTAAGTGGGTTGGGGATCTGCTGTTGCCGTGAGCTGTGGTGTAGGTTGCAGATGCGGCTTGGATCTGGTGTTGCTGT	-59.5
>chr5_56434912_56435112_5	GGCCGCTGAGTATGCTTTGAGTAGCGCTGGTCTTGGAGAGACAGCAGTGAGCGATGGCTTGGAGCGAGATCTTAATTCTCTGCTCAGGAATTGAACCTGGGCAGCCTGGGTGAAAACCAGGAATCCTAGCCACTAGATTTACTAGAGGCTAGAAGCAGAATTGCCCTGATTCTTGCTCCCTGTTGAAAGAATGTGAATACA	-59.5
>chr9_102515659_102515859_6	GGTTTGCCAACAGCCCCTTTAAAACTTAGGTTCCTTAAGTTCAGGTTCCTGGGCTGTGATGCAAACTCACTGCATATGCAGCATCCACCTGGGCTGCTCCATGTGGCCCCCGTGGGCCCCAAAGACCAGAGAAACCAAAGTGGATGGACGCTCATGCTGCCTGCTGCATCGTGAAGAATAAAGCCTTTTGTCTCTAACCCA	-59.5
>chr14_56886441_56886641_5	GTGGCTCCAGCCCAGGGTGTGGCTGTGAATCCAGGGTGAACGTTGGGCTGTCCCTCCAGGGAGCTGATTCTGCTTCCCAACAGCCTCAGAGTCTCTCACAGATGCTCCAGTCCAGGTCAGGTCCCGTGGTTCTACCCCCATTTAGATCCATGTGTCAGTATTTGCAAGGATCCATCCATGGATCCTATTGGAATAATGTGT	-59.5
>chr7_22559867_22560067_16	ACACGGGAACACATGCCACCCACCCACCTTGGATGGTGGGTAAGGTGTAAAAGTCAGGCTGGCCCGTACGGGGATCGAACCCGCGACCTTGGCGTTATTAGCACCACGCTCTAACCAACTGAGCTAACCGGCCGCCGCCGGGGGCCGCGTTTTCGCTTAAATCTTTTAAAAATTCCTTCCCAGAATTTAGTCAAGGAACGT	-59.5
>chr5_4684581_4684781_8	ACAGTGGGATGGCTTGGAGTCAGGGAGTCAGCAGGACAGAAGACTGAGTTCAGCCAGGGACTGGATCTGGAGGTTGGGGGGTGGTTCTGGGAGGAGTCAAGGAAGGAGCTACAGTGCTCTTCATAGGGGGCCCGATCTTCTGGATTCTGCCAGAAAATGTGCACGTACACCTCAAAGCAGAATTTGGACTGGCTTTGGGAG	-59.4
>chr9_26064872_26065072_6	CGCAAAGAGAGGCCCCTGGGGACAGGTTGCTCGACCTGGGAGGTGCCGGTGATCATGTTCTTGATGAAGTCCCTGTGGCCCGGGGCGTCGATGATGGTGATATAGTACTTGCTGGTCTCGAACTTCCACAGGGAGATGTCGATGGTGATGCCTCGCTCTCTCTCCGCCTTGAGTTTGTCCAGCACCCAGGCGTACTTGAAG	-59.4
>chr14_54328008_54328208_5;>chr14_54482996_54483196_5	GTGAGAGGAAGAGGTGCAGATGGGCATAGGAGTATATTTCTCTCTGCACAAATGGATTCTTGGGTGGCGGGACACCTCTTGTGCAGGTAACAGGCAGCCAGTGGCTCCTGCATGGGCTATGGGTGGGAGGGGCAAACCACTACAGCCATCTCAGATTACAGAAGTAGGCATGGCCTGCCACCACTAGAGGTCTATGAACGG	-59.4
>chr2_136868778_136868978_5	AACAATCTGGCATCAGTGGCTTGTTCCCCAAGGAGCAGGCACCGGGCTGGGCTCACCCCGCACAGTGGACTTACTGGCTTTGGCATTTCTGGCTTCGGCCGCTTCCTCCTCCTCCTCCTCCTCCTCCGAGCTCTCCGAGCTGCTGATGGGGTCTGACACGCGGGTCTTCTTGGCCTGCAGGGCTGCGTCTTCCTCCGCCTT	-59.4
>chr6_104917957_104918157_12	GCACTTACAGGCGTATCAGTGGGCAGGGCCTTGGAATTGTACCATCTGTCAACAACCGGTGAGTGGAAACTCTGAGTTCTACAAAGCCTGGGTGAAGACACTTCGTTTCTGTCCATGCTCTTCAGTCAGATGACGCGGAGGGTCCTGGGGCAGAGGGACGTACCACATCCGGCCTGTCTTCTTAGGTGATAACAGTGGGTG	-59.4
>chr12_50144139_50144339_10	GCCGGCCTCCCTGCTAGTGGGAGAGGCGGTGAAGACCGCAGCCTCTCCTGGGCTGTCCTGCCTCACATTCCTTTGGCCACGATGGCCGGCGGGGAGCCCGTGGAAAGGATGAAGAGCTGACTGATGGGGCCTAGGAATGAAGTCCCAAGGCCAGGGAGCCTGGGAAATGCAGTGGCAGGGGTGGGGGTGGGGGGGAGTTAC	-59.4
>chr5_16715158_16715358_6	CCCTCAGGCTTGGGAGGCATCACAGCTGTCACAGTGAACCAGAGCCTGCTGAGCCCCCTTAAGCTGGAGGTGGACCCCAACATCCAGGCCGTGCGCACCCAGGAGAAGGAGCAGATCAAGACTCTCAACAATAAGTTTGCCTCCTTCATCGACAAGGTGAGAGCTCCCCCTGCGTGGCTGGCTGTGCCTGGGGCCCCGTCC	-59.37
>chr2_69385383_69385583_5	TCCTTGGCCTCACTCAGTGGGTTAAGGATCTGGCATCGCCATGAGCTGTGGTGTAGGTCACAGACACGGCCTGGGTCTGGTGTTGCTGTGGTTTAGGCCAGATGCTACAGCTCCAATTTGACCCCTAGCCTGGGGACCTCCATATGCTGCAAATTGGGCCCTGAAAAGACAACAAAAATAGTAAATAGGTTTTGTGCTAGC	-59.36
>chr6_104992619_104992819_5	ACTGCTCTGTGCAGCGGCCAGACACTTGGTCACTGTCCCTACAACTAGAAGCAGCTGGTGCAGCACCTCTTGCATGGGCTAAGAGGGACAGGGTGCTTCTCTCGTGGTCTGCAGGCATCAGGGGCAAACCACTGCAGTTATCCCTGATTCCAGAGGTGGGTGTGGCCCACTGCCACTGGAGATACCCGAACAAAAATCACT	-59.31
>chr13_20985486_20985686_6	ACATTACTTAGTCTGCAAGAAAGGGAAAGAATCCCTAGAGGGTTGTGGAGAGCAGGGTAGGAAGCCAAACCCTCTGGGCATCCGGATTAAGGTGCCACTGCAAGGGTGGCTGTAGCATCAGCCTGGTGGGTGCTCGAGGCCACAAGGTCCAAGACTTGCTAAACCAGAGCTGGGCTCCTTGGCTCAAGGTAGGAGGCGGGA	-59.3
>chr12_56472061_56472261_5	ACGCCTGGGAAAGGCACAGCCCCGGCCTCTAAGGGCCTGTGCCGTCAGGAATGGCATCGACTTACCCGATTCTCGTCATAAATGATTTGGACAATACTTCGGTGCTTCTGCTCCACGGGAGGAGGGGACACAGGCTTCTCAGGCTCTGGGGGTTTAGCAGCTTCTTCTTCGAGCTGTTGCTACGAGACCCAAGAAAGGAAG	-59.3
>chr5_5064524_5064724_14	GCTGCCGCCGCTGCAAAGGCCAATGCTGCCGCAGGCACTGCTGCCTCTAATACGCCATGGCGGCCGCGGACCCTGCGGGAGCGGAGGAAGAAAAGCGCCCACTCGCAGAAAAGGACTACATCTACAGCGGAGAGGAAAAGAAATGGCGGCGGTTCGCCGAGCGCGGGTCCTTTATAGACTCTGCCTCTGTGGGACGCATCA	-59.3
>chr3_112833663_112833863_5	CTCTTTTGATGTCACAGTAGCTTCTTTCCTTGGGCTGCTCAGAGCCCAGTGGCTGGAGCCCCTGCATCCTGCCAGCTGTTAACCGAGGTTTGATATTAAAGACTGAGGCGGGGGGGCGGAACTACTTGCTAATCTAGGTTTTCTGGTGGTGACTTTGGGTGAACAATGCCCCTTTGATCTTCGGAAGCAGGTCACAGAGTC	-59.3
>chr2_53331542_53331742_6	GGCCCCCCTCAGCGCCCCTACACTACGCATCCTGATGGCAGCCTCCAGAGACCGACGTCGCCGGTTGGGTCCCGGGCGCGGCCGGCTCAGGTTTGCGAGCCCTGTCTTCCCCGGGGGGCTCCCTCCATCACCCCACACAGTTAGGGAAGTAGCATCCTAGAAGGAATTCTGACCATGCAGTGAGAGTCGGGCTTGGGCAGA	-59.3
>chr7_81464765_81464965_5	GGGTCTGCACTGACTGCAGCAAGCTCCTGCCCTCCCCTGTGCACTGTCAACTCATCAGTCCAAGGTGCCCCAGGGGAATGAGACCTACCTGAGGGATATCGAAGGGACTGGGCAATCTGGGTTCCTCAGACATCATCCCAAAAAAGGGATCTGGAGCATCTTCCAGAGTCTCCATTATGGCCAGATGGTTAGGAAGAAGCA	-59.3
>chr17_64158265_64158465_8	TTCAGCGGGTTACCAGTGCCTGCCAGTCAGTGTAGTGCACGTGCAGCCCCAGACACCTAAGGGCATCACAGACCTGTTATTGCTCAATCTTAGGGGGCTGAATGCCACTTGTCTCTCTAAGAAGTTGGGGGATGCTGACCGCTTGGAGGTCACATAACTAGTTAGCATGCCAGTGCCAGAGTCTCACTGGTTATCAGAATT	-59.3
>chrX_105796744_105796944_6	CCTCCTGCCCTTCAATGCCATACCAGCCGGGGCAGAAGGGGAGTGAAGAGGGGCAGCCAAAGGTGTGCCGAGCTGGGTTTCAGGAGTTTGGGGCCTTCCCCTTGTCTCTGCCACTAATAAGCTCTGTGCCCTTTGCTAAGTTTCTTAGCCCTTTGAGCCTCCACTTCTGCCTTTCCATCACCTGTAAGGTGAGTGTGTGGC	-59.26
>chr8_96315350_96315550_6	AGAGCGAAAGGAAGCAAGACAGCCCTGGGGACAGTTTTGTTTACGAGTAGGTGACTAAAAGGGTGGAGGAAAGGCTAGAAGGGGGAGGAAGTGGTGTCGAGGTCATCCACAGCCTCAATCCTGACCTCGTGAGCCGCCTAGCCTTGCCTTTGAATGAAGTGTTCCGCATACCGAGTGCAGCCCCAGGGCGCAGACCAGCGA	-59.21
>chr1_195389686_195389886_6;>chr1_195558836_195559036_6	AAGACTTCAGTTGGGGAACCGGCACAAAGATGATGATGGCTTTCCGACCGCTGCCCACTTTGATTTTCTTGGTGGCCGTGATGTTCAGCTTGCGCAGCTGGGCCTTGAGGTCCGAGTTCATCTCCAGCTCCAGGAGGGCCTGGGAGATGCCGACTTTAACTCGTCCGGCTTCTCGCCATTGGGCTTCACGATCTTTGTCCT	-59.2
>chr7_60784424_60784624_20	AGGGGCAACAGAGCGTGTGACCTCAGGCTGGCGATGCAGGCAGGGCCTGCAGTCTGGGGCAACATCCCGGGAATGGGGTGGGGCGACAGGTACCCACCGACAGGTTTGTCTGCAGCTGATGCTGAATCATCCTCCAGTTGTCCTCGTCGTAGTTCACCTGGAAATAGCCTGTCACGTTGATGTTCAGCAAGACCCAATCGT	-59.2
>chr18_54184579_54184779_27	AGTGGGGCAACCAATGAAAATCCTTCTCTTGCGGGCCTCCTGAAATCACATCCTCAGAGCGGCTAAGGCCCGGACGCTCCAAAAGAGACAACCAGCAGGGGGTACCCGGATTTGAACCGGGGACCTCTTGATCTGCAGTCAAATGCTCTACCGCTGAGCTATACCCCCTAGGCTGCTAGGCTTTCCTCACTAACACCTTTC	-59.2
>chr4_108673115_108673315_6	CAGCCTCGTGGATTTGATTGTCGAACCACATGTGGGCCACTGTCATTCGGTTCTGGGTGAGGGTTCCGGTTTTGTCTGAGCAGATGGTGGATGTGGACCCCAGGGTCTCCACAGCCTCCAAGTTCTTCACAAGGCAGTTCTTCCTGGCCATGCGCTTGGCAGTCAGGGTCAAGCACACCTAAAGGGTGGGAGCCGCCTTAC	-59.2
>chr12_3193685_3193885_6	CCTCCAGAAGGAAGGGTCTCCGTTCCGCCCTTGACCCTGAGTGAGGCCCTAAGTTCTCTGAAGGCTGTTGGGAATGGGCTAGCAGGGGCATCCTTGCCTTGCACCTCCCGGGGTCCTTCCTCCCTGGGGCACACGCACATCTTGTGGCCCTAAGTAGCATGTGCCTCTGCCTTTGCTCTATGGCTCGAAGACGTACCTTGA	-59.2
>chr1_129845730_129845930_7	GATACGTGGGGCAAATCTAGCAGGGGGTTACATGTGTAGCAAGGGACCGGGAAAAGTTTTTTCTCCCATTCCAATAACTAACCAGGTCGCAGCCCTGCTTAGATTCCGAGATCAGACGAGATTGCGTGTGTTCAGAGTTGGCGAGGCTATAGACTGGAGAGTCTTTTCTGATGGGTCTCTTCTATCAGGGAATAGGAAACC	-59.2
>chr13_143990081_143990281_5	GCGGGGCTCAAATTGCCGGGGCGGAGCCTAGCAATGAAACTTCGGGAACAAAGAAAGTGTTGGATGGACCACCTCTGCCTGGGCGGGGCCGACCTGCGCTGTTCTCCGCCGCCGAAGCCTCCACCTCCCGAGCTAGGAGCTGCGGTGAGGGCCCCCAAGGCTTCCTGTTCACCTGCAGCCTGGGATGAATCGGCCGGCTTT	-59.2
>chr14_145385934_145386134_7	TCCGTCGGCTTCGGAAATTCTGCGATGTCGAGAATGGGAAGGGATGTGAACAGAGCACATGGCAGGGAAGCCTTTCAGTGGGACCGCCAGAAAGTCGAGCCAGAGAGGGAGCTGTGGACATCACTGGGAGCCAGCCTTGGCGTGGATTCAGGCCTGGATCTCGCGCTGCTTGGCTGCTGACCACGCAGCTGGAGTGCACCT	-59.2
>chr1_143126709_143126909_7	ATAGATCACCTTTGGAGTTCCCGTGCTGGCTCAGTGGTGACGAACCGGACTGCACTCCGGTGCAATCCCTAGCTCCAGCTCCGTGGGTTAAGGATTGGGCATTGCCATGAGCTGTGGATCTGGCAGCTCAGATCTGGCATTGTTGTGGCTGTGGTGTAGGCTGCAGCTACAGCTCCAATTATACCCCTAGCTTGGGGACTT	-59.2
>chr2_67261900_67262100_7	CCTGCCCTTGCTCAGTGGGTTAACGATCCGGCGTTGCCGTGAGCTGTGGTGTAGGTTGCAGACGCAGCTCGGATCCCACGTTGCTGTGGCTCTGGCGTAGGATGGTGGCTACAGCTCCGATTGGACCCCTAGCCTGGGAACCTCCATATGCCGTGGGAGCGGCCCAAGAAATAGCAAAAAAGCAAAAACAAAAACAAAAAC	-59.2
>chr4_104555622_104555822_25	GTTCCGGGGCAGCGCGTGGGTCCGACGCAGAACAGGAGTGAGTAAAAACTGCTGAGCGCCGCCCCAAAGACGAGGTTCCACCGAGACTCGAACTCGGATTCACGCTGGATTCAGAGTCCAGAGTGCTCGCCATCACACCATGGAACCACCGGGGACCCTTCAGCTGGGATCACTGAATTCAGAGGCCAGAGTGCTCACCAT	-59.2
>chr16_74535281_74535481_6	TCCCACACTGTGAAGGCTGCAGGGGACACAGGGACAACAAAGCCCAGAAACCAGGAATTCGGAGGGTTCACCCTCAACCAGGTCTCTAGGCAACTCTCATTCGTCGTTCATCCATTCATCATGTCACAGGGCGCAAGTCCTGAGCCTGGCACGCTGGATGCAGAGGCTGTGGAAGCGGCTCCGCTTTGGGGACACGCAGTG	-59.2
>chr14_130536330_130536530_7	GTGCACCTTGCATACTTCCACGGACTGGACCAGAGGGTCTGGGTCACCCTCTCCTCCAGAGCACGGCACAGGGAAAAGTACTCTACCGGTGGAGGCAGGAGATGGGATGGGGGTGGCGGCGGGGTCTCAGCCAAACCCTGCGGGTACAGTAATTCTCAGCAAAACACCTATCCCGTGTGCCTTGGTGTTCTTGTCTGCATC	-59.16
>chr18_6085155_6085355_7	AGGGTGACCCTCCTCCGCCCCGCCCACAGAGACACGCCACCCCTGTGCCTACACACAGCGCAGGTGCACGTGCGCGCACAGATGCACACGGACGCGCACAGACGCGCGCACACGCGCGCGCCCACACACTCCTTGCCGCATCTTCCAGCTTTCTGAATCAGAGACAGGTAGGAGAAAACAGACTCTGAAGCCTGGGAGTGA	-59.14
>chr9_26361767_26361967_12	TGGTGTCCTATAAAGAACTCAACTGGAAGAGCCTGGTAGTTTTCTGCCTCCCTGGGCCTGTTCCCACCTCCGCAAGGTGAGGGGCCGCCACCGACTCCACACGTGGCCGGGAGGCACGGGAACCGGGCACGCAGCTGTCGCAGGGCAGCTGCTCAGTAGACAGAAGCCATGACCATTATCACTGCAGTCACGACGTCAGGG	-59.12
>chr6_26069168_26069368_5	ATCACTCCTCGGGGAACAAACCAGAGCCCCAATGCGCCTTTGCTCAGCAAAGCAACGCTTGCCTTTTTCTCCCCTAGCCCTCTGGTCTCCATAGGCCAAAGAGGGTCTGGGCTGCCTCTGGCTCCTTGGGCCCTGCTGCTTTGCTGGTGGTCTCCTGAGCTTGAATCCCACTCCAAACGTGTTCTCCTTCGTGGAGAAGCA	-59.1
>chr14_65827528_65827728_6	CTAAGTACTTCAGAAAATAACCGGTGGAGAAGTTCCTGTTGTGGTTCAACAGTAACAAACCCGACTGGTATCCATGAGGATGTGGGTTTGACCCTGGCCTTGCTCAGTGGATTAAGGATCTGGCATCGCAGTGAACTGTGGTGTAGGTTGCAGATGCAGCTCAGATCTGGTGTTCATGTGGCTGTGGTGTAGGCCGGCAGC	-59.1
>chr18_17172178_17172378_8	GATGGGGGCGCAGCGCGGGGGCCGAGGTGCTCCTGAGACACTCGCGGATCTGTCTCTGCTCTGTTTATGGCCCTTCGGTAATTCACTGACCGAGACTGTTCACAGTGAATTCTACCAGTGCCATACACAGAACAGGAGTCGCGCTCTCCGGCCTGCTGACCCTGCGGAGAGACTCCCGCTCCCCAGGCCCAGCCTCCCACC	-59.1
>chr8_117090808_117091008_6	AGCAATTTGGGATCCAGTCCTGGTGCAGGGAGCTGCCAAGGTTTATCTATTTGATGAGCTATAATGGGGCTCTCCCTGGAAGAAGCTCTGCAAGATATGTGAAGCTCGCGTCCAGAGACTCTCTAAGGAGCAGAGAGATACATCCGATGCTCCCAGGCCTGCTCGGCTGTCTGGGATGGGGGGAGAACTATTCTAACGTGG	-59.1
>chr4_61547626_61547826_7	CACAGCTCATGGCAATGCCAGATCCTTAACCCACTGAGCAAGGCCAGGGATCGAACCTGCATTCTCATGGATGCTGGTTGGTTTTGTTGGCCACTTTTTTTTTCAACAAGTGGCCGCACCTGTGGCATATGGAAGTTCCCAAGCCAGGGGCCGAACTACAGCCACTGTAGAGGCAACACCAAGTAGTTATGTTGTGAACCA	-59.1
>chr12_4689754_4689954_9	TCGGTATGTCGATTCGGGGGTGAGTGGGAAGGAGGAGATAAGCTGGGGTGTGGCGCTGCGGGCCTGGCCCTGCCAGCTTTCCTGGTGGCTGGTGCCAGGGGGCGCTCAAAGGTTGCTGAAGAGTTCGTTTTTCTTGCTCCAGTCCATCTGCGGGGCCCGTTTGCTGCTGCGCTTCTGATGGGCCCTCTCTTTGGCCACGGC	-59.1
>chr14_51427975_51428175_13	TGGGGGGTCCTAGGACTCTTTCAAAATACTTAAAAGTTACTGACTTGTGGCACTCAGGCCATCTGTGCAGAGCTGTGCTGGGTGGTCCTGCCCTGCCCGAGGTGCACACCGCCAGGGCCGTGTTCTCCAGCCCGTGGTGCACACCGCTGTGACCGCTGTTTGCCCTCCTGTGTACCGGTGATCCAGTGTTGAGTCTTGACT	-59.1
>chr2_62763620_62763820_5	TTCCCTGTGATATTATCCTGGCCCCTCTGATCTTGGAGAGGCAGCAATAAATGATGGCTTAAAGGGAGACCTTAATTCTCTGCTCAGGAATTGAACCTGGGCAGCCTGGGTGAAAACCAGGAATGCTGGTCCCTAGACCAGGAATCCTCGCTAGAGGTTAGAAGCAGAATTGCCCTGATTCTTGCCCCCTTTGAAAGCAAA	-59.1
>chr2_6169841_6170041_5	GATCCCGCTGGCGTCACTTCCCGGCCGCTCCGCTCTAGCCTATCGGACATGTGGGAGGAGCGGAAACAGCGAACTTGCTGGAACTTCTTGCGCTCGCGGGAGAAGAGGTCGGATGGGATCACGCGCGGCTCCCGGAAGCATCTCAGCAGGAGCTTAGTATGACGCAGGCCCAGTGGTTTTGGCTGACAGACCTCCAATTGC	-59.1
>chr2_48691920_48692120_6	TGCTCTCACCTCCGCCTGGCTCTCCCAGAAGGCACCATCGGCTTCTGACTCGGACTCCAAAGCAGACTCTGATGGGGCCATGGCTGCGCCAGTGCCCGTGGCGAGGTCGGCGTCATCATCGTCCTCCTCCTCCTCCTCTTCCTCTGACTCGGATGTATCTGTAAAGAAGCCTCCTCGGGGCAGGAAGCCAGGTAGGCTCAC	-59.1
>chr5_16664661_16664861_6	AATGTCCAAGGCCAGCTTCACGCTCATCAGCTCCTGGTATTCACGCAGCATCCGGGCCAGCTCCTCCTTGGCCTTCTTCAGGGCAGCCTCCAGCTCTGCACGCTTGCTGTAGGCATCCTTTAGGGCCGCCTCCCCACGCTGCTCTGCATCGGCCACAGATCCCTGCAGAGTCTGGCACTGCAGGCAAGGGCGCAGGATAGG	-59.04
>chr13_92710990_92711190_29	GGGAATCGCTCTGTCGGCCCCCTCTCCCACAGCTCCCTCCCACCCAGCCCAGGGCTCCGTCCCCATTTTGCTCTGTCTGGAGCCAGGGCTCTGCTGAGAGCTTGTTTGGAGGTTCTAGCAGGGCAGCGCAGCTACTCGTATACCCTTGACCGAAGAACGGTCCTCTTCCACCGAGGTCGTGGCTTCAGGAGGGACGCACAT	-59.04
>chr2_86657017_86657217_7	AGGGCTTCTTCAGGCCAAAGCAGCCTTCGCCGCGAAGGAGAACACGTTTGGAGTTGGTTTCGAGCTGCGGAAACCACCAGCCAAGCAGCAGTGCCCTCGGAGCCAGAGGCAGCCCAGACCCTCCGGGGCCCTATGGGGAGCATAGGGCTAGGTGAGACCCAGGCAAGCGTGACTTCCTGAGCAAGGCGCATTGTGGGTGAG	-59
>chr2_51409505_51409705_8	CTGTGCTCCCTTGTGACACCCTCACCCGGGCACCCCCCAGATTCTTCTTCCCCCAGAAAGACAAGATGGTGTGCGGGAAGCCAGGGGCCAAGTGGGTGCAGTTTGGGATGAAGATCCTGGACAATCGGAATAAGAAGGACTCAAAGCCCCACCACAGCGGCCGGAGATTCTTCCAAGGTGGGTGAGACCCCAGCCAAGCAT	-59
>chr3_35045621_35045821_14	GTCCCCAGAAATGGTTTGAGACGACAGCAGGCAGCATCTAAGACCAGCTGCCTGAATCTCTAAAAGTCTCTCAGATCGGTTAGTTTTAGCGTTCAAAACTGCACGCCCAACGTGGGGCTCGAACCCACGACGCTGAAATTAAGAGTCTCATGCTCTGCCGACTGAGGTAGCCGGGCGGATGCAGTGTTTTCACAGTGATGT	-58.98
>chr5_5357932_5358132_5	AGAAGGAAAACCCCCCTCGTCCGGACTCGGAAGAGGCGACACCCCAAATCACTCACGAGAAGCGGTCTTGATGCAAACAGCAAGAGGATTTTTATTCCAAGCGCGCTGGGGCCCACAGTCGTACGCCACGCAGGGGTAGAGGACTGCGGCCCCGAGTGCGGAATAGGGACAGCTTTTATGGGGTTCACAACAAAGCCCGCG	-58.96
>chr18_17167609_17167809_20	TGGGACAGCACGGACCCTCCCTCGGCGGCTGGCTGCGGAGTTGCTTGCTGAGCCCTCGCACCATAGTTGGCAAGTCTAGAACCACCGGATCCCATTATCTCACCAGTGTGAGTTCTACCATTGCCAAAAACGGTGCGAGGCAAGTGGCGGCAGAGCTGGGACCCCGGGAGCTGGGGAGGCCGAGGCCTGTGCTGAGAGAAG	-58.92
>chr2_56683541_56683741_7	CTCTGAGCCCGCACCGGTGCTGAATAAACCTTGCCTTTCCATATCTCCGAGTGCTGTTTGTCTCCTTCCGTTGCCACAGTTTTTGCGGTTTCCGCAACATTTTTGGTGCGTTGGCCGGGAAGCCGACAACTGAGCTGGCCTCTTGTGCCACCGTTGTTGAGGAACTGGGGGAGGCCACGGTCACCGGCCCGGTGACAGGTG	-58.9
>chr11_28081863_28082063_5	AATCAAATTATTTGCTTGGAGTTGCCGTCGTGGCGCAGTGGTTAACGAATCTGACTAGGAAACATGAGGTTGCGGGTTCGGTCCCTGGCCTCGCTCAGTGGGTTAACGATCCGGATCCGGCATTGCCGTGAGCTGTGGTGTAGGTTGCAGACGCGGCTCGGATCCTGTGTTGCTGTGGCTCTGGTGTAGGCCAGCAGCTAC	-58.9
>chr4_130382514_130382714_5	AGAAGTACAGTGGGGCTCAGATGACTCAGATGCCACCAGGGGCTTCAGTGACATTGCTGTAAAGCCCTCCCAAGTGAACTGAGGACTTAGCTTACAGGAAGCGTGGTGGCAAAAAGAGACAAGCTGGGGGGTGGCGTGGCGGGGGGGTCAGCCGCTGCCTGGGCTGCCAGAGCTCTTTTGGGTTCTCCTTGAACCTCCGGC	-58.9
>chr2_86648125_86648325_7;>chr2_86649979_86650179_7;>chr2_86652995_86653195_7;>chr2_86655340_86655540_7;>chr2_86659025_86659225_7;>chr2_86660028_86660228_7	AGGGCTTCTTCAGGCCAAAGCAGCCTTCGCCGCGAAGGAGAACACGTTTGGAGTTGGTTTCGAGCTGCGGAAACCACCAGCCAAGCAGCAGTGCCCTCGGAGCCAGAGGCAGCCCAGACCCTCCGGGGCCCTATGGGGAGCATAGGGCTAGGTGAGACCCAGGCAAGCGTGACTTCCCTGAGCAAGGCGCATTGTGGGTGA	-58.9
>chr4_79695324_79695524_6	CGCCGGCTGCTCCTAATTCAGGGCAGCATTTCACCGAGACTCTGCAATGACTTCAACTTAAAAGGTAAAAAAAGCTCTTAGGTTCTGTGTGGGTCAAGGAGAGCACGGCCATCCTGGTGACCGGGCCCCCAAAACCGTGACGTCGTGTGCCCCTTCCAGGCGTTTGGCTCCGTGGCCTTGCGCCCCGGTGCCGACAACGCG	-58.9
>chr17_38087415_38087615_10	GCAGACACACTGGGTGGGGGAGGTGGGAGACAGCCATTCAGAACAGGCTCAGGGCACATCCTGGAAAAGCCCACGCTGGAGTGTGAGGTAGAATACAGGTGACCGTGTGACTGGGGCATCTGTGGAATGGGGTGGGGGAGCCGCTTTTGTTTGTCTCTGCTTTGCAGTGGGTGTGGGTGAGGTCCTCCTGCTTGGCGGTGC	-58.9
>chr3_67536532_67536732_7	GTGGAAAGAAAGAAGGTGGAGGCCTGAAATGAACAGCTTCCCTTTGGCAGAGAGGGGCTGGGTCCCTAAGCTCCAGGTTCAGGTCAGCGGCCCCATCCAGGCAGGTCCGCTCTCCACGTGGTGGACCCGGAGGTTCAGAGCCCAGGGATCTCCCCACAGATGGAGAGTCCCAGGAAGGAGAGAAGTTGGATTTCAGAGCAG	-58.9
>chr12_21417617_21417817_5	TGGGGCACCTCCCGCCTTTCCGCGGCCCCGACCCCGAACTCTTCTCCCCAGTTCTCCCGGGTGCCCTATCCTATCAACGTCTAATAGCCCAGCCAATCACGCGGGCCTACAGTCTTACCTTCGGTCCACCCTCCTCTCGGCGCCCAGCCGGCCTGAGCTGAAGGCCTTTACCAGGCCAACCCAATCAGCGGCCGGCTCTGG	-58.9
>chr6_80600769_80600969_10	TTAGTTAGGAATTGCAGTCTCCTTTGTTTAAAATTCTCAACTGGGAATTGATAGGTTCCCAGGAGAATGGAGACTGACCCCCCCCACCCCCACCCCCAGATGTGGCTGTTCACCTTGGAGACCTGCTGCAGACATGGGTACGGCTGGCACAAGATCTACACTCTTTCCAGAATGTGGATGCTCAGGTTGGGCAGCAAGAAA	-58.9
>chr13_100196610_100196810_5	CCTCTTCAGTTTTTTGGAAGAGTTTCAATAGAATAGGTGTTAACTCTTCCCTAAATGTTTGACAGAGGAGTTCCCATTGTGGCTCAGCAGAAACAAACCCAACTAGTATCCATGAGGATGTGGATCCCTAGCTTCACTCAGTTGGTTGGGATCCAGCATTACCTTGAGCTGTGGTGTTGGTAGCAGACACAGCTTGGATCC	-58.9
>chr1_94579581_94579781_11	AAGGCCTTTCCATGCCAAATCAGCGTTCACTGCCAAGGAGAACACTTTTGCAGTTCTTTTCCAGCTGCGGACACCACCAGCCAAGCAGCAGGGCCCACGGAGCCAGAGGCAGCCCAGACCCTCCTTGGCCCTATGGGGAGCCTAGGGCTAGGTGAGAACTAGGCAAGCGCTGCGATCCTGAGCCAAGACGCTTTGGGGCTG	-58.8
>chr8_75659375_75659575_8	AGCTCAACCCCCACGGAGGTGAACCCAGTTTTTGAACCCAGGTTTTGGGTCACAGGACCGTAGGTGAGTGCAGTTCTGAGAGCTTGGTAAGACTGTTGGGGAGTGCCCCAGTCAAACTCACCCCTCAGAGTAGTCTGCTGTGCTCATCTGTGGCCTGGAAGCCCTTTGTGAGCAGCGAGGCCCCGGCTCCACAGCGGTGAT	-58.8
>chr10_14248281_14248481_5;>chr10_14378469_14378669_5	CCCAGACACCCTGACAGCAAAGCACAAGGCAAATGGGGACACAAGGAGCAAAGGTGCTTCTTGGAAGGAAAAAGGGAGCGCCAGGGCAGGTGGGGACAGAAAAGCAGGGAACCCGGATCAAGCAGGGTTAGGTCCTTGCAATTTCCCTTTCTTTCAGCCAGTCACCCAATCCCAGGAAAGTCTGTGAAGGCCGTGCCCGGG	-58.8
>chr14_29582361_29582561_5	GAGCCACTGGGCTGCTGGGTGGCTGCAGAGCCCAGTGGCACTGCTTTGGGCTCTAGTCCCCAAGCAGTCCACCCACAGTCTCAGCCCCTAGCCTGATTACTCAGATGATCACATCCTCCGTGTCCCCCCATTCCCTCTTTGGTAAATGTCACTGACATTTACCCTCCTGGAGGACTGAGATGATGGAGGCAAATTTTCAGC	-58.8
>chr7_26559056_26559256_17	GGGTGAGGAGGGGACGTGGGGGACAGGGCTGGGCCAGGGTCCCCACCTCCTCTCATGATGCTCATAGGGACACAGACACACTCAAATGCTGCTGCAGAAACAGGAGTCAGGGGATCTGAAGTCACAAAGTGGGATGTGAACGAATCTCGTAACACTTGGTCCCCACAAGGCAGCTGTCTCACACTGTGAAAGAAAATCATC	-58.8
>chr8_42102198_42102398_5	TATCCATGAGTATATGGGTTTGATCCCTGGCCTAAGTAGGCTAAGGATCCAGCATGGCTGTGAGCTCTGGTGTAGGTGACAGATGTGGTTCAGATCCCACATTGCTGTGGCTGTGGTGTAGATCATCAGCTGTAGCTCCGATTCACCCCCTAGCCTGGAAAATTCCATATGCCATGGGTGTGGCCCTAAAAAAGAAAAAAA	-58.8
>chr14_40382563_40382763_12	TGTGGAAAGAAGTTTTCTCATTGTTTGTCCTTTTTGTTCAGGTGCCAGCTGCCGCCCGTGCTGGTGCCATAGCCCCATGCGAAGTCACTGTACCTGCCCAGAACACTGGTCTGGGGCCTGAGAAGACCTCCTTCTTCCAGGCTTTAGGCATCACCACTAAAATCTCCAGGGGCACCATTGAAATCCTGGTGAGTGGGCCTG	-58.8
>chr17_3541140_3541340_8	AAATGTACAATCCCCCTCGTCCGGGCTCGGAAGAGGCGACACCCCAAATCACTCACGAGAAGCGGTCTTGATGCAAACAGCAAGAGGATTTTTATTCCAAGCGCGCTGGGGCCCACAGTCGTACACCACGCAGGGGTAGAGGACTGCGGCCCCGAGTGCGGATTCGGGACAGCTTTTATGGGGTTTACAACAGAGCCTGTG	-58.8
>chr12_56779759_56779959_6	ACTCTTTAAAAGGACTGTTTTCCTTGTCACACTGGATTCCTTTTTGTTTAGCCTCCAGGATGCGGTAGTGAACAGAAGGGGAAGCAAACCCCCTGGCGCTGGTCCTGATCTGAGGTCGCTCGCCCCCCCCCGAGAGCGTCCGCTTCGCCCCCAGTGGCCGGCCCAGCACACGCGTCCCGAGCGAGGTGGCGCTGGTCCTGA	-58.8
>chrX_107445155_107445355_6	ATTTGGATGTGCTGAGTTTGCAAGGCCTATGGGCTGTCCAGGTGGGCTATCATCCCTAGGCCTTTAGAAATACGGGCCTGGAGCTCCTAAGAAAATGAGGGGAGGGAGCTGTGGACATCATTTGAGGGATATTTGGTGTTTTGGAACCATCTGAACAGCGGGAGTGCATGAGATCAATAGGGAGATTGTGTGCAAGCTCAG	-58.8
>chr10_12544769_12544969_51	CCCTCCTCCGTCTACGGCCATACCACCCTGAACGCGCCCGATCTCGTCTGATCTCGGAAGCTAAGCAGGGTCGGGCCTGGTTAGTACTTGGATGGGAGACCGCCTGGGAATACCGGGTGCTGTAGGCTTTTTGCCTCCCTCTCCTTTAGGCGCCGCCGCCGCCGCCGCCCCCTTCAGCGCAGTTCGCCGCCAGCCCCAGCC	-58.8
>chr14_128717980_128718180_6	CTGTCCATGTCTTTGCTGCTGGATCACACAAGAAAAGCTGTAGGAGTCAGATCAGCTCTTTCAGCTTTGGGTCTCAGGGGTTTCCTGGGGCTCAGTGGACAACGTGGGCTGTGAGCATCCCAGACAGAGGCTGTGTTACCCTAGTACCATGCCTGAGATATGGTGGAAACCCACTGAGGGCCAGTGAGTTGCCCTTCCCTT	-58.8
>chr17_28695127_28695327_6	GCAGCTGTTGAGGCAAATAGGAGAGCCACCTTCCACCCCAGCTCTGATGCTGGCTGGCCATGCCACCTGGGTAGGTAATGGAAGCTTTGGACCTCACTGCCTTCAGTGATGGAATCTGAGAAGGGCCAGTGCTGCCTGAAGGCCAGGAGTGCTGTCTTGGAAAGGGTTCTGGCCACTCCACCAGGAAATGGCATCACAGCT	-58.8
>chr7_4370496_4370696_6	TTCCTGTGGCATATGGAGGTTCCCAGGCTAGGGGTCAAATCGGAGCTATAGTCTCCAGGCTACACCAGAGCCACAGCAATGCGGGATCCGAGCCATGTCTGATACCTACACCACAGCTCACGGCAACGCCAGATCCTTAACCCACTGAGCAAGGCCAGGGACCGAACCAGCAACCTCATGGTTCCTAGTCGGAATCGTTAA	-58.8
>chr13_61583643_61583843_6	TTTGGAGCAGTCAAGGGAAGAAAGGCAAGAATTGCCTGCTCTCCTCTATTCATGAAGTTGCTTGACCCTCACCCACACTCCTACCTCAGAGGTGTCCCTAGGCAGGGCGGGTGGAGGGGATCCCCAGGCTCTGGCATGACTGCAGCCCCTCCTCAGTGGAGAACAGGGGCTCTGAAGCAGACCGTACTCCATTGAGCCTCG	-58.8
>chr14_62479416_62479616_10	AAAGGCAAGGCCAAAGGGCCTGGGCCAGGCCAGGGAGGTGAGCGGGAGTGCAAAACAAGTGGCCACACCTGCGGCATATGGAAGTTCCCAGGCTGGGGTCGAGCCATAGCCACTGTAGAAGCAACACCGAGTAGTTATGTTGTGAGCCACATGGGAAGTCCTGTATTAGGATTTAATTTATGTTATAATAGTACAAAGGAC	-58.7
>chr3_117496986_117497186_7	AATGCAGGGCTGTAAGTGGAACTCCAGGGAAGAGCCCATCACGCCTCCAGCTAGGCCCGCTTCAGAGGTTTCTGCTCCAAGGGCTGGAAGCCCTTTTAGCCCTCTCGCCGCCCCCCCACCCTGCACAGACTTGCGTGTGGACCACGGCTGTGCTTTACTGAGAATTTTCTGTAAGGAGCTCTGGCCGAGTGGGTGGCCTCT	-58.7
>chr15_74010034_74010234_6	AGACACTAGATGGCACAGCGGCTCTGAGCTGGCGGCCCCGGGTGAGATAGGGCTTGTTTTGTCACTCACTGCAGCCACTAGCTCTGACGGTAGTCCACCCGAGGTGCGGGAGAGGCCCCCGTTTTGACTTGGTGGACACCACTTGGCCACACCGACTTTTGCTCTATCTGGCCTCCATCCCGGGACTTCCCTCCACTTTGA	-58.7
>chr8_26846916_26847116_6	CTATTTCTTTGGGCCACTCCCGCGGCATATGGAGGTTCCCAGGCTAGGGGTCCAATCGGAGCTGTAGCCGCTGGCCTACACCAGAGCCACAGCAACTCGGGATCCTACACCACAGCTCACGGCAACGCCGGATCGTTAACCCACTGAGCAAGGGCAGGGACCGAACCCGCAACCTCATGGTTCCTAGTCGGATTCGTTAAC	-58.7
>chr3_46625864_46626064_5;>chr4_46267103_46267303_5	CTCTGACCGACAGTAGGAGACCACCAGGCGTCCCTGGCTCTCCCCACCTCCCGGGGCGTCCCCCAGGGTGGCAGCCTGTGATCCTCCTAGCACGTCTGCTGATCACAGTCCTCCAGTCCTTACGGTCTGAGAGGACAGCTGCAAACCGAAAGCGCGCATCACCGAAAACAGACACTCAGAACAGAGACGCCGGCCGACACA	-58.7
>chr16_75848020_75848220_6	GGGGTGTCTGGCACTGGGCGCGCTGCTGGAAGGATGATTTCTTGTTGAAATTAAAGCCTCAGCCACAGGGCCTCCTCAGCCCAGGGTTTCGTGAGCCCTCGGCTGCACCAGAGTTTCCTCCAAGTGCAGTTCCCGGGGTCTCCGAATCGAGATACACAGGGGACTCCTTAACCAGTGCCTGCATCCAGCCCTGACCAACCA	-58.7
>chr6_80378045_80378245_10	TTAGTTAGGAATTGCAGTCTCCTTTGTTTAAAATTCTCAACTGGGAATTGATAGGTTCCCAGGAGAATGGAGACTGACCCCCCCCACCCACACCCCCAGATGTGGCTGTTCACCTTGGAGACCTGCTGCAGACATGGGTACGGCTGGCACAAGATCTACACTCTTTCCAGAATGTGGATGCTCAGGTTGGGCAGCAAGAAA	-58.7
>chrX_120624829_120625029_6	AGGAAGCGAGGTGCAGTCAGGCCCCCATCAGGTGGGTCTGGGGTGTTCCAACTGCTGGTGAGAAATCCGACTTGGCGAAAGGTGCAGTGTGAGCATGTGCGACGTGCCCCAGCCCGACCCCCAACGGCTTCCAGTCTGAGGGCCACTCAGGTCGCTCTGATTCTGACAAGAGTGTCCATTTCTTGAGCCCTGACCATATCT	-58.7
>chr13_78390291_78390491_6	AGGGAGTTCCCATTGTGGCTCAGCAGAAACGAATCTAACTAGTATCCATGAGGATGCAGGTTCAATCCGTGGCCTTACTCAGTGGGTCAGGGATCTGTTGTTGCCATGAGCTGTGGATCCCATGTTGCTGTGACTGTGGCATAGGCCAGCAGCTGTAGCTTCCATTTGACCCCTGGCCTGGAACTTCCATATGCCTCAAGT	-58.7
>chr6_24657958_24658158_7	CCTGCCCTTGCTCAGTGGGTTAACGATCCGGCATTGCCATGAGCTGTGGTGTAGGCTGCAGACTTGGCTTGGATCCCGCATTGCTGTGGCTCTGGCGTAGGATGGTGGCTACAGCTCCGATTGGACCCCTAGCCTGGGAACCTCCATATGCTGCAGCAGCGGCCCAAGAACTAGCCAAAAAGAAAAAAAAAAAAAAAAGAA	-58.7
>chr2_50101317_50101517_5	CTCAGTGCCTACTCCAGAAGGCTAGTGGGAGGCCAGAAGAGGTTGGGATGCAGGTGCCTGGGGTGGAGGTGGGGTGGGGGTGGGGCTACTTGCCTGGGTAGATCCATAGCCACCTCCGTAGTATCTCTGCTCATTGAGCCAGCGCACAATAGGAGGGACAGAGTCAAAGTCTTTGACTACCAGCAGAGCCAAGAGGGCGTA	-58.7
>chr12_41139480_41139680_7	AGCAGAAAACCAGGTCTTACCTGGGGCCAGGCTGCCTTCGTCTCACTTCCACCTGCCTCGGCCACCAGCCTGGTCCTCCTGCGGCTCTCGGAACCTCCGCTCTGACCAGGCTGAAGATCCTGCTGGGGTCGCCACGGCCCCGCCCTCCGCCCCGCCCCCTCTTCTTAAGGCCTGTGCCCCTGCTCTCCTCTCCCCGTGTCC	-58.65
>chr4_98051768_98051968_5	AAAACTTGATGGCAGCTGGAGGACTAAGAAGGCTGAGTCTGATGAAGCAAGACTCTGCTGATACACTCCTCCTAGAATAAAAGGGGTTGGAGAGAGCAGCCCTCACTGAAGAATATCACAGGGCTGACTGTACTACCCGACATTCTGCTCCAGTCTCTCAGGAGACTGTCTTTGCTGTGTTGCTTTCAGCTTACATTAGTT	-58.64
>chr2_9935849_9936049_81	CGGGATCTGTGGCCGGGGGCTCGTTAGGCATCATGCCCATTAGCTCGCAGAGCAAACGATGACATAGCCTTCATTTATCGGAGCAGCGGCTCCTTCGTGAGCCCGGATAGCTCAGTCGGTAGAGCATCAGACTTTTAATCTGAGGGTCCAGGGTTCAAGTCCCTGTTCGGGCGTTGCCGCTTTTCCTTTTTTAAACAGGTG	-58.64
>chr11_26971256_26971456_5	AAGGGAAGGAACGCATGTCTCAGACTCTGGGGGCCTCCTCACCTGGGATTCGGCGCTGGAGCTGGACCAGTTAGAGATGGACGTGGGGCTGCGGCTGAGATAGGACGTGGGGAAGTATCTCGGGGTGGTGCTCAAAGCCGCAGAGTGGAGGTCCAGAAGGGCCAGCAGGCAGAGGAAACCCAGCCACATCTTGTGCTCTAG	-58.6
>chr5_20326148_20326348_7	CATGGTGTCAGGCCCTGGAAGCTCTCATTTCTTCTACCCTTGCTCCTTTGGGGGGGAGGCCACCATGGCTGCATAATCCCCCCCAGGATTCCCTCCACCACGTCGCCGATTCATATATTCATAGTCCTCATCTGGAGTTGTGCTGGCATTGGGCATGGTGGGCACAGGGTTGAGTGGGCAACTCTGTGTGCTGCCCAGGGA	-58.6
>chr4_107216979_107217179_8	CTCGCACCTTTAAAGGAGGGGGTTGGTGGACTCACCTGGGCGGCGGCGGCGGAGGAGACCACAGAGGCAGGTCCTTGGCGTGGGCAGCCCCCCAGCAGGAGCGGCGCGGTCACTACAGCCCCCAAGCAGCGGTACCGAGTGAGCAGTCCTGCCGCCGCCCCCTCCGTTTTTATATGGCCTGACCACGCCCCCGTCCGCCGC	-58.6
>chr16_42325046_42325246_70	TTTTCTAGGGTAAGATTGATCCTGGGTGGCTGTGAGGAGTAGCCTGTGGCAGCTTGAAACTGGATCTTAGTTCCCCGACCAGGAATTGAACCCAGGCCGTGGTGGTGAGAGCACCGAATCCTAACCACTAGACCACAGGGTCGGTGGCCAGGAGCAAGGACCTGGCTCTTTGTCTGCTTTGCAGAAAGTATTCAGCAGAGA	-58.54
>chr9_55354486_55354686_5	CAGCCCTCCAGCCAGGCTCCTCCCCCTGCAGGCTTCACTCACGGTCACTGGAGTCGTAGGACAGGTACTCAGCCAGGAACCCCGTGTCGGTGTAGGACTGGTCCGAGTGGAAGTGGACAGTAATCTTGTTGCTCCTGCTGCTCACGACAAACTGGGGCTTCTCTCCGCAGAGCCTGGGGTGGTGGTCAGCTCAGGATCCAC	-58.5
>chr2_158231_158431_11	ACTACACTTTCCCAAGAAGAGCGAGTCGGGTAGCAGGGAAGCCCGGTTGTTTGAACACACAGGCGGCTGGGAGCTTCGGGCCCCAGCGTGGCCGCTACCTTGTTGAGCCGATCGTCGTCCGCCTCGATGCCCACGCTGTCCAGGATCTTCTTGATGTCCTTGGCGCTAGGAGAAGTATTGCCCCCGAGGGCGGCCAGCAGG	-58.5
>chr3_122646385_122646585_7	AGGGAATGGAGTTGAATCTCTGTGTGGAGCTGGGTAGATCTTGACAAGTTTCTTGCCAGGTAACCCGCCTCCCTCTTTCAGACACGAGGAGGGCAGGATGGGCAGTGGCTTCATCCAGGGTCACATTTGCTGCAAAGACAAGTGGACTATCATGCTTCTGGCAATGGTCATAGGCATGGGCCAGAGGGCTCCCGTTCTGTC	-58.5
>chr17_41478410_41478610_7	GACGGTGAGAACCTAGGCAATGGAGGTACAAACAACTCAGATCTTGGAGAGTTTGGAAGCCGAATCGCCTATCACTTTAGTGACCCACAGCTGGGACAGCTGTACCTTCAGGTCCTCCAGTTGTTTCAGCAGCTCCTTTTCTTGCTGCAAAGGTCTTGAGCCTTAATCTTGGCTGCTATGCAAGCTGCTGGTGCCGCCTTC	-58.5
>chr17_31314859_31315059_5	GCAGCAGCCGGGTCGCCTCCCTCACTGCACAGGTGCCAGCAGTGGGCTGCTGGGTGCTCGCCATTCTAAGACGTGCTTCGCCCTCCTGTTCTAAGAATAGCATCAACCTGGAGCATCTTTCCCAGAAGAATAGGGTTGGTGTCTTCTTGGGGAGAAGAATGACACTTTGGAAAATCTGTGATGCCCGGTCTCTCTGCCCAG	-58.5
>chr9_131909030_131909230_10	GCCAGATCATCTCCCTGAACCTGAACCCTGTCAGAAAGGAGGATGAAGGCTGGTACTGGTGCGGGGTGAAGGACGGACTCCACTATGGAGAGACTGGGGCTGTCTACGTGGCAGTGGAACAGAAGGCAAAGGGTGAGTCTCCCAGGGCCTGGCCCACGTCCCCCGAGACCCCAGAGAAAGAGCATCTCCATCTGAGTGGCC	-58.5
>chr15_29417348_29417548_8	GCCTTGCTCAGTGGGTAGGGGATCCGGCATTGCCGTGAGCTGTGGTATAGGTTGCAGACCCGGCTCAGATCCCGTGTTGCGGTGGCTCTGGTGTAGGCCGGATGCTACAGCTCTGATTCGACCCCTAGCCTGGGAACCTCCATATGCCACAGGAGCGGGCCAAAGAAATAGCAAAAAGGCAAAAAAAAAAGATTTTTCCTT	-58.5
>chr3_73513305_73513505_7	GTCTTTTTTTTTTTGCCTTTTCTTGAGCCGCTCCAGTTCCATATGGAGGTTCACAGGCTAGGGCTCTAATTGGAGCTGTAGCCACCAGCCTACACCAGAGCCACAGAACTGTGGGATCTGAGCCGTGTCTGCAACCCACACCACAGCTCACGGCAACGCTGGATCCTTAACCCACTGAGCAAGGCCAGGGATCAAACCCGC	-58.5
>chr6_58529114_58529314_5	TAGCGAAGAGTTAGGGAAGGCGGTGATGAAATCAAGTCCCTCCTCCCTCCTCCTCTGGCCCCAGCAGACCCCAGGCTCTTGACCTTCAGGCTCAGTGTGCTTTGGTCGTATTCAAACATCCGGATGCCTGGATTGTTGGCCCCGTTGACCACTCCAGCTAACGTGGTTTTCCATGGGGTGACCCCAGGTGTGAGGAACATG	-58.5
>chr12_50560272_50560472_63	TGAGACCACTGTCAGGAGTTATCATAAAACTAAGGAATATCCCACAAGGAGTTTTGTGAATTCGAGAGTGCGGAGACTGGAGACTGTTGAGAAAAACTCTGGTCTGGCAGCGGTGGGATTCGAACCCACGCCTCCGAAGAGACTGGAGCCTAAATCCAGCGCCTTAGACCGCTCGGCCACGCTACCTGCGTGGAAGCAGTT	-58.5
>chr2_86650313_86650513_11	AGGGCTTCTTCAGGCCAAATCAGCCTTCGCCGCGAAGGAGAACACGTTTGGATTTGGTTTCGAGCTGCGGCAACCACCAGCCAAGCAGCAGTGCCCACGGAGCCAGAGGCAGCCCAGACCCTCCTTGGCCCTATGGGGAGCCTAGGGCTAGGTGAGACCCAGGCAAGCGTGACTTCCCTGAGCAAGGCGCATTGTGGGTGA	-58.5
>chr5_47054366_47054566_7	TTCCTGTTGTGGCTCAGTGATAACGAACCTGACTAGTATCCATAAGGACGAGGGTTCGATCCCCGGCCTTGCTCAGTGCGCTAAGTTTCTGGTGTTGCCGTGAGCTGTGATGTAGGATCCAGATTCGGCTGGGATCTGGTGGGGCTGTGGCTGTGGCGCTGGCTGGCAGCTGCAGCTCTGATTTGGCTCCTAGCCTGGGAA	-58.5
>chr4_98797067_98797267_14	CAGCGGAGCCGCCGCCATCCCCGGAGCCGCCGCCGCCGCCGCCCCCCGACTGAGCCCCGCTCTCCCGGCTTCTTGCTTCCCAGCTCCCTGCAGCCGCCGCCGCCGCCGCCGCCGCCGGCCCCCGAGCCTTAGGCCACGCCCCCAACCCTTCCCTCCGCCTTCCCGGGCGCGCCCCCGAAGCCCCGCCCCTGGCGCGCTCCC	-58.45
>chr16_47807935_47808135_111	AGCGGGCGAGCCGGGGCAAAAGGCGAGGCGAAAGGGCCCGGGGCGGGCCGGGGAGGCGAGCGGGAGCGCAAAACAAGTGGCCGCACCTGCGGCATATGGAGGTTCCCAGGCTAGGGGTCGAGCCACAGCCACTGTAGAAGCAACGCCGAGTAGTTATGTTGTGAGCCACACGGGAAGTCCGAGTTCTCGGCTGCCGAGAGG	-58.4
>chr7_24434297_24434497_19	CCATCTCCAGGTATTTCTGAAGCCACTCCACACACGTGCCCTGCAGGTAGCTCCTCTCCTGCTCCGCCACATTGGCCGTCTCCCACTTGCATTTGGAGATCTGAGCCGCCGTGTCCGCCGCGGTCCAGGAGCGCAGGTCCTCGTTCAGGGCGACGTAATCGGCGCCGTCGTAGGTGTCCCGTCGGTACCGGCGGAGGAGGA	-58.4
>chr12_50587326_50587526_8	CCCCGAGTCTCAGAAAAAAAGTGGGATTTATTCCAAGGGAAGATCGGCACTGGAAAACTCTGCTTTTTCCACTGAGGTAGTAAGCACCCATTCCCAAAAGCAGTGGCGCTGTGAGCAGGATTCGAACCTGCGCGGGGAGACCCCATTGGATTTCGAGTCCAACGCCTTAACCACTCGGCCATCACAGCCACGTGTGGCCCT	-58.4
>chrX_96665192_96665392_5	TTTGTTTTTTTAGGGCTGCACCCGCAGCATATGGAGGTTCCCAGGCTAGGGGTCAAATTGGAGCTGTAGCTGCCGGCCCACACCACAGTGGAAGTATCGTGTGATCCACAGCTCATGGCAATGCCGGATCCTTAACCCACTGAGTGAGGCCAAGGATCAAACCTGCGTCCTCATGGATACCAGTCAGATTGGTTTCCACTG	-58.4
>chr2_66970965_66971165_5	AAACGGGTCTAGTGCTCTTAAGGAACACAAGAACCGCTATGGAGCAGAAAAGGATGCGTTTACATAACACTTCACGTGTTCAAAACCCTTTCTCGATCTTGTGGGTGGCTCTGAAAAGAGCCTTTGGGTTCCCGGGCGCCTCGGCGCGCCTCACTTGGAGCTCGTGTACTTGGTGACGGCTTTGGTACCTTCAGACACGGC	-58.4
>chr14_22340140_22340340_10	AAGCCTCCCCTCTCCTTCTGCAGCCTGAGCGGGGGAAGGAAAGGGGCTGGAATCAGAGTGCAGCCTGGACTTTCCAATGCCTGAAAATAACTGACAGCCAAGTATGACTGTGACCATCTTGGCTTTTGCTAGGGTGATTGCCAGGGTCAGGGGAGGGACGGCTAACAGGGCATGTCTGAGGCTGTGGTGAGGGTACATGAA	-58.4
>chr7_60788951_60789151_14	AGGATAAATGGGAATACTTCCCAGGCCAGGGCCAATGTGGGGAAGGGCAGGTGGGCTCAGCCCCTTACCAGGACGCCATTTTGGGCCGTTTCATTCACGCTCTGGAACTCGCTCACGATGTAGGCCAGAAGGTACGTGGACATCACAGGTGTGGTTTCGAACTCAGTGACAGACCAGTTGGGGTCTTCTGCAAGTGGGGTG	-58.4
>chr8_1035078_1035278_7	GCTGCGGCTGCTGGCTTACACCACAGCCACAGCCATGCCAGATCTGAGCCACATCTGCAACCTACACTGCAGCTCATGGCAACACCAGATCCTTAACCCACTGAGTGGGGCTGAGGCATCCTCATGGAAACTAGTTGGGTTCATTTCCACTGAGCCATGACAGGAAGTCTACCAATAATTTTTTCTTTTAAATCTCTTTTT	-58.34
>chr7_81312845_81313045_5	TCCAAGTGAGGGAGCCACATTGGAGGCATGGAGGCAGGGGGGGTAGGGGTAGGGCAGCCCTCACACCCCTCCAATTGCAGGTGACTGAAGAGACAGCCTGGGCCCTGCAGTCCTTAGGCTACACCTGCTACAGCCGGGGTATCATCAAGGTCAAAGGCAAAGGACAGCTCTGCACCTACTTCCTGAACACAGATTTAACAC	-58.34
>chr14_94503026_94503226_5	CCAACAAGCAGTCATGGCTCCCCAAACCGACCCGCCACGTGAGAGCGGTAGGAGGCAAGCTCGCCCCGGGGCCCCCCTCCGGTTCTTACCACCTCTGAGCGCGGCTCCCGGCGATCCGAGGAGACCTTGGCGGACTGAGACGCGGCCCAACACGAGCCAAGGTCTGAAAGGCAGAGTTCTCGCGAGAACACAACCTTCTTC	-58.3
>chr6_252774_252974_6	GGACAGATGGGACACGGGCGCGGACAGCCCGATCGGCTCCCCCTCGCTCGTCCGCTCGCTCGCTCGCTCGCCCACGCGCGGGGAACAGGGCACCCGCCAGGTGGGAAGGGGACACGGTACGAGAGCCACGCGCGAGGACCGACCCCCGGTCCAGCCTCCACCCGCCTGGCTCCCCCACCCCACCCCACCCCGCCCCCACCC	-58.3
>chr7_4266941_4267141_7	GTGGCATAACTGTATCAATGGCCCCTCGGAGGCGCTGGGATGCAGGTGCGGTCCCCAACACTGGGGGTTAAGGACTCAGCATTGCAGAAGCTGCACTGGGGCCGGGGGGGCGGGGGGTGATCCCTGGGGTGTGGCCAAAAAGAAAAAAAAAATCCCTACAGCCGTATGAAGGGAGTGTTATCATTATACTATTATGCACAT	-58.3
>chr14_21187661_21187861_14	AAGAATGGTCCTCCTCTGTCAGGGACGGTCGTCCCCTTCGACCAAGCGTGCAGCTTCGGGAGGGACACACATGGAGTGGTGAGGGAGGAAGGGGATGCCTGCCTAGCCAGCCAGATCAGCCGAATCAACCCTGGCCATCAGCGGGGTGATAGATGTCTCAGCCAGATGGCCCTCACATCCTGGTGCACATTTTCTTTGTGA	-58.3
>chr1_254661964_254662164_5	ACTGGCTGGTGTAGGGGAGAGTGGCAGGGAAACCCTGGCTCCTTATGTTGCCTTCTCCCCCTCCTCACCCCCACCCACATAGGCACCATGGGGAACCGCCTGCAGAGGATCAAGGTGGAGAACACAGAAGAGAACCGCCGGCAGTTCCGAGAAATCCTCTTCACTGTGGACAACTCCATCAACCAGAGCATCGGGGGTGTG	-58.3
>chr2_70349894_70350094_6	AGGAGTTGGCCACTGCTCGGGAGTCTCTCCACCCCTCCCCCACCCCCTCCCCCGCAACATAGGACCTCAACATCCTGGACCCTCCTGCTGAGCTGAGCCTTACCTCCACAGTGATGGTGACATTGACGTCAGTCCAGAGGGCAGGCACACCACAGTCAGACACCCGCACAGTCAGCACGATGCGGCCACCCAGGGTGGGGT	-58.3
>chr5_21399524_21399724_5	CACACAGGCCCCGTCGAGACAGCGGCTACACTTGTTCACCTCGCACCTGGCCCCCTCGAAGTAGGCGGTGCAGCGGCACTGCCGGGAGCCGTCAGCAGCCATTTGGCACGTGCCAAAGTTCTCACAGTAGCCAGAGCACTGCCCTGTAGTTGCGGGAGGCAGGAGAGGAGGTGTGTTAGGCCCCACCTTCATGAGTGTCCT	-58.3
>chr4_108674613_108674813_5	TGGGCTTTCTGGGTGGTGGTCGTCAGCGCAGATACATGCCGCGTGCACCTGCAGCCGCGTGCTTTGAAATGGCCTACCTTCAACACAGTTGGTTGAAAAAAAGGCGATGTTTCTAGTCTCCAGGGGGTTCTCATTGGTGAAATCTGGAGACCTGGTCTGCGGTTCTGATTCACCGGTGAGGGAGGAGTTGTCCACCTGCAC	-58.3
>chrX_17029380_17029580_5	GGGAGTTCCCGTCGTGGCTCAGTGGTTAACGAATCTGCCTAGGAACCATGAAGTTGCGGGTTCGGTCCCTGGCCTTGCTCAGTGGGTTAAGGATCCGGTGTTGCCGTGAGCTGTGGATCGGCTCGGATCCAGTGTTGCTGTGGCTCTGGTGTAGGCTGGTGGCTACAGCTCCGATTCAACCCCTAGCCTGGGAACCTCCAT	-58.27
>chr7_4610334_4610534_6	CTGAAAGAGGGGGCTTCATTCCTAAAAATAACCTGGGCAGAAGGTATGTTGCCAAGGGAAAGAAAAAAGAGGCATTCTGTGTGGCTCAGCAGTAATGAACCTGACTAGGAACCATGAGGATCCAGGTTCAAGCCTTGGCCCTGCTCAGTGGGTGAAGGATCCGGCGTTGCCGTGAGCTGTGGTGCAGGCCACACACGCTGC	-58.21
>chr8_96290593_96290793_5	AATGTCTTTGGAAATGATTTCTTGTTATTTTCCTAGTGAGTGCTGAGGTCATAAGCCAAAGTGGGAGACCGGGTACAGCCTAGTGGGTGGACCCAGCCTGCCTGGCTGTGAGGCCCATCTCTGCTGATGACAGGCTGTAGGACCATTTACAAGTTACTTATCCTGAGGTTCCTCAGCTGCAAAACAGGCCCCATCACAAAG	-58.2
>chr6_33204584_33204784_6	CCCAGGGGAAGGACTGGAGTAGTAGTTAGCCCGGAACCCTGCCCTTGTGACACTGACGTCGCTGATGAAGCGAATGGACATGAAGTTGGACGAGGAAGTGAAGGAGCCACTTGCCCCATTGCAGACCCGGGCAAGCAGCGGGGAGCTGCGGTAGGGGCCGTCAAACACCTCAATGTAATCGAAGTTACAGCCGCCTTCAAG	-58.2
>chr9_487348_487548_8	CCTGGACAGCTCTCCCACAATCCCCCCAGACTTGCTGATGAGACAGCTTCTAGCAACCACAGAGGCACAAGGCCATCCTGGTCAGGCACATGGGACCCCGGTGTCTCCAGATTGTCCTCCGGCCAGCAGGACACCCCCTAAGAAAGCTTGGTAATTCCTGTGCAGCATCTTCCAGGGCCGCCTGGAGGGGCCTTGGTGAGA	-58.2
>chr7_59707081_59707281_6	CGTGTGCGCCTGGGACCAACGACTGGCTGTGACAGTCCTGACAGCCATCAACCTGCTGATTTATGTGGGTGACCTGGTGTACTGGTCCTGTCTGTTTTCTGTAGGGACTGAGGATCATCAATGGGCTCCTGAGTCACTCTTCTCACCAGAGGTATCTCTACAGAGTTCTGACGTCCCTTGACGTCTTCTTCCTGGCTCTCC	-58.2
>chr4_36070184_36070384_23	CTGAGCTAGAGAGACAAGTGCAGGCTCCTTGGAGGCTGTAGAGATGCTGCAGGAGGCACTCCACACGGGTGAAGGCTGGGTAGAAACAAAAGGGAAGCCAGGACTTCCCGTGTGGCTCACAACATAACTACTCGGCGTTGCTTCTACAGTGGCTGTGGCTCGACCCCTAGCCTGGGAACCTCCATATGCCGCAGGTGCGGC	-58.2
>chr6_33036439_33036639_5;>chr14_138735130_138735330_5	GGAGGAGGCCCTGGCCTCGCTGCTTATTCTCTGGAGTGACCCCTTCTGCCCACCAGCCGTTTAAAACTCGCAGCCCCCTCACCCGAGCAGATGGCTCCGGCATCCTCCTCGTGTCCACAGTTGTGAGTGAACCAGGCGTCGTGGGCACACAGGGCCAGGTGGCTCTCCTCGCCGCTGCAGTGCACACTGTCCAGGAGGATC	-58.2
>chr18_5257201_5257401_6	GGCAACTCCAAGCTCACGCTCTTTCGGATGGACTGCCTCACCCTCAGCCATGGTGTGGCCCTCCCGGTCCACCACCCACTGCCGTGCTTTTGGCGGCCCAGCTACCTTCAGCTTGTCCAGGTACAAGATGCACAGCTGTTGTCTGCTGACATCTGGATTTGGGGTGCCGGGGGGCCAGGTGGGACCCCAGGGTGGAGAGAC	-58.2
>chr3_85326809_85327009_5	GTCGAGTTCCCATCGTGGCTCAGTGGTTAGCGAATCCGACTAGGAACCATGAGGTTGTGGGTTCAATCCCTGGCCTTGCTCAGTGGGTTAAAGATCCAGCATTGCTGTGAGCTGTGGTGATCCCTGGCCTTGCTCAGTGGGTTAAAGATCCAGCATTGCTGTGAGCTGTGGTGTAGGTTTCAGATGCGCCTTGGATCCCTC	-58.2
>chr10_56144245_56144445_27	AACTGCCCTTGGGAATTGGGCAGGAACATGCCCTTGAGAGGATCCCCTGAGAAGGCTTCACTTCTTTTTTTTTTTAAGCAAGTGGCCGCACCTGCGGCATATGGAAGTTCCCAGGCCAGGGGTCGAGCCACAGCCACTGTAGAAGCAATGCCGAGTAGTTATGTTGTGAGCCCCACGGCAAGTCCCACTTCTTAACTATTT	-58.2
>chr2_86651655_86651855_7	AGGGCTTCTTCAGGCCAAATCAGCCTTCGCCGCGAAGGAGAACACGTTTGGAGTTGGTTTCGAGCTGCGGAAACCACCAGCCAAGCAGCAGTGCCCTCGGAGCCAGAGGCAGCCCAGACCCTCCGGGGCCCTATGGGGAGCATAGGGCTAGGTGAGACCCAGGCAAGCGTGACTTCCCTGAGCAAGGCGCATTGTGGGTGA	-58.2
>chr9_132107195_132107395_5	CTCGGCTGCTAATGCCCAGACCACACTTGTAGAGCCCAGAGTCACCGCGGGTCAGGTGGCCAATGTCCATCACGAAGGTGCCGTTCTCTGGGAAGTTGGTGAGGTTGGCTCTGCCCTTGTAGTCCTTGGAGATGTAGCCCTCCGAGGAGATGAGGGTTGTGCAGCGGCCCTTGGCTCCTATTCGGCACCAGTACTTCCGAG	-58.2
>chr12_50706120_50706320_5	AGAACCCCGGCAGAGCGCATCTAACTCCGTCTTCACAGAAAGCTGAAGGTGGCCCACGCCTGCCCGAACCCTTCCCCACGTCTGACCACACCCTGCAGGTGGGGGCCCCCCGGGTGCCTTGTCTTGGACACTCTGAGCCCAGTTCCCGTCGGCTGTCTTCCTTGGGCTGTAAATGCCCAGCGAAGGTTTCACGACCTGCTT	-58.12
>chr12_56213418_56213618_9	CTTTCTGGATGTTGTAATCAGAAAGAGTGCGGCCATCTTCCAGCTGCTTGCCTGCAAAGATGAGCCTCTGCTGGTCGGGGGGAATGCCTTCCTTATCCTGGATCTTGGCCTTCACATTCTCGATGGTGTCACTGGGCTCCACCTCCAGGGTGATGGTCTTGCCGGTCAAGGTCTTCACGAAGATCTGCATACCACCCCTCA	-58.1
>chr6_121821174_121821374_6	CTAGGGAGGTCACGGTCCGGCCCATGTGCTGGGTGAAGAGACTGTTCCTTCTTCAGCTGGCGTTTTCCATGGCAGAAGGAGTAAACAACCCTCTCCCAGCCACCTCGAGCTCACAGCTGAGAGTGTAGGATGTTTACACGCACTACGGCATGGTTACGGCCCGAGGGTCCAGGGAGGGTGGGCCCCAGACCACTGACACAG	-58.1
>chr6_103889487_103889687_5	GAGTCCTGAAAACTATGCAGCATATAGAAGTTACTTCTCACAGTTCTGGAGGGGTCTGAGGTCAGGGTGTCAGCATGGTCAGGTTCTGGTGAGAACCTTCCTCCAGGCTGTGGACTATCACCTTCTCATTTCAGGTGGTAGAATGAGCATGAGAGAGCTCTCTGGGGTCCCTTTTATAAGGACACCAGACCCATTCCTGAG	-58.1
>chr9_33821354_33821554_5	TCTCATGTCGCCCACCTCTGGCGTAGTCAGGGAGCATGAACCAGGCCTACGGAGGATAAGGGACAAGGGCTATTCATCCAGAGGGCAGAGCCAGTCTACTGAGAATGATGGACAAGGACATCCTCCCCGAAGATGACTGGCTATCCTGGGGGCTGACTGGGCAGCTTGGGCAGAGTTCACATTTTTCTTGTCCAGCTGAGG	-58.1
>chr7_41169340_41169540_7	GCGGAAGAGTGTGCCAACATCTGCATCCTGGCTTCCCTTGGCTCCAGTTCTGCTTGCTTCATCGAGCCGGGATATTTCCGTTGCGGGGTTGCAGGCTCTGTACCTGAGGACAGTCCGCAACACCTGGCTGTGGGTGGGAAGTGAAGAAAGCACGCCTCTGCCTGGCTGGCAGAGCACATCCAGAATGGAAGGTCTTTGGGA	-58.09
>chr1_278596908_278597108_5	CTTTGCTGGTGGAGGGCGTGGCATGTTCAGCACAGAGGGAGGAGAGGGCCTGCCTGGTGAGGGGTGGAGGTGGGTGCTGAGCTGGTGCTGGGTCTGGGGGCCCAGACTGTGAAGCATCTCAGGTGCCTTCTAGGGAGTCTATTCTAGACTTTAAAGTTTGCTCTTGCTGAAAACTAATGACGCATCCTTAGCTAGAGTGCT	-58.03
>chr12_56213303_56213503_5	ACATTCTCGATGGTGTCACTGGGCTCCACCTCCAGGGTGATGGTCTTGCCGGTCAAGGTCTTCACGAAGATCTGCATACCACCCCTCAGACGCAGAACCAGATGGAGAGTGGACTCTTTCTGGATGTTGTAATCAGAAAGAGTGCGGCCATCTTCCAGCTGCTTGCCTGCAAAGATGAGCCTCTGCTGGTCGGGGGGAATG	-58
>chr10_63325858_63326058_7	AGGGACCCGCTTCCCTGTGGCTGTTTCCGGGCTATGCATGGCCACACGTGCCTGTCTGCTGCCCACATCATGTCCTGATGGACTCGGCTTCCTTCCTTGCTGCAGTGCTGTAGGCATCTGCAGCCACCAGATTGTCCCATCGGGAGCCAGGACTACTCCCGAGCCCATAGCAATGACAGCCAGAAATGTCCCCAGACATCA	-58
>chr3_40837130_40837330_7	CCTGCCCTTGCTCAGTGGGTAAAGGATCCGGCGTTGCCGTGAGCTGTGGAGTAGATTGCAGACGCAGCTCGGATCCCGCGTCGCTGTAGCTCTGGCGTAGGATGGTGGCTACAGCTCCGATTCAACCCCTAGCCTGGGAACCTCCATATGCCCCAGGAGCGGCCCAAGAAATAGCCCCCCCAACTGAAGATAAGACAAAAA	-58
>chr14_138677762_138677962_5	GCATTAACTCACTCCCCTGACCGCATGCTGGGGCAGGTCCCCAGTGTGTGAGCTCAGGTGGTCATGGTATTAGGGGGGAGGAGTGTTTGGGGTCTTAAAAAAAGATGTAGCAAATCTGAGGGAGGCAGTGAACCCTCTTCCTCCCACCTCTCCCCTGCCCAATGCTGTGAATAATAAGCCCCCCTCTGCCCCCTTCCACTT	-58
>chr5_99737213_99737413_6	GCTCACACGCCTGGCCGGCCGCCACGTGCCACCAAGGACAAGGGTCCTTCCTTCAGGTGTGGCACTTAGCCCCCAGGCCAGGTCACTTGCCCTGCCCAGAGCCACCACGTGTGTCCCCTTGTCCGTTCTGCTCATCTCGTCTGACCCTGCGCCTGCCGCCCTCCCAGGACCTTGTCCCGGAACCTGGTGAAGAATGCCAAG	-58
>chr14_29732681_29732881_5	GGCTGTCAGCTGGAAGGGGCTCTTGCCCAGAGCCCCCTCGGGCCCCGCCTCGTCCCCTTCCTCCTCCTCCTCTCGCAAAGGGGGCTCCTCCATGGCCTGCCAGACCTCTGCAGCCTCCGTAGCTGCCTTCTCAAGAGTCTCTAAATGTCCAACTTCCTCCCGGCGCAATAAACTTTCCGCTGGGCAGAGTACTCTATCTGC	-58
>chr2_50099753_50099953_6	GTGGGGAGGGGTCGATAGATAGGGTCTGTACACCTTTTACCTGGTTCAGGGGCTGGATGTATGGAAACCTTGAGGTCAAACTTCTTGCAGGTGGTTTTGCCTTTGGTCTTGGCGTGGTACATGGTCACCACCTGGTGAGATGGGAAGGGAGACAAGGTGTCAGCCCACTTGACTTGGGGAGGAAAGGGTGCCTCGGGGGCA	-58
>chr7_24532289_24532489_5	TAATCTGTGCGTTGTCCATGGCGTTCCGCGTCTCCTCATCCCAATACTCCTGCCCCTCCTGCTGTATCCACGGCGCCCGCGGCTCCATCCGCGGATTCGGGGCGTCGCTGTCGAACCGCACGAACTGCGTGTCGTCCACGTAGCCGACGGCGATGAAGCGGGAGTCCCCGCGGTCGGGCCGGGACACGGCGGTGAAGAAAT	-58
>chr7_112000048_112000248_8	TACTCTTGTCTCTAAGGAGCCCGGAGAGTTAGCCTCCGTTCCGGAGAAGAAGCTGGAAGGCTCAGCACCGCTGAAGTGGATTCATTGAGGAAGTGTACTCCTCAGAGGTAGAGCATCCATCATTGCTCACTCGCTGGGCTTTCGCTTCCCAGACGACTACATAATGTCCAGGTTAGACATACAACTCTGCATCAGCCCAGG	-58
>chr15_121281937_121282137_18	TGGGGTTTTGAAAAACTTCATCTTCATCAACCAAGTTGACCACGAAAGGTATTGCGTTGAGAATGACTCCCAGCAGCAGTAGAACCAGCAGGCTGAATCCATTGCAGGCTGTCCAGCCTTCACAGCAGGTCATGGTCACCCCCTGGTTCAAGCAGAACCCCTGGCAAAGTGGCTGTTTGTGTGGCACTGTCTTGCCTTTTA	-58
>chr1_22011832_22012032_5	TTTAAATATTGTAAACAGGAGTTCCCGTCGTGGCGCAGTGGTTAACGAATCCGACTAGGAACCATGAGGTTGCGGGTTCGGTCCCTGCCCTTGCTCAGTGGGTTAACGATCCGGATCCGGCGTTGCCGTGAGCTATGATGTAGGTTGCAGATGCGGCTCGGATCCTGCGTTGCTGTGCCTCTGGCGTAGGCCAGTGGCTAC	-58
>chr7_3974138_3974338_35	AGCATCCCTGAGGATGCAGGTTTGATTCCCAGCCCTGCTCAGTGGGTTAAGGATCCGGCATTGCCATAGACACGGATCAGATCCCATGTTGCTATGGCCAGCACTGGTGGTTCAGTGGTAGAATTCTCGCCTACCGTGTTGCTGTGGCTGTGGTGTAGGCCAGTGGCTGCAGCTCCAATTTAATCCCTAGCCTGTCAACTT	-57.97
>chr7_24395833_24396033_6	GAGGGGCCTCCCCTTGCCCTTTGTTCCCAGACCCTCCTCAGCCCCCCATCCCCATCGTGGGCATCATTGTTGGCCTGGTTCTCGTCCTGGTCGCTGGAGCCATGGTGGCTGGAGTTGTGATCTGGAGGAAGAAGCGCTCAGGTAGGGAAGGGAGCAGGGATCTGAGTCTCCTTGTCTCACGGGGGGTTTCAAGCCCAGGTG	-57.96
>chr13_20444680_20444880_9	TAAAATTCATATGAAAGAGCTCCTATTGTGGCTCAGTGGGTTAAGGATCCAGCACTGCTGCAAGCTGCAGTGTAGGTCGCAGACATGGCTGGGATCTAGTGTTGCTGTGGCTGTGGCATAGGCATCAGCTGCAGCTCCGATTCAACCCCTGGCCCAGAAACTTCTATATGTCACAGGTGCAGCTGTAAAAAGAAAAAAATA	-57.94
>chr3_8165338_8165538_5	ACATTAACGAAATCCTAGAGACGATTTCAACCCCTTGCCATGTTTGCTCTTTAGTGTCCCGTACGAGGTGGTGAGGGTGAATTTTAGATGTCCTTCCCCCCCCTCCCCCGCCTCCCATCTTGAAGCTTTTTGGCGACGGGGGGGCTCGGGAGTGCTGGAGTGAGTTCCTACGTGACTGCAGGAGGAGGCTGGCTGTGTCTG	-57.93
>chr4_101193039_101193239_5	CGGGAGAGGAGAACCTGGGGCCAGTCGTCATCCCCCATCCTCTGGAAAGGAGGGGCATCTTGGGAACAGTGCGAGCAAAGCTGAGTGCTCTTCCTTAGCAGGGTGCCTCCCAGTCAAGGCCAAGGTCTGTTGGGAGATGGGTGGAGTAGTTGGGGAGGGGGTCTTGCTCCCCCAACAGTTCTCTTAGAGCAGCCACAGTAA	-57.93
>chr1_53848958_53849158_24	TGTCCAGCGGGGCTAAGGAGACCACTGCTCCTACGGCAGCTCCTGATGCGGGAGGCAGTCGGCGGCTGCAAACATCCGACTGAAAGCCCGTCTTCAGCCTCACAGCTTCCAGTCGAGGATGTTTACAGCCGCTCACTGTCGCAGGGACACTTGTTGCTGTCTGGTTACCCTGGAGAAGGGTCCCTGAGATGGACAGGCCGC	-57.91
>chrX_5185748_5185948_9;>chrX_5337857_5338057_9	ACTGCTCGCATGTTCCGGCTTGGCCTGTGCAGAACCCCTCCCCGGGAAGGCTGCAAACTGCCATCTGCTGGCTCTGATCTCCAAAGAGATCAGCGAAGGATCTTCTTCTCAGCGCTCCGGGAAAGCTCAGCAAGGATCACAAGGAGAAGGGACCTGGCGGCACAGGGGCTGGGCTCCGCAGACTGCCTGAAGCCAGGAGAG	-57.9
>chr7_122200519_122200719_8	AGTGAGAAGGCGCTCTGCTCCCACCGCCTTCCTCAGGTTCATGGCCAGGGCTGCCGCGAGCACTGACATACCTTTTGGTACATCCTGTGCTTGTACATGTAGTGGATGGTCTCGTTCAGGTCCTTCACATGAAGCTGAAAGGTAAGAACACGGACACTGAGGCCAAACACACCGAGAGAGACTGTTGGCCGGATAAGGCAG	-57.9
>chr2_50108920_50109120_19	TATACCCTTCTTGATGAGCTCCAAGGCTTCCTGCCTCTTCTCCAGGCCGAACTTCTCCCATTGTTCGGTGCTGTCCAGGTAGTGCACAGCGATGACTGTGGGCGTCATGCCGATCATGTTCTGCTCCCCACAGCCGGAGGGGGTTTGGATGAGGTGCTTCAGCCGGTCCCCGTCGATGGCATCCTCTACCATCTGGGCCAC	-57.9
>chr9_13287339_13287539_8	ACCTGGACGGCCCCTCTGCGTTGCCCCAGGGAAGGGCTTTGTTTCTCAGAAGTCCAGTGAGGGAGTCTGCTGGCACTGCCACACCAGAGGCAGGAGGGGACTGTGTGTGGGGAGGGCCATCTGAATGGGAACTGGAAGAACCAAGCCTGGAGCCAGTGCTGCCTGCTGGTTGCCAGCTCAAAATGCAGGATCCCGTGATTC	-57.9
>chr12_56213466_56213666_10	TGCCTGCAAAGATGAGCCTCTGCTGGTCGGGGGGAATGCCTTCCTTATCCTGGATCTTGGCCTTCACATTCTCGATGGTGTCACTGGGCTCCACCTCCAGGGTGATGGTCTTGCCGGTCAAGGTCTTCACGAAGATCTGCATACCACCCCTCAGACGCAGAACCAGATGGAGGGTGGACTCTTTCTGGATGTTGTAATCAG	-57.9
>chr6_118214728_118214928_7	GCCAGGGAAGCCATCCGACGGCTCCGGGCCACCTGCCATGTGGTTAGCGACTCGTGGGACTCATCCCAAGCCTTTGCAGATTATGTCAGCACCATGTGATGGGCCCACGCCTCCAAGGCCCAGGCTCAGTACCATCAGCTTGCAGGGGCTGAGGCATGGGCTGCCCAGAACTCCCAAACACCAATTCTGTCTCTCTCTTTC	-57.84
>chr17_61649684_61649884_6	AGAAGAAGAAGGAGAAGGAGAGGAAGAAGTTGGAGAAGATGCAGAAGACGAAGAAGAAGAAGAAGAAGGTGCCCGAAGCCCCGGAGGAGGCCCGAGGCCCGGGGGTCGCCGCCGCCGCCGCCGCCGCCGCCGCCGAGGGCGCCGCGGAGGGCGCCGACGGGGGCGGCGTGGACGCCGGCACCGTGGGCATGAGTAGGATCT	-57.8
>chr4_103328009_103328209_18	AGGTCAGGAGGGAAGGAGCCTTTTCCGGCCTTTAGGGGAACGGGTGTGTGTGCCAGGTGGAAAGACGCGCGCGGCGTTCCCCTTTTAAAAGGGTAGGCCGAAGCGTCCCTGGGTGGGCTCGAACCACCAACCTTTCGGTTAACAGCCGAACGCGCTAACCGATTGCGCCACAGAGACTCGCCTGAGCCACCTTCCCGTCAG	-57.8
>chrX_95882112_95882312_7	AGTGAGCACCTCTTCGTTGATGAACATGACTACCTCGCTGTGGCGAAAACCGCTTCTGGGGTCACTGAAATCCACGGCCATGGCCGCCGCGGCCTAGTTGGCAGCAGAGTCGCCGCCGCGGCTGTGCTAAGAAGTGGCCGCCAGCCGATCTGCCTCTCCCCTCCTCCTAGCTCAGTCCTCCTGCAGCCCTTTCTCAGTCCT	-57.8
>chr16_45944092_45944292_7	CAAAATTGATTCCTGTCCCCCAGGAACTCCACCAGAAGCCTTGAGAGCCCTTACTTAGGGTATTTAGCTGGTAGCTTCAGACTGACTACTGGCCACTTCCGATGGGTCCACAGCCTTCTTGGCATCTGGGTGGGTGGTCACAGTGGCTGGACAGGTGGGACAGCATGGCCTGTACACCACAGGTGCTCCGCTTCAAGAAAA	-57.8
>chr5_18297242_18297442_5	TATGGCTCTGGAGCTGCTGTGAAGATTGCAGGATAAACTGCAAGTGGCTGCCTAGACCTCTGGAGAAAAAGGAGCATCATTTCTCCCAGGCCTTGGCGGGAATGATTTTCAGTGCCTTGCCCCCTGGATCGGCCCTTCCGCCTTTATTTCCAGCCATGGCAAAGGGGATCTCTCCTCCTGGGTTTCTCTTTCCACTCTCCC	-57.8
>chr8_30885147_30885347_5	CAGGCTAGGGGCCTGATCGGAGTGGTAGCCACTGGCCTATGCCAGAGCCACTGCAACACCAGTCCGAGTCGCATCTGCAACCTATACCACAGCTCATGGCGATGCCAGATCCTTAATCCACTGAGCGAGGCCAGGGATCGAACCCGAAACCTCATGGTTCCTAGTCAGATTTGTTTGCACTGAGCCACGATGGGAACTCCT	-57.8
>chr12_31539075_31539275_29	CAGGCTGGGTAGGGCAGGCAGCACTCACATGTTGCAAAGGAGGACTCGGGCAGGTGAGAGGCTGATACTCAGGTGGGTAGGTCAGGGCCGGGGTCATGCTCAGGTCTTCTGACTCCAAGTCCAGTGCTCCCTTCCTCTGCACCATATCTGCCTCCCCAACATACTTGCTGCCCAGAAAGCCCAGAGGATGCTGGGGCTGGG	-57.8
>chr3_35497421_35497621_6	CCATATGCCACGGGGCGGCCAAAAGAAAAAAACAAAAACTCCCCTGGAGACCCTGTCAAAACTGGCTGCTGGGCCCACCCCAGAGTGTCTGACGTATGTGGCCTTTGTGGGCCCGATAGGTTCTTGGGCATTACTTCCTGGCAGTGCTGCTGCTCCTGGTCCTGGGATGCTGTTTGGAGAGCCACTGTCCAGAGAGTTTTG	-57.8
>chr5_7911631_7911831_7	CGCTTCGTCTGCTCCAGCTGCTCTGCCAGCTCCTCCACGGCCTGCGAGTGCTTCTGTCTCATCTCCTGGATCTGCGCCTCGTGGGTCTTGGCCTCCTCCTCAAGGGTCTTCTTCAGGATGTTCACTTCCTGTTCCCGTTTGGACCTGGACAGAGCGACACACTCAGGGGGGAGGCCAGGAACTCTGGAGGCGGCTGCCCTG	-57.8
>chr12_21110883_21111083_5	CTTATACCACAGAAACCTATCCTCAGCGCGTCGAGGTTGCGCGGAGGGGGTATAGCTCAGTGGTAGAGCATTTGACTGCAGATCAAGAGGTCCCCGGTTCAAATCCGGGTGCCCCCTTGGCGATCGAGACTTTTCCCGTTTTCTTAGCCCTGCAGTGCAGCTGCTGAAGTTCCCTTACAGGCGAAGAGGGGAAGGGGTTCT	-57.8
>chr4_103328866_103329066_89	GAAATCCCTGCATTCTCCAAAGCCGATGAAGCACAGCACGGATGCGCTTGACGCCAAGCACAAAGATCAAGGCCCCGTGCCGACGCAAGGCCCTGTGGCGCGCCGTGATCGTATAGTGGTTAGTACTCTGCGTTGTGGCCGCAGCAACCTCGGTTCGACTCCGAGTCACGGCACTCTGGCCAGGCGTGTTCCGTGCGCCTT	-57.8
>chr3_14674336_14674536_12	GCCTCGCTCAGTGGGTTAAGGATCTGGCGTTGCCGTAACCTGTGGTATAGGTCACAGACACGGCTCAGATCTGGCATTGCTGTGGCTGTGGCATAGGCTAGATGCTACAGCTCCGATTAGACCCCTAGCCTGGGAACTTCCATATGCTGAGGGAGCAGCCCAAGGAATAGCAAAAAAAAAAAAAAAAAAAAAAAAATCTGC	-57.8
>chr14_112926445_112926645_5	CAGAGATCAACGGACTCTCCTAAGGGGAACCACCAGCTTGGGACCGTCCCTCACAGCTCAGAGCCCCATCCGAAAGGAATCTCCACCAGGGAGCCTTCCTGATTGTCCAACTCTGATTATCCTTTTACCTGGTGGCAGCGGGGGTGGGGTGGGGGCAGCATTTCTGATATGGCCTGGCCCTGGTAGAAATTGAATTCCTCC	-57.72
>chr7_27859804_27860004_22	CGAGGGCCTGGACCCTCACTCGCCCCTTTTCTCCCTCAGACATCTACGTGTTTGGGGTTGGGCCTCTGGTGAACCAAGAGAACATCAATGCTTTGGCTTCCAAGAAGGACAAGGAACAACACGTGTTCAAACTCAAGGACGTAGATAACCTGGAGGATGTTTTCTTCCAAATGCTTGGTAGGAAGCTATCAGGAGGATACA	-57.71
>chr1_4043917_4044117_5	CATAGCTCTCCGGCCAGCACGTGCTTGTGGAGTTCTCCATTAGAATTCAGATTGGATTTCTGGCTGCTCTTGAAAAGCCCTAAGATCAGGTGGCACTGACTCTGAGTTCCCGTGTGGCATCGGGTTGCTCAGGCTTCGTCGCCTGCCATGCCTGCTGCCTGGCCAGCCCTGCCTTTGAGTGCAGGCACCTTCTGCAAGAAG	-57.7
>chr1_285446240_285446440_6	CATTGTCTAAAAGAGGTGCATCTTGGGAGTTCCTGTTGTGGCTCAGTGGATTAAGGACAGGACACTCTCTCTGTGAGGATGTGGGTTCAATCCCTGGCCTTGCTCAGTGGATTAAGGATCTGGCATCACCGCAAGCTGTGGCATACGTCATGGATGCAGCTTGGATCCAGTGTTGCTGTGGCGCAGGCTGGCACCTGCAGC	-57.7
>chr13_25313139_25313339_5	CCAAAAGAGAGGTGTGGAGGGGTCATAGTCTTTTTTGTCCTCCCACTTTAAAAAAAATTGTGGCAGGGAATTTCTGTTATGGCTCAGTGGTAACAAACCCAACTAGTATCCATGAGGATGTGGATCCCTGGCATCAGTCAGTGGTTTAAGGGTCACAGTGCTGTGAGCTGTGGTGTAGGCCGGCAGCTACAGCTCTGATTC	-57.7
>chr1_227390121_227390321_5	GGACACATCCAAGTCACTCTCTTCCTCAGCCTCACCTCCTGCCCGAGGGAGGCTCCAAGGTCCTGGCGGCGGCCACGGCTGCTCCATGTCCTGCTGCCCACAGCCCCACAACCTCTACTGCCAACCGACTTAGCGTTAGTGGTACCTACTGCGCGGTGCCAGCCGCCCCAGCCGGCGGGGGCCGTTACCCAGAATCCCTTG	-57.7
>chr9_5832174_5832374_5	GGGCTGCACCTTGTGCTTTGTGGGGCCACCTGGAGCAGCCTGAGGCTTGGCACTATTCCCACTAGGAGGAGAGGGCTGGTTTGGCACAAAGCGCTAGCTTGGATGTGCTCAGTCCTTCATTGAGGGCAGAGCTGACAGCCTAAAGGGAGCCTCAGGAATGCAGCAAAGATAACAGCTGGGACGACAGTAACCACCCCAAGG	-57.7
>chrX_70857752_70857952_5	GTAGAAGGAAAAATCCCCCTCGTCCGGACTCGGAAGAGGCGACACCCCAAATCACTCATGAGAAGTGGTCTTGATGCAAACAGCAAGAGGATTTTTATTCCAAGCGTGCTGGGGCCCACAGTCGTACGCCACGCAGGGGTAGAGGACTGTGGCCCCGAGTGTAGAGTCGGGACAGCTTTTATGGGGTTCACAACAAAGCCT	-57.7
>chrX_121018285_121018485_6	TGATGACGCTAATAATCCCTTCCCTACAGGGTGCTTGATTTTGAGAGCAGTCACGTCAGCAGAGTGGGACACGTGAGGTTCTCAAGCACGACTGTGCACTGTTGACCTCAGATCAGAATCCCCTCTGACTGCCAACTGGCCCTGACCGGTTGGGGCTTCCTGGCCCTGGGGCAATGGGTCCAGGCGCATGCAGAAGCACTG	-57.7
>chr4_112020036_112020236_5	AAGCTCCAGATAGAGGTCAGAAAGGTGGTGGGGAGGTGCATGCACCTGCTAGGCTCCCTGCTGCCGAAAATGTCCCCACAGGAATAATGGCAGGTGCTATGATGCACTGCAGCCCAGACCCCCCTCCAGGCATGCCCGTCACTCCCCAGCCACTGGGACTGTCCCTTCTGGATTTCTTAAGATCACGTGGCCTTCCTAGGC	-57.7
>chr15_78015002_78015202_5	AGAATTTTATGAGTACGCAGGGTGGAGACTAAGATGGGTAACTTCCGGAGTTCCCATCATGGCTCAGTGGTTAATGAATCTGACTAGTATCCATGAGGACGATGGTTCAATCCCTGGCCTTGCTCAGTGGTAAGGATCTGGCGTTGCTGTGAGCTGTGGTGTAGGTTGCAGATGCAGCTCAGATCCTGCATTGCTGTGGCT	-57.7
>chr1_188101755_188101955_8	GGAGTACAGTGGCTATTCACAGGCGCGATCCCACTACTGATCAGCACGGGAGTTTTGACCTGCTCCGTTTCCGACCTGGGCCGGTTCACCCCTCCTTAGGCAACCTGGTGGTCCCCCGCTCCCGGAGGGTCACCATATTGATGCCGAACTTAGTGCGGACACCCGATCGGCATAGCGCACTGCAGCCCAGAACTCCTGGGC	-57.69
>chr8_7424543_7424743_5	CTCTTCAACCAGCCAGATCCACACAGAGTCTCTGTTACGTATTAGGCTTCTGACTAAGATGCCATTTGAAGGGAGTTCACATTGTCACGCAGCAGAAATGGATCCGACTAGTATCCATGAGGATCCATGGACTTGCTCAGTGGCTTGGGGACCCGGCGTTGCTATGAGCTGCAGTGTAGGTCGCAGGCATGGCTCGGATCC	-57.66
>chr3_122298755_122298955_7	AGGGAATGGAGTTGAATCTCTGTGTGGATCTGGGAAGATCTTGACAAGTTTCTTGCCAGGTAACCCGCCTCCCTCTTTCAGACACGAGGAGGGCAGGATGGGCAGTGGCTTCATCCAGGGTCACATTTGCTGCAAAGACAAGTGGACTATCAAGTTTCTGGCAATGGTTGTAGGCATGGGCCAGAAGGCTCCCATTCTGTC	-57.6
>chr7_37626235_37626435_6	GGACCCTGGCCACCGTGCCCTGGGGCTTTCCAAAGGCACTGCACATACCTGTCTGGAGCTGAGATTGGAGACAGCAGGCCAGTCGTGACTGTCCACTGGAGAGGGCTGTTTCCAAGGTCCCTTAGGGCAACCTATAAGCAACAGGCTGCATACACTACCTAGGAGGCTGCTGTTTGCAGGCATTGCACACCGGACTCCCAT	-57.6
>chr14_49722369_49722569_22	AAGGGCAGGGGCTCTGCATCCTTGGGAGGCACCTGCGGGACACTCTCAGGACCTTGACACCATGGCAATCCCTGTCTCTCTCCTGTCATTTTAGGGGTGGATTCTCAGACTGTGATCCAGGAGCCGGCGATGTCAGTGTCTCCTGGAGGGACCGTCACACTCACCTGTGCCTTTAGCTCTGGGTCAGTCACTACTAGTAAC	-57.6
>chr13_126449243_126449443_6	CCTGGCCTTGCTCAGTGGGTTAATGATCCGGTGTTGCCGTGAGCTGTGGTGTAGGTTGCAGACGCGGCTCGGATCCTGCGTTGCTGTGGCTCTGGCGTAGGATGGTGGCTACAGCTCCGATTCGACCCCTAGCCTGGGAACCTCCATATGCCGCAGGAGCGGCCCAAGAAATAGCAAAAAGACAAAAAAAAATAAAAAATA	-57.6
>chr1_10055098_10055298_5;>chr2_41654816_41655016_5;>chr6_7557630_7557830_5;>chr12_25923883_25924083_5;>chr12_25931375_25931575_5	CGAGTTAAAATCCCTCTCGTCCTGACTCGGAAGAGGCGACACCCCAAATCACTCACGAGAAGCGGTCTTGATGCAAACAGCAAGAGGATTTTTATTCCGAGCGCGCTGGGGCCCACAGTCGTACGCCACGCAGGGGTAGAGGACTGCGGCCCCGAGTGTGGAGTCGGGACAGCTTTTATGGGGTTCACAACAAAGCCCGCG	-57.6
>chr12_32630348_32630548_12	GAGCGCGCGGAGGACTTCGGTGGCGGGCGGCGGCGGCGCGGTCTCCGAAGCCCACAGTACACTCATCCATAAAGTAGGAAACACTACACCCTCCAGTGCTGTTAGTAGTGCTTTCTACTTTATGGGTGACTGCACTGTCTGTCTGTCCGTCTGCGGGGTCTCTTCAGGCCGCCCGCTCCTCCTCCGGACTCCTGCTTCGAG	-57.6
>chr6_66757566_66757766_5;>chr6_66930705_66930905_5	GATTCCATTACTGTTGTAATTAGTGCTGTGGAAGAAGTAAGCAGGATGGTGAGATAGGAAGTGTATCAGGGGAGTTCCTGTTGTGGCTCAGCAGATTACGGATCCGACTAGTATCCATGAGGCCATGGGTTCAATCCCTGGCCTCACTCAGTGGGTTAAGGATCTGGCATTGCTGTGAGCCGTGGTGTAGGTCGAGGACAC	-57.6
>chr2_68118468_68118668_5	GCGGAGGCGCTTGGGCCTGAGGGGCCGGCACAAGCAGCACTAGGCAGGGAGAGGAGAAGGTGTGGGAGTCCCAGTTCGGCTTGAGGCGGCAAAGGTCAGCGTGGCAGCCTCTACGGAGCTCCAGTCCCAAGCGGAACACGGAGAGAGTGCCCGGGAGCGGGGCTTGCTTTCCCTCACGGGTTGGGAGTTTGTTGTCACGTG	-57.6
>chr9_3658041_3658241_6	TGGTTGAAGCTGCTGACTCTCTGGGAACAGTAGAAGTGCCGGCTTTATTGTCCATGGACCAGGAAGAATGCACAGAACAGCACTGTACGCCAAGGTATCAAACAGCCTCAGTCTTGCAGCTAACGAAGCTGCTGAAGCGGGAGAGACAGGGCGGGCACAGCTTCCATCACCATGACTGGGTCGTGGATCCAAACCCAGAAG	-57.6
>chr10_9750822_9751022_24	AGGCTGACTTTTTGGTTTCTTCCTTAATCAAATGAGAATCAAGTGACCATGATTTTTTTTATTGTCCTTCTTGGATCTTGGTAGTGAGCTGGTCGCCGTCAAAGGTAACAGCATCTCCACTGGAAATTGGGGCACAGTCCACATGGAGTCGCTGTTACAGCTGATGGCGCCATTAAGCCCATCAGAGGGCTCCTTCCGCTC	-57.6
>chr10_7455527_7455727_7	GAGCAGGGGGCTAAGCCCGCGCAAGGGGCCAAACGGCGGCCTCGAGCTGGGGGAAAGTGAGGGGGGAGGCAGAGAACCGTGGTGCTCTTTCTTGCCACCGCCTACCCCCGCCCCGCGCCGCCTGCCGCCCCCCATACACAGAAATGACTTAGGCCTCGCCTCTACCACTACCCCCCCGAGGGGGGGGAATCAAAGAGGGTC	-57.6
>chr7_60784265_60784465_6	GGGGGAGGAGCACTGGCTCTCACTATGGAGTCACACTTGCCAAGTCACTAGGCTTCTGTGGCTGAGCTGGCAGGGCTGGAGGAGGAAGGGACACTCACGTGGCCAGGTTGAAGCTGTCGTAGATGACCTGAGCCCGATTGATGACAGGGATGACCTAGGAGGGGCAACAGAGCGTGTGACCTCAGGCTGGCGATGCAGGCA	-57.6
>chr7_105264551_105264751_6	GTTGAGACTCTTGCAGGTGGCCATTTATATTGAAATGGACACATTAGGGAGGAGGGCATGGACGATTAATGTTTAATGCATGTCAAACGCCCAAATGCTAGGATGCAGCTGTGGACATCCTCTGCAGTGGGCCACCCTCTGGTGCGTGAGACCCATTTTCGTCAAATCTGAGATGTGGAGTTCCCATTGTGGTCTCAGTGG	-57.6
>chr9_20330923_20331123_8	CAAAGTTGCCACTGCCGCCGCCACCTCCACCGCTCCCCCCACTGTCGCAAACCGCGCCCAGCCGCCGAGGCGGGCGTGCGTGCGACCCCGCCACACTGCTGAAAAAGGGGCGCGCGCGCGCGCGCCCTCCCGCGCGGCTTCCTGGATCCTTCCCTTTACCCACTCCCGTCTTGCCCTTTTCCCGCCGCCCTCCCGGCAGTT	-57.58
>chr8_2579450_2579650_6	CGGAGTTCCCATCGTAGCGCAGTGATTAACGAATCTGACTAGGAACCATGAGGTTTCAGGTTCGATCCCTGGCCTTGCTCAGTGGGTTAAGGATCCGGTGTTGCCGTGAGCTGTGGTGTAGGTATCGGACGCGGCTCAGATCCCACGTTGCTGTGGCATAGGCCTGCAGCTACAGCTCCGATTGGACCCCTAGCCTGGGAA	-57.54
>chr2_48653482_48653682_5	CAGGCCACCTGCTCCTACTGCTGGACTGGGTCCTGGGTGGCCTCGGGCCTGGCCATGCTAGCCACACCAGGCTAAGTCTGGTGGCAGCCCTCACCTGGAACACCTTGTTCTGCAGCTTGATCTTCCGGTATTTCTCCTCCTCCGGATGCAGGTGGATATTATCCAAGTACCTGGGGTGAACAAGGATGGCAGCTCACAGCC	-57.52
>chr3_44555038_44555238_6	ACCACATCCTAGGCTGAGCATTAAATTCCCAGGGAGTCTGGGAAAGGGTCAGAGAGGAAGGCAGCTGCCCTGGTGCTGACTGCGGCTTCCTTTTCGATAAAAGGCCTGATGCAATTTCAGTCCGTCAGAGCCCTAGTGGAAGCTGCAGTCAAGTGTTGTTTATGCTGAGACCCTTAACGTTTCATATTTGACCCACTGCAC	-57.5
>chr10_25656033_25656233_6	ACCACTGCGTGGGTGGGGGTGAGGGGTCATTGGCCAAGAGGTACTTGATGGGGGTAGGGGCGCAGAAACTACCAAGACGACCTGGCTACAATCTGTCCCCTTTTCTGGACTGGAAGATCCTGGAGAGAAGGAGCATAGGAAATGTGTGGGTGACAACTGCGGACCTTGGGCACCGGTATTCCTCCAGGGAGCCCATGGCCC	-57.5
>chr1_118114509_118114709_6	ATGAGGACACAGGTTCAATCCCTGGCCTCACTCAGCAGGTTAAGGATCCATAGTTGCCGTGAGCTGTGGGGTAGGTCACAGACGCGGCTTGGATCTGGTGTTACTGTGGCTGTGGCTATCGCTGGCAGACACAGCTCCGATTGGACCCATAGCCTGGGTGTGTGCATATGCTGTGGATGGTAGCCCTAAAAAGCAAAAAAA	-57.5
>chr15_103425068_103425268_6	CCTGGCCTTGCCCAGTGGGTTAAGGATCCTGCGTTGCTGTGAGCTGTGGTGTAGTTTGTAGACGCAGCTCAGATCTGCCGTTGCTGTGGCTGTGGTGTAGGATGGTGGCTACAGCTCCGATTTGACCCCTAGCCTGGGAACCTCCATATGCCGCAGGTGAGGCCCTAAAAAAACCAAAAGACAAAAAAAAATAAATAAAAG	-57.5
>chr9_9022761_9022961_5	CGAGTTAAAATCCCTCTCGTCCTGACTCGGAAGAGGCGACACCCCAAATCACTCACGAGAAGCGGTCTTGATGCAAACAGCAAGAGGATTTTTATTCCGAGCGCGCTGGGGCCCACAGTCGTACGCCACGCAGGGGTAGAGGACTGCGGCCCCGAGTGTGGAGTCAGGACAGCTTTTATGGGGTTCATAACAAAGCCCGCG	-57.5
>chr7_60783231_60783431_13	CGTAATTTCAAACACGGAGGAACTGGTCCCTGAACCCTGCCATGCTCCTCTGTACCTTCATGGGGCCATAGACCTCGGAGCGGTCGAACATGAGGCTGAAGTAGCTCAGGCTGCTCAGGGCGGCCTGCCAGGGCATGTACTCTTTCTCTCCGTTCAGGAAGAGGGTGTTGTCCAGAGCCAGGGTGACAGGGACCATGTGGG	-57.5
>chr15_23779396_23779596_5	CTCCTGGAATGCAGCTATGAGGCCTTCCTGTGAGTTCTGTGTGGAATTCCCTAGAGAGTTCTTGTCAGATTCTGGTCCTGTCCAGCCTGGCTCATTGGGGATCAGAGGACTCTGATCGTCCCTCTCCCTCTAGCACCCTAGTCTGCTCACTCCTGGGAACCTCACTGGTCCAGGGACTCCTTGGCGGTGGGAGGGTGTTTG	-57.47
>chr4_46195356_46195556_5	CTCTGACCGACAGTAGGAGACCACCAGGCGTCCCTGGCTCTCCCCACCTCCCGGGGCGTCCCCCAGGGTGGCAGCCTGTGATCCTCCTAGCACGTCTGCTGATCACAGTCCTCCAGTCCTTACGGTCTGAGAGGACAGCTGTAAACCGAAAGCGCGCATCACCGAAAACAGACACTCAGAACAGAGACGCCGGCCGACACA	-57.4
>chr4_35218283_35218483_5	GAGAGGGCACTTCCACAGGACTCCCTGGTGAGCTTGACCTGGTCTCATTGCACCCAGGAAACACAGGGGAGAGGATCTGTGTTTAATAAGCTAGAGGACTCAAGTGCTGCAGCCCAGAACTGAGGGGGTTTTGCTGGGGTGAACTTGCAGGAATTCCCATGGACCAGAAAAGAGCTGGCTTGGACCCGTCTGGGTCCTACC	-57.4
>chr12_38436291_38436491_7	GTAGAAAGAGTTCGCATTAGCCGTCCCTCCCCGAGTGGGATTAGCTCAATCTGATGGGTTCCTAGGAGGATGGAGACATACACCCCCCCCACCCCTCAACCGTGGCTGTTCACCTTGGAGACCGGCCGTGGTCACGGGTAGGACATGGGTACCGCCCAGCACAAGATCCACTCTCTTTTTCCTAGAATGTGGCAGCTCCAG	-57.4
>chr9_132105549_132105749_11	TGCCAGATGGTCCACCTCTTCCCTCTCTTCCCTCTGGTCTCACCTTCATTGATGAAGAGCTGCCAAGCCTGGACCGGCCAGCCTTCCTTAGGCTCACCGTCAGGGTGGGCTCCGCACAGGTAGTGTCCTGCGTCCTCTTTCCGCAGCCCGGTGATGTGCACGCTGAAGTGGCTGTTTTCCTTGGGAGTGAGCAGGATCCTG	-57.4
>chr2_5167215_5167415_9	TTCATCAAGGGCTGCTCTAAAAACAGCCCAGGGAGGCGTTACACAGGCCGGGGGTACGCAAGGTACGCAGGCATTCCTTTGGATGCTTCACTCCCCAGAGGCAGTTGAGGCAAGTCCTCATGTCTAACCGAAGGTGGGGTTGTGAGGCTGACACCACTTAGATTGACCTTAGTTTAATAGCGCTTTGTTGTCTCTCTTGCC	-57.4
>chr14_50197957_50198157_5	TCTGGTGGCCTGGGAAACCCACTGAGTCCGGAAATGTGCAGAGGACAGAGGACCCTGCTCCCTGCCCTCCTCCCCCAGAAGGGCAGTGCTGCCTCAAAATGGTGGGTCTTGCGAGTAAAAAGTACAACTAAATAAATACAGTATGCAGACTTAAGACCTTCAAGTGACTTCTTTTTTGGTCCCCTGCCTTGGCAGGTCTAC	-57.36
>chr6_45747198_45747398_5	AGAAGGAGGCAGGGAGGAGCCGGCTACACCACACGGCAGGGGCGGCAGGCGGAAGGAGCCCGAATCCCTGGCACCGCGGGGTCACTGGGTCGGCCCCGACGTCTTCGGACTGCATCGCTTCATGGACACTGGCAATGTTCCTCTCTCTCACTAAAGCCACTGCTGGGGGCCTTCATCACAGCAGTTGAGCCTTCGTCCTGG	-57.35
>chr6_120092399_120092599_6	GGTCCCTGCCCTTGCTCCGTGGGTTAACGATCCGGCGTTGCCGTGAGCTGTGGTGTAGGTTGCAGACGCGGCTCAGATCCCGAGTTGCTGTGGCTCTGGTGATGGCCGGTGGCTACAGCTCCGATTGGACCCCTAGCCTGGGAAGCTCCATATGCCGCGGGAGCGGCCCAAAGAAATAGCAAAAAGACAAAAATAAAATAA	-57.34
>chr4_129610021_129610221_7	CTTCGTCTTCATTGCACCGGGAGAGGACAGGAATTGGGGCTGAAAGGGGAGGCAGGGCCAGGACAGAAGCTTATCTCCAGGGGAAGGCATTTTGTGGCCCCAGCTGCCCGCTTCGCGCCCCGGCCACCTCCATAGTGGGAGATGCCTTTCTGAGCAGCTTTGTCTACTGAGCCCCGGGCTGCAGGGTCTAGGAGCCTCTCT	-57.33
>chr2_8644005_8644205_13	AAGGCTTGGTGGCCCCAGGTGATGGCTGGAATCATGTGAGACTGGTAAAAATCCAGGGAGAAAATATTTCACCTTCAGCCCTTTCCCAGGTCTCCAGTGAACTGGTTTTAGTTCTACAAAATCCCCGTTTCCACACAGGTAGGCTGTGGCTTGCGGGCAGCTGGCTCAGGGAAAGGTTTCCCGCGGCCAAGAAGACAATGG	-57.3
>chr14_49804733_49804933_22	AGGGGCCGGGGCTCTGCATCCTTGAGGGGCACCTGCCGGCTGCTCTCAGGACCTTGACACCATGGCAATCCCTGTCTCTCTCCTGTCATTTTAGGGGTGGATTCTCAGACTGTGATCCAGGAGCCGGCGATGTCAGTGTCTCCTGGAGGGACCGTCACACTCACCTGTGCCTTTAGCTCTGGGTCAGTCACTACTAGTAAC	-57.3
>chr14_49791523_49791723_22	AGGGGCCGGGGCTCTGTATCCTTGAGGGGCACCTGCCGGCTGCTCTCAGGACCTTGACACCATGGCAATCCCTGTCTCTCTCCTGTCATTTTAGGGGTGGATTCTCAGACTGTGATCCAGGAGCCGGCGATGTCAGTGTCTCCTGGAGGGACCGTCACACTCACCTGTGCCTTTAGCTCTGGGTCAGTCACTACTAGTAAC	-57.3
>chr3_34873777_34873977_8	CTTTCTCTGAGCATGTGCAGACTCTTAGAGGGTAGAGCTACAGGTGGCAAGGCTCATCTTAGGCCTACAACTAACCCTTTTGTAACATATCCAAGTGGTAGAACCTCCTGCATGGGCTAAGTGGGAAGGGCTGCTTCTTGCATGGTCTACAGGTGGTGGGCAAACCACCACAGTTATTTCTGACTGCAGAAGTGGGCACAG	-57.3
>chr14_62714503_62714703_6	GTCATGGTGGGTATGGGTCAGAAAGATTCCTACGTGGGCGACGAGGCTCAGAGCAAGAGAGGTATCCTGACCCTCAAGTACCCCATCGAGCACGGCATCATCACCAACTGGGACGACATGGAGAAGATCTGGCACCACACCTTCTACAACGAGCTCCGGGTGGCCCCCGAGGAGCACCCCACCCTGCTCACCGAGGCCCCC	-57.3
>chr18_46050341_46050541_5;>chr18_46171857_46172057_5	TCCCTGCTTATTAGCACCTTTACCTGAAGGTGGGCAAGATAAGCTCAGGAAATGTAATTAGAACTTTGACAGGGAGCTCCTGTGTGGCGCAGCAGAAGCAGATCCGACTAGTATCCATGAGGATGCCGGTTTGATCCCTGGCCTCGCTCAGTGGGTGGGTTAAGGATCCAGCGTTGCGGTGAGCTGTGGTGTAGGTGGCAG	-57.3
>chr13_8824716_8824916_5	AGAAGGAGAATCCCCCTCGTCCAGACTCGGAAGAGGCGACACCCTAAATCACTCACGAGAAGCGGTCTTGATGCAAACAGCAAGCGGATTTTTATTGCAAGCGCGCTGGGGCCCACAGTCGTACGCCACGCAGGGGTAGAGGACTGCGGCCCCGAGTGCGGAGTCGGGACAGCTTTTATGGGGTTCACAACAAAACCCGAG	-57.3
>chr12_56213190_56213390_9	CTTTCTGGATGTTGTAATCAGAAAGAGTGCGGCCATCTTCCAGCTGCTTGCCTGCAAAGATGAGCCTCTGCTGGTCAGGGGGAATGCCTTCCTTATCCTGGATCTTGGCCTTCACATTCTCGATGGTGTCACTGGGCTCCACCTCCAGGGTGATGGTCTTGCCGGTCAAGGTCTTCACGAAGATCTGCATACCACCCCTCA	-57.3
>chr7_29338496_29338696_9;>chr7_29443619_29443819_9	GGTCATGGGAAAGGGAATGGCATTGAGGCATCTTGGGGACAAGGGACTAGGCAGTCATCTGCAGGTGCTCACACTGGTGGTCCAGAGGTCGACCGCATAGGCCAGGGCCTCCTTCTGGTTGAGTGTCTTCATGTCCTGCAGCTTTTGCTTGAACTTCTGGGCCTCACCCTCTTCATTGGCAAAGCTCCGGACAGTAGGCAT	-57.3
>chr7_53647167_53647367_5	TAGGCGCCTGCAAAGGTCTGCCAAGAGTTCTGGTGCACAAGCCTGGGCAAATCAGGCCCTGGTGAACAACTCAAACCAGTGGGCCCTGTTGATGATTCCTATTCAAAGGATAGCAGATCAAGAACTGTGGGCACTAGAGTTCCCGTTGTGGCACAGTGGTTAATGAATCCGACTAGGAACCATGAGGTTGCGGGTTCCATC	-57.3
>chr18_15510948_15511148_7	TTCGGCCACCAGGTGGCAGGCTCAGGCCGACGGACCTGACCACCGCGCCTGGCAGAGGCGGAGGGAAAGGACGGAAGAAACCAAAGGACACGGCGCGCGCGCGCGCGCACACGCGCGCGCACACACACACACACACACCACTCACTGTGCACCACACACACCATATAAAGCCTATCAACATGCACGTATTACATACCACAC	-57.26
>chr1_2516828_2517028_5	AGGAGGACTCCAGCGTTCCGCCGGGCCAGGGCCGTCTAGATCCACAGGGGCCCTCCGCACCATCCCACAGCCTCCGCAGGCAGGGCGGGAGGGGAGCGGGCCGAGGACTGCGGCATCAGTCAGCGTCACGCCGGCGGGGCAAAGGTGGGCGAGGCGCGGAACCCGAGACTCCCCCCACCCAAATCCCTCTACGCCAGAAGA	-57.21
>chr7_60778881_60779081_9	AGTTGGGAGCTCCAGAGAGGATGCTGCTGGACTTGCTATGGGCCCCCAGGTCAGGCTACCTGCACCACCCATGATCTCCAGACCAAGCGAGCTCATACTCACTGGTCCATCAGATTTTCTGGGCGCTCGGTCCAGTTTTTAGTGAGAGTTTCGAAATGTTGGAAGAGGGGTTCGACCTGCTTCCTGAGGTATTTCTAGAAA	-57.2
>chr7_27594691_27594891_5	CCTCCACGTCCTGGCTCTGGTCCTGCCCCTCCTGCTGCCAGGTCAGGGAGATCTCCTTAGGGTAGAAGCCCAGGGCCCAGCACCTCAAGGTGACTTTATTGTCAGAGCTGGGGTGGCGGGTCACATGTGTCTTTGGAGGATCTGAGGAGAAAGTCAGGAAATTCTGAATCTTTGCATCCCCCTTCACATACAGACTCAGCA	-57.2
>chr7_103418808_103419008_6	CCTGCCCTTGCTCAGTGGGTTAAGGATCCGGCGTTGCCGTGAGCTGTGGTGTAGGTTGCAGATGTGGCTTGGATCCCGCATTGCTGTGGCTCTGGCGTAGGATGGTGGCTACAGCTCCGATTCGACCCCTAGCCTGGGAACCTCCACATGCCGCGGGAGCGGCCCAAGAAATGGCAAGAAGACCAAAAAAAAAAATTTGTC	-57.2
>chr14_120482261_120482461_5	CGGACACGTGGCCGAGGGTCGCTCAGATTTTTCCCGCAGATCGTGGTGGGCCGGCCTTACCCTTCCCCAGGCTTCTGGCTGATCCTCCAGACATCTTGGCGCAGCAGGGGTTGAGCTCTCTTCCTGAGTTGCCCAGCGATTCAGGAAGTCGGTCGCCACTCTCTCCCTCCCTATCTCTTCCAGAAGTGCCCTCCCGAAAGG	-57.2
>chr3_121262797_121262997_5	CGGGACTTTGACATAACTGGTGTTACAGGTTTCACCGTTTGGGACCTAAAAATACTGCCCCTCGTAGGCCCGGGTCATCCTGCTGCACGTTCCCCAGTTCGGGTGAGGACTGTGATCAGACCAGAACGGAGACCCCTGACCGCCCCTCACGGCCCTGGGAGGAAGCCAGTCTCTGGCTTCTGCAGCACAGCTAAGAATTTT	-57.2
>chrX_123687870_123688070_8	GAACAAGGGCCGGGCTTGGGGCGGACGCTGGTTGGCAGGAGTGCGTCGCGGCTGCCAACTCCGGTCTTTGCGCTTCTTCCTTCCTCCACCTCCTCTTTCCCAGACCCTGAAGATCGTTCGGACAGCAGAACTTTCGCCTTTCATTGTGTTCATCGCACCTACTGACCAGGGCGCTCAGGTGGGCATGAAGCTCTGGCGCGA	-57.2
>chr6_33869528_33869728_5	TAGAATGAGGACCCAAGTTCAGTGCCAGGTCTCACAGCCCAGCAGGAGCCAGGACCTGGGTTCAGGAAAGTCCATGGTGGCATCTCTCCAAGGGCAGGAAGGTGCAGGCTCCACTCCTGCAAGAGCTGAAGAGACCCTGAGTCAGAGGAGTGTGACTGAGCTGCTGGGGTCAGAGTCCTGTGTCAGGCAGGAGGTTTGCAT	-57.2
>chr6_33217320_33217520_5	ATATGTTCAGGCAGAAATTACCCCAGGACACAGCTCCCCACCAGCCAGCCCTTTGAGGGAACAATGCCCTCAAGTCACTGGCCCAGACAGAGGACCCACCTGTTACGGTTCATCCACAGTCTCTAGAGTGACCAGGGTGGGTTCTGAGAGGTGTAAAGCTCAACAGGCCCCTCTGGGAGCTCCTGGTTGGGCTGTGGAGGT	-57.2
>chr6_47657950_47658150_5	CTGCCCTGGAGAGGATGGTGGCCCAGACAAGGTGAAGGGACACTTCAGAGCACAGGAGGTGCCCCACTGGACCTGGGGCATGACTGGTTCAGTGACCAGACAGGATGGACCAGAGCATCCAAGCCAAAGCAAAGCCACCTGGACATGAAACCCTGTGATGTCCAGAGCGGCTACAGCATGGGATCAGTGTGTCAGAAGAGG	-57.2
>chr6_33204535_33204735_7	GCACAGAAGGCTCTGAGAAGCACCCCAGCGCTGATGACTTACGGGTGCTCCCAGGGGAAGGACTGGAGTAGTAGTTAGCCCGGAACCCTGCCCTTGTGACACTGACGTCGCTGATGAAGCGAATGGACATGAAGTTGGACGAGGAAGTGAAGGAGCCACTTGCCCCATTGCAGACCCGGGCAAGCAGCGGGGAGCTGCGGT	-57.2
>chr1_40216905_40217105_6;>chr1_40222327_40222527_6	AAAAGAACAATCCCCCTCGTCCGGGCTCGGAAGAGGCGACACCCCAAATCACTCACGAGAAGCGGTCTTGATGCAAACAGCAAGAGGATTTTTATTCCAAGCGCGCTGGGGCCCACAGTCGTACACCACACAGGGGTAGAGGACTGCGGCCCCGAGTGCGGAATCGGGACAGCTTTTATGGGGTTCACAACAAAGCCTGTG	-57.1
>chr3_46618033_46618233_8;>chr3_46626164_46626364_8;>chr4_46187526_46187726_8;>chr4_46195658_46195858_8;>chr4_46259273_46259473_8;>chr4_46267405_46267605_8;>chr16_56739378_56739578_8;>chrX_110721687_110721887_8;>chrX_110725957_110726157_8	AAAAGAACAATCCCCCTCGTCCGGGCTCGGAAGAGGCGACACCCCAAATCACTCACGAGAAGCGGTCTTGATGCAAACAGCAAGAGGATTTTTATTCCAAGCGCGCTGGGGCCCACAGTCGTACACCACGCAGGGGTAGAGGACTGCGGCCCCGAGTGCGGAATCGGGACAGCTTTTATGGGGTTCACAACAAAGCCTGTG	-57.1
>chr1_10374545_10374745_8	AAATGAAAAATCCCCCTCGTCCGGACTCGGAAGAGGCGACACCCCAAATCACTCACGAGAAGCGGTCTTGATGCAAACAGCAAGAGGATTTTTATTCCAAGCGCGCTGGGGCCCACAGTCGTACACCACGCAGGGGTAGAGGACTGCGGCCCCGAGTGCGGAATCGGGACAGCTTTTATGGGGTTCACAACAAAGCCTGTG	-57.1
>chr14_124886837_124887037_6	CCTGGCCTCACTCAGTGGGTTAAGGATCCAGCATTACTGTGAGCTGTGCTGTATGTCACAGGTGCAGCTCGGATTCTGTGTTGCTGTGGCTGTGGTGTAGGATGGTGGCTACAGCTCCGATTAGACCCCTAGCCTGGGAACCTCCATATGCCGCAGGTGTAGCCCTAGAAAAGACTAAATTAAATAAAAAAATAAACAAAC	-57.1
>chr13_106418114_106418314_5	CGAATGAAAATTCCTCTCGTCCTGACTCGGAAGAGGCGACATCCCAAATCACTCACGAGAAGCGGTCTTGATGCAAACAGCAAGAGGATTTTTATTCCGAGCGCGCTGGGGCCCACAGTCGTACGCCACGCAGGGGTAGAGGACTGCGGCCCCGAGTGTGGAGTCGGGACAGCTTTTATGGGGTTCACAACAAAGCCCGCG	-57.1
>chr7_25024127_25024327_5	GACTGGTGAACTAGTCCTGAGTTCCTATTGCTGAGAGGGCCGTAGTTCAGCAGAATGGCAGTTGAACCTGAAAATTCTTATCCAGTAACCTCATCTACCAGGAGTGCACTGCAGCCCAGGGAGGAGGGTGCAGCTGTGTGTGTGGTAACAGGGAAGCTAAAGGCTTTGGATTTTTTAGTTTCCAGGTCCACCTGCTGGTGT	-57.1
>chr3_59257414_59257614_33	GGGGAGCAGAGCAGGGGGTCCCACTGAGGGAATCATGCAAGGAGAACTCTAAGGGCTTTTCATCCTCCCTGACTCCACCCTCTGCTCTCTAGGGCTTGGAGCCCAATGCTGGTGGATGGGAGTGGAGTAGCTCTGATGTGCTCAATTACGTTGCCTGGGAGAGAAACCCCTCCACCAGCTCATACCCTGGCTACTGCGGGA	-57.1
>chr11_24010455_24010655_6	GGGGGCTGAGGGACCTGCCCCAGCAGCTGGGGCTGCACCAGCAGGAGGTCCCGCCCCAGCCACCGCTGCTGCCCTAGCTGAGGAGAAGGAAGTAGAAGTGAAGAAAGAAGAATCTGAGGAGTCTGATGATGATATGGGCTTTGGTCTTTTTGACTAAACTTCTATAACACATTCAGTAATAAAAAGCTGAGCTATTTGCTG	-57.1
>chr4_61868954_61869154_5	TCTTTTTCTAGGGCCTCACCAGTGGCATCTGGAGGTTCCCAGGCTAGGGGTCTAATTGCAGCTGCAGCTGCTGGCCTACACCAGAGCCACAACAAGGTGGGATCCACAGCTCACGGCAATGCCAGATCCTTAACCCACTGAGCAAGGCCAGGGATTGAACCCACAACCTCATGGTTACTAATTGGGTTTGTTAACCACTGA	-57.1
>chr1_294347228_294347428_8	TGAACAGCTCCTGGATGGCCGTGCTGTTGCCGATGAAGGTGGCCGACATCTTGAGGCCGCGCGGCGGGATGTCGCACACGGCCGTCTTGACGTTGTTGGGGATCCACTCCACGAAGTAGCTGCTGTTCTTGTTCTGCACGTTGAGCATCTGCTCGTCCACCTCCTTCATGGACATGCGGCCCCTGAACACAGCAGCCACCG	-57.1
>chr18_49100512_49100712_10	AGGATCCAGTGTGGCCTCAGCTACAGTGGCTGTGGCCAGCGATCAGTCTTTGCCCCTGAACTTCCACATGCCTCCACCCGCCTTAAAAAAAAAGTGCAAAGCATGTCTTTCCATGGGAGGAGGTGTGTGCTGAGAGTCACTCTACGTGGGTCTGAACCCCATTGTAGCTGTGAGGTCTTGCGCAGTTCAGTTCATCTCTAA	-57.1
>chr6_118355608_118355808_11	TAAATAGACCTCCAACTCAGGAACAGGGGCGTTGGAGCAGGGAACCCTCCCCTGGGAGTTAGTAATTAAGTCTCATGTTAAAAACAAACCAGCCCCAACCCCTGCCAGTGTCTACAAAATCCTACAGGATGGGGTGAAGGGCTAGCCTGCCTGGGGGTACACGGTACCCAGCCCTGCAGGGTCCTGGAGGAGGTCTCATGT	-57.1
>chr1_120778080_120778280_5	TTCGGGATAATTAAAAAGTTCTGGGAGTTCCCATTGTGGTCAGCAGTAAAGAACTCGACTAGTATCCATTCATGAGGTTGCAGGTTAGATCCTTGGCCTCGCTCAGTGGATTAAGGATCTGGCATCACCATGAGCTGTGGTATAGGTCTCAGACATGGCTTAGATTCTGTGATGCTGTGGCTGTGGTGTAGGCCAGTGTCT	-57.04
>chrX_56846196_56846396_5	AAGCAGGCTACTGGTCCAACTTACCTGCTGAGTGAAGGCACTGTTGCCCTCTGGCATGGGCAGGTTGGAGGGGGCAATAGGCAGGTGATCGAGTGGTGAGCCAGTCTTGATTCGGCTATCAGTCAGCGAGTAGTGCCAAACCAGGGCACTAGGACAACACAGGAGGATGGTCTGCCAGACAGGAACAGCTAAGTCAAACTC	-57
>chr9_13519526_13519726_5	ACACTCGGGGAGGGGAGGGAGCCAAGGCTGGGAGTCACCTGCGTGCGTGGTAGTGGCGTCATGTACCCAGAAGGACAGGGCAGCAGAGACCGCGTCCTCTGAGTGGGATTCCTGGGAAAGGGGGCGTCGTTCTCTCTGGGCCCAATCAGAAAAAGACAAAACTGGAGCCTGGGAGGCGAAAAGGAGACAGCGAGTGGCAGA	-57
>chr4_103361568_103361768_10	ACCTCAGCAATTTGATCTTTGACATCACGCCGTGTTTACCAGGAGACGCTAGGCCCCTCCACCCCCGCAGCCGCCCTGTTCCCTGGTGGTCTAGTGGCTAGGATTCGGCGCTTTCACCGCCGCGGCCCGGGTTCGATTCCCGGTCAGGGAAGCTTCTTTTCGCAGCATCTTCACCCAGGCCCGCAGGAGGCGGAAGGTGCG	-57
>chr2_86647455_86647655_7	AGGGTTTCTTCATACCAAATCAGCCTTCTCTGCGAAGGAGAACACGTTTGGAGTTGGTTTCGAGCTGCGGAGACCACCAGCCAAGCAGCAGTGCCCTCGGAGCCAGAGGCAGCCCAGACCCTCCGGGCCCTATGGGGATCATAGGGCTAGGTGAGAACCAGGCAAGCGCTGCGATCCTGAGCCAAGCTGCATTGGGGCTGA	-57
>chr5_13572103_13572303_5	ATCTGGCCACTACTGGCTGAGGGGTCCGTCTCTCCTTCATGGCTGCAGCCTCCGCGGGATCTGGACTCGGATTCAGAGAGGAGAGGGTTGCGCCAGGTGCGTCTCCGCACACCACCCAGTCCGATTCCCTGCCTCTCTCCAACTGAGAAAGAGGCCGGCACAGCCAGTTTATATCTCCCTGGATGAGCCAATCATAAGAAG	-57
>chr2_66564475_66564675_5	CAAGGGGACTGCAGGGCTCCCGCTCCAGCCAGAGTGTTCCAACCAAGGTGCCCATGTTGACTCAAGAAAAGGCTGGGGTTCCTCCAAGGGGTCTGGGAGCAGTGGCTGCAGCTCCAGTCCATCTCCTGGGCGGCCATGTGAGCACAAATACAAGCAAAAACGCAATGGGGTGTGGGATGACCCAAGACAGAGCCAATCAGA	-57
>chr6_67780216_67780416_5	CGGGGGAGCCCCTGAGCGGATGGGTGGGACAAGAGAACTTTGCCTGAGCTGAAGACAGACACATGCACGAGGCAGTGACACACATGGAGCTGTGGTGGCAGCTGCCCCAGACCCCCACCCCACCTCTTACCCAGCAGACAGGGATGAGTGGTACCCATCACCTGAGCTCTGGCCACCAGAGTAACCACAAACCAGGAGGGA	-57
>chr4_86620788_86620988_80	CTTAAAACTACGGAGAGATTCGTGCTCGAGAACAGTTTCATTTCAGCCTCTAAATAGGCTGTGTGGGAAAAAGCTGGTTGGTTTTTAAGGAGAAAAAGAGCCTGGGCTCGTCCGGGATTTGAACCCGGGACCTCTCGCACCCGAAGCGAGAATCATACCCCTAGACCAACGAGCCGCTCTCGGCAAACGCGCTCCCGGCGC	-57
>chr2_8646235_8646435_8	GAGTGTAGTTCTCCGTCCCGCCAGCGCAGGCTTCCTGGGGCGGGGCGCCCCTGGGAAGGATATAAGGAGTGCTCAATCTTGCCCACGCTTTTGATGACTTTATTGAGTCGATTCTGCATGTCCAACAAGAGGTTGTACCAGCTCTCTGAGAGTGACGTCACCAGGCCTGAAGAAGCAAAGGGAGCAGGAGCTGCAGAGTGC	-57
>chr8_36635105_36635305_110	TCAGTGAAAAAAATGATCAGAGTAGTGGTATTTCACCAGTTGCCTGCAAGGCCTGCAGACCCCTGCCCCACACTGCTCCTCACAGGGAGACCACAGGATGGTTTGCTGGGGGCCTCCCACTTATTCTACACCTCTCATGTCTCTTTACTGTGCCAGACTAGCATCAAGCTCAGCAGGGTCTTCTTTCCCTGCTGATTCCAC	-57
>chr2_50097524_50097724_40	TCCCCCAGCCCAGAGCTGGTCTGACCCACAGACAAAGGCTAGTGGAGTGGAGAAGGTAAGGCCAGCCAAGTAGGGGGTCAAGATATCAAAGGAAGCCTTACCTTGTCCAGGTAGATGATGAGGGTGTTTTTGTTGGAGAGGGCTTTGTTCAGCTCATACTTAGAGATGTATCTGTCCACACCAGTGCTCAGCTGGGAAAGA	-57
>chr5_21288957_21289157_5	TCGGGGCATGCGGGTGCTGGCTGCTTGCTTCACTGAGGAGGGAGCCCAGAAGCTTCAGCAGGATACCTCCTACCGGCTCCAGACCACCCTATTGGATGTCACCAAGACTGAGAGCATCAAGGCAGCAGCCCAGTGGGTGAGGGACCAAGTGAGCGAGCAAGGTGGGACAATTCCCATTCTTTGGATTTCTCAGTTTATCCT	-57
>chr12_48619381_48619581_6	TTACATTTATTGACTCAATTGAATCCTCATGATTTCTGGAGACGGGGGTGGGTGATGGCTTGGAGCGAGATCTTAATTCTCTGCTCAGGAGTTGAACCTGGGTAGCCTGGGTGAAAACCAGGAATCCTAGCCACTAAACCAGCTGGAGGCTAAAAGTAGAATTGCCTTGATTCTTGCCCCCATTGAAAGCTGGAATGGGGA	-57
>chr5_20616061_20616261_7	AGGTGTATCAGGTGGCACCTCAGCTCAAGGAGCAAGGGCGGAGCCTTACCCAGTGTGACAAGAACATGCCGGATCTCCGCACCCATGACGGTGCCGTTGCCCTCCTTGTCGAACACCCGCAGGCCTTCGACATAGTCCTCGTAGGTGCCCTGGTCCTTGTTCTTGGCCACAGTCTGCAGCATGGGCAGGAAGTGCTCGAAG	-56.99
>chr10_38288770_38288970_5	CAGTGTATTAACCCTACCTAGTTTACATGAGGATGCCAATTGGATCTCTGGCCTAGCGCAGTGGGTTAAGGATTCAGTGTTGCATCCTGCAGTGTAGGTCGTGGATGTAGCTCAGATCCAGTGTTGCTGTAGCTGTAGCTGTGGCATAGGCCTGCAGCTGCAGCTCTGATTTGACCCCTGGCCAGGGAACTTCCATATGCT	-56.95
>chr6_29562795_29562995_5	CCGAGCTGCTGTCCGAGGGGCTGGCCCCGCGGCGAAGCTACTAATATTTATTCACCGTTTGTGCCTCCTCAAGCCGCTTCTTCCTCCCGGGCTCTGCCTGCCTCCCGCCGCCACCCCATCACCAGCCTTCTGTTTCGGAACCCCGCCCTGTGCCCCATATCCTCGGGGGCAGGCTCCCAGACCCGCTGAGGGTCTCGGGGT	-56.94
>chr14_130086289_130086489_6	ATAATAATAATAATAATAATTTTTTAAATTTGTCACTGTTGAAAGACAGTGATACTAAGTAGACATTTAATTTAAAATTGAGGAGTTCACGCTATGGTGCAGTGGGACTGATGGCATCTCTACAGTGCCAGGATGCAGGTTTGATCCCAAGCCTGGCACAGTGGGTTAAAGGATCCAGCATTGCCACAGCTGTGGTATGGG	-56.93
>chr9_25784211_25784411_6	CTCAAAGAGAGGCCCCTGGGAACAGGTTGCTCGACCTGGGAGGTGCCGGTGATCATGTTCTTGATGAAGTCCCTGTGGCCCGGGGCGTCGATGATGGTGATATAGTACTTGCTGGTCTCGAACTTCCACAGGGAGATGTCGATGGTGATGCCTCGCTCTCTCTCCGCCTTGAGTTTGTCCAGCACCCAGGCGTACTTGAAG	-56.9
>chr1_157043738_157043938_11	TACCCCAGAGACCCCAAGACAGCCCCTCTTTTCTGTCCTCACCTGTTGAGCTTCTCATTCTGGGAGTGGGCTCCGTCATCAGCTGAGCCCATGGGCAACAGCATGACATTCTTGCCCGTGGCCTCCTGAAACGTCAGAGTCACAGGAATGCTGCCACCTTCCCTGGTCAGGTCCGGCTCGACGCCAAAAACTGGGAGGGAA	-56.9
>chr18_13275289_13275489_13	TCTGAACTGTAGGGCTGACCCTGTCTACATGAGCCTCCAAGGTGCTGGCCAGCATGTTCTTGAGAGCTTATCTGGAGGTTCTAGCAGGAGAGCACAGCTACCTGTATACCCTTGACCGAAGAACGGTCCTCCCCTATCAGGGATGACCATCCTCCTCGACTGAGTGCGCAGCTTCGGGAGGGACGCACATGGAGCAGTGAG	-56.9
>chr7_60785081_60785281_18	AATAGTCCTCAGAACCCTCGGGAGAACGCCTGGCTCAATGACTCCATCTGCTCACTCGAACGCTGAGGAGCGGGTGACGTTGGATTCGGAGTCGAGGAGGAAGTGCTTCTGTGAGATGTTTCCTGTCTTGGTGTCCACGGTGATGACGGGGAAGCCCATCTGCAGGGTCCATCGATCCATGATGGCTCTCACAGTGTCTGG	-56.9
>chr6_58530806_58531006_5	AGTGGGTGAATCTGTGCAACGAAGCAGACTTGTTCAGGAAGTGACCCCAGGGAGGGCGGGGGAGGATCAGGGCGTCCATACCATCTCCCCAGCTCGGGAGGCATTGCTCAGCACGTCGTCCAGCCACTGGAACTGCTGGCTGGGGTCGGCCATGTTGGCCGTCTGCTCGTTTTTGCTGTAGTACAGGTTGGTGTTGAGGAC	-56.9
>chr6_84369623_84369823_7	GCCGGTGCTGGGCATCACACCTCCCGAATGTGAGGTCTCACCACCTCCTGTTGCAAAGGGACTGGTGACACTCCCTTGGAGCTGCCATAGGTGGAAGGCAGTTGATGAGCTGTGGAATCGTCCCTGATGACAGCTTCTACGGTTATTTTAGAGTCCAGTCTCCATGGGAAATGAGAGGTTGATGGGGGTAAGGACCTCTGA	-56.9
>chr9_132105639_132105839_8	GGCTCACCGTCAGGGTGGGCTCCGCACAGGTAGTGTCCTGCGTCCTCTTTCCGCAGCCCGGTGATGTGCACGCTGAAGTGGCTGTTTTCCTTGGGAGTGAGCAGGATCCTGCCCTCAAAGTCCTGAGCCTTCTTCCCCAGGGTGTTGATGACCACATTGCAGGTTTTCCCATTTTTTAGCTGGCACAGAAATTTGGCCACA	-56.9
>chr4_103378732_103378932_26	GGTAGAAGACGTGTCTCGGGATCACCAGGGAGGAGGATGGATGGTAAGTAAAGAGGTGTTCACCCGTCTCTAGCCGCACGTAGGACGCCGCTCTCGGGGAGGTTCCATGGTGTAATGGTGAGCACTCTGGACTCTGAATCCAGCGATCCGAGTTCAAATCTCGGTGGGACCTTTCTGTTTAATTCCGACGGGGGGGGACTT	-56.9
>chr2_9526224_9526424_6	GTGGAGATGCGATGCAGGGCCCCTTCCAGAGCTGCGGAAAGAAAGCAGGCTGTGTGCAGCAGGGTTATTCCTCCTGGCTACACCGATAGAGAGCCCTTCAGAGCCGAGAGCCCCTCGGGGGCTTGGAAGATCACAGGGACTTTCTGAGCTGGTGGCTCCACCGCCCCGTCTCCGTTGTGATCAAACCAGCTAGCGTCCACT	-56.9
>chr1_94580589_94580789_11	AAGGCCTTTCCATGCCAAATCAGCATTCACTGCCAAGGAGAACACTTTTGCAGTTCTTTTCCAGCTGCGGACACCACCAGCCAAGCAGCAGGGCCCACGGAGCCAGAGGCAGCCCAGACCCTCCTTGGCCCTATGGGGAGCCTAGGGCTAGGTGAGAACTAGGCAAGCGCTGCGATCCTGAGCCAAGACGCTTTGGGGCTG	-56.82
>chr4_117663183_117663383_5	AGGGACAAAGAGGCTGTCTCCATGTGTATACTTCCAATGCTCGTCCCTCTCCTTTGGGAAAAAGTGTACACTCCCTGGACGCCAGAGCTGGCCTCTGGCAAGTGGCGCCTGAACAGGGACTTGAACCCTGGACCCTCAGATTAAGAGTCTCACGCTCTACCAACTGAGCTAGAGATGGGCAGCATCGGCATAAGAAACAGA	-56.8
>chr10_28329271_28329471_5	CGAATGAAAATCCCTCTCGTCCTGACTCGGAAGAGGCGACACCCCAAATCACTCACGAGAAGTGGTCTTGATGCAAACAGCAAGAGGATTTTTATTCCGAGCGCGCTGGGGCCCACAGTCGTACGCCACGCAGGGGTAGAGGACTGCGGCCCCGAGTGTGGAGTCGGGACAGCTTTTATGGGGTTCACAACAAAGCCCGCG	-56.8
>chr3_59508144_59508344_6	CTGCTTCTTCTCTTGCTTTGTCTCTGGTCTGTACTTGTGGGTCAGCTTAAGCAGCTGAGTAGCTGTTTGGCGGTCCAAGGCCTGGGTAAACTGGTTAATTGTGGGAGGCACCTTCAGCCGCTTATAGAGAATGGCCCTTTGCCGCTGCAGCCGGATGTAGCGGGGCCATTTGACAAAACGGGTGAGGTCCCTCTTGGGCTG	-56.8
>chr5_5303498_5303698_6	GCCCTCTCGCCCGCAGTCCTTGCTGGTACAGACCAAACGACGGGCCCTGGAGAAGATCGATCTCAAGTTTATTGACACCACCTCCAAGTTTGGCCATGGCCGCTTCCAGACTGTGGAGGAGAAGAAGGCCTTCATGGTGAGCACCTGCCTTGCTCTCTGGCCGGTGTCGGGGTGGCTTTCAGCTGTTGTCACCTGTCAGCC	-56.8
>chr15_56443955_56444155_5	AATTAGGTTCTACTGCCATTTAGGAAATTAAGGGCAAAAGCCTAGGCACAGAGTTCCCATTGTGGCTTAGTGGGTTACAAACCCGAGTAGTATCCATGAGGATGGCCTTGCTCAGTGGGTTAAGTATCTGGCCGTGCCTCAAGCTGTGGCGGAGGTCGCAGATGCGGCTTGGATCTGGCATTGCTGTGGCTATGGCTGTGG	-56.8
>chr12_24684964_24685164_6	CAGAAGGAGGAGGGAGGTGAGTGACAGCCACGGGGAGGGAGGCTCAGGCAAAGACTAAAGTGGGCACGCTGAGGCCACTGGCATGGGGCTGGCAGCCGCTCACCTCACGTCCAGACTCGCCAGGGGGTCCAGCCAATCCAGGGGGGCCCATGGGACCAGGGGGGCCACGTTCGCCGCTTGGTCCAGAAGGACCTTGTTTGC	-56.8
>chr11_26956700_26956900_5	CGCTCCTTCGCCACCGGCCTGGTTCAAATGGGGCGTCCTTACCTGGCGCCGGTGGAGGGGGTCTGGCAGGATCCTCGAGTTTGGAGGTCTCACATTCCTTGAGCTTGTTCTTCAGAGCCAGGATTTGTCGGCGAATGTTTAGGACATTGTTTTTGTCTAGCGTCTCGAGCTTCTCTACCAGGAGAGTCATATTCCTTATCT	-56.8
>chr14_40766736_40766936_5;>chr14_40903904_40904104_5	GATGTGTTTTAATTCTAGAGGTTGGAGGATAGCCAGAGAGGTGATCACATGCAGCCTCTCTGGTTTTCTTACCTACAAAGTAGCCAATGAGGGTGCAGTGAAAGTAGGAAACCTTCTGCATGCGTCCAGAGATGTTGGCGGGCCCAGAGGCACTGCAGGAGTCACCATTGGCTTGCTTTTTGTAGTTGTCGTAACGAAGGA	-56.8
>chr4_6008090_6008290_7	TAGCAGGATGCCTTACATTTCAGTTCCTTTTGGAAGACGGAGTTTAGGAGTTCCTGTTGTGGCTCGGCAGGTTAAGAACTAGACTAGGATCCATGAGGGTGATGGTTCAATCCCTGGCCTCACTCAGTGGGTTAAGGATCTGGACTGTGGCCTTGCCACAAGCTTCAGTGTAGGTTGCAGATGCGTCTCGGATCTGGCGTA	-56.8
>chr1_7025567_7025767_5	TTGAAATAGAACGACCAGGAGTTCCCGTCATGGCGCAGTGGTTAATGAATCCGACTAGGAACCATGAGGTTGCGGGTTTGGTTCCTGCCCTTGCTCAATGGGTTAACGATCCGGATCCAGCGTCGCCATGAGCTGTGGTGTAGGTCGCAGACGCGGCTCGGATCCCTCGTTGCTGTGGCTCTGGTGTTGGCCAGTGGCTGC	-56.8
>chr9_69820884_69821084_6	ATCATGTTCTGTACATGACTACAGATAGTGTGGAACTACTGAACTACAGCCAGTAGTTCCTTTCTAGTTCCCCACCATTTGTCAACCTGGAGCCTCTTCTTTTTCTTTCCAAGGAGACTGAGTTCTACATTGATGTGGTTCTAGTGCCTCTTCAGAGTGCCTCTGGGGCCCTTCACGATAAATGTGTGTCCCATGGAATGT	-56.75
>chr1_275685431_275685631_13	AGAGAGGACGTCCACACAGCGCAGGTGCCTGGCACGCGGCAGACACTCCACAAATGGCAGGCAGGCTAGTGATGCTGTCACCGACTGAGCGGGTCTGGAAAACGGAGACCACGGGACGGTGGCTGACAGCGGGGCCTTCGACAGTAAAGCCAGACCGCCTGGGTTTGAGTCCCAGCTCTGCCACTTACAGCTGGATGACGC	-56.72
>chr4_129059296_129059496_7	AATAAACCTGACTAGCATCTGTGAGGACGAGGGTTCGATCCCTGGCCTCGCTTAGTGGGTTAAGGATCCGGTGTTGCTGTGAGCTGTGGTGTAGGTCACAGATGCGGCTACAGCTCCGATTAGACCCCTAGCCTGGGAACCTCCACAGGTGCGGCCCTGGAAAAGACAGAAAGACAAAAAAAAAAAAAAAAAAAAAGAAAG	-56.7
>chr1_50145892_50146092_8	AGGCCAATGGAAAGAAAATCCCTCTCTTGGAAGAGGCGACTCCCCAAATCACTCACGAGAAGCGGTCTTGATGCAAACAGCAAGAGGATTTTTATTCCAAGCGCGCTGGGGCCCACAGTCGTACACCACGCAGGGGTAGAGGACTGCGGCCCCGAGTGCGGAGTCAAGATAGTTTTTATGGGGTTCACAACAAAGCCTGGG	-56.7
>chrX_123868617_123868817_6	ATGAAGTCGAGGAGTTCCCTCGTGGCTCAGCAGAAACCGCCCGACTAGTCTCCATGAGGATGCGGGTTCGATCCCTGGCCTCGCTCAGTGGGTTAAGGATCCAGCATTGCCGTGAGCTGTGGATCCTGAGTTCCTGTGCCAGTGGTGTCGGCCGGCAGCTGTAGCTCTGATTCGACCCTTAGCCTGGGAACCTCCATGTTC	-56.7
>chr7_60789281_60789481_5	CTCACCTTTGGGCGGCATATTGGACAGGGCCGTGAGGTTGTTAGGGTGGATGAGAGTGATGTTGAACGTGGCCTTCATGGCTGGCTCGTCAAAGCATGGGAAGGATTTCCGGGCATCTGTAGACTGCATCTGTGTCGTGGCCAGCACCCTGCCCGAAGCAGGGGGTTAGAAGGTATGCCAGCAAAATGCCTGTGCCCATGG	-56.7
>chr3_35034248_35034448_71	CTCCTTTGCCGCAGGATCCGCTCTCAGAGGAAGCTGCCCCAGGTCCCCAATTGAAGCCTTCGCCTAGTCGCTGAGAACGCGGACGGAAAAAAACGCAGACGGGCTCGTCCGGGATTTGAACCCGGGACCTCTCGCACCCAAAGCGAGAATCATACCCCTAGACCAACGAGCCGCGCAGCTGTGACAGCTGCGACCTCTACA	-56.7
>chr3_52348395_52348595_13	GAGGAGATTCTTTATTTTGCTGGCAGTAGTAAACGCCTGCATCCTCAGCCTCCACCCTGCTGATTTTCAGGGTGAAATCTGTGCCTGACCCACTGCCACTGAACCTGTCTGGGACCCCAGAGGCCCTGTTGGTACCACCATAGATCAGGAGCTGTGGAGACTGGCCTGGTTTCTGCTGGTACCAACTCAACAAATTGCTTC	-56.7
>chr2_63490340_63490540_5	GCTACTCAGGGGCCACCTGATTGGCATCTTCTGCTTAGTCCCCATACATCCTGGGACACCCCCTACCGACGCCCACCACTCAGTCGCTGGGACACAAGCAGGCCAGTCTTCAGAGCGTTTATTCTCTCCGGTGGGGAGGGGGTGGGGTCGGCTGTCCTGAGAGGGGGAGGTTCCTACGTGTACCATATGAAGCCATAGGTG	-56.7
>chr17_13417491_13417691_7	TGAGGACCTGCTGCTATCCAGAGTTGATGGAACTGGTACCAGGTGAAATAACCCACATGTGGCAGAAACTCAACCCCCTTTACTCAGTATTAAACACGAAAATTTCAAAGTTCTGTAGTGGCTCAGCAGTAACAAACCCAACTGGAATCCACAAGGACTTGGGTTCGATCCCTGGCCTCGCTCAGTGGGTCAGGGATCCAG	-56.7
>chr1_293499910_293500110_8	AGAAGGAAAATCCCCCTCGTCTGGACTTGGAAGAGGCGACACCCCAAATCACTCACGAGAAGCAGTCTTGATGCAAACAGCAAGAGGATTTTTATTCCAAGCGCGCTGGGGCCCACAGTCGTACACCACGCAGGGGTAGAGGACTGCGGCCCCCGAGTGCGGAATCAGGACAGCTTTTATGGGGCTCACAACAAAGCCCGC	-56.7
>chr2_86660362_86660562_7	AGGGCTTCTTCAGGCCAAATCAGCCTTCGCCGCGAAGGAGAACACGTTTGGAGTTGGTTTCGAGCTGCGGCAACCACCAGCCAAGCAGCAGTGCCCACGGAGCCAGAGGCAGCCCAGACCCTCCGGGGCCCTATGGGGAGCATAGGGCTAGGTGAGACCCAGGCAAGCGTGACTTTCCTGAGCAAGGCGCATTGTGGGTGA	-56.7
>chr16_74915051_74915251_10	CCAAGAATTTGAAAACATGGATCTTTTTTCCCTCCTAAGGGATCTACTGGCCATTCAACACTGAAGAGCACAGCGCAGAAGACCACCAAACTTGGGGAGTTCCCTGGTGGTCTAGTGGTTAGGATTCGGTGCTTTCACCCCTGTGAATGTGGCACTGTTTGCCTGGTCTGGGATCCCACATCAAGCCAGTGCAAGCTACAG	-56.7
>chr15_18208069_18208269_7	CCACAGCAATGTGGGATCTGAGCCATGTCTGTGACCTACATCACAGCTCATGGCAAAGCCAGATCCTTAACCCACTGGGCAAGACCAGGAATCAAACCTGGATCCTCATGGTTCCTAGTCAGGTTCATTAGCCACTGAGCCACAACGGAAACTCCTAATTTTTTCTCAAAGTAGGGCAAATGTTCAAACACTATTTGGTAG	-56.7
>chr18_5247874_5248074_12	CTGGCAGGCTCTCTCCATCCTTGCCCTTGGCAAGGGGGTCCTCCAGGATCACCACATCCACCTCTCCATCGTTATACTTCTGTGCCAGCTCTTCGGGGCTGCGGTAGAATTTCCCGTTGTACCAGACCTGCTCCACCGTCCAGTCTTGGGCGTTCGTGCTTCCATGATCCACCAGGAGTTCCAGCCCCGTGGGGTGCAAGA	-56.7
>chr13_21622295_21622495_6	CCAGGCCTAACCGAGGTTCTTACCGGAAGGGGATCTCTAAGTGTCTCTCTGTCTCCCTTCCTGCCTCTGGAGGACCCGGCTTCCCCATCCCTCGCCTTGTGTTTGGAGACCACGGGACAGAGCTCCCCCCCGGGAGAGGCTGGCATCCCTGTGCTCTTCTGATTGTAGCCATAGGACTCAAAACCGTACACCTGCCCTCCT	-56.69
>chr4_108665608_108665808_5	AGCCCGGGCCCGGCTGTGTGCTGACCTGTCTCTGGCAGCCTTCCACAATGATGAGCTTCTGCTGAGGAGACGTCCGGGCAAACACGATCTCCGTGTGGTACTTCAAGATGTCATCCAGCTGCTCCGAGGTCATGTCTTTCAGATCGCTTCCATGGACCACGCAGGCCTTGGCATCCCTACAATTCGGAACAGAAAAGAGGG	-56.67
>chr5_7953143_7953343_5	GCCGCTGGGCAGGCCCCGCAGCACTCACCTTGCATCATGCTCCTGTAGGCGGTGTCCGTGATGGCGTAGATGTGCGGTGGCATCTCATGCCTCTTCTTGCCCTTGTACATTTCCACGATCTCTTCCGAGTAGATGGGCAGGTTCTTATACGGATTGATGACCACACAGAACAGGCCTGAGTAGGTCTGAGGAAAAGAGCAG	-56.67
>chr5_4391185_4391385_60	GATCCACAGAGGACTGGTTCCTGGGGGCAGGGACATCAAATCTGCAGATGTTCAAGGCCCTTATGCAAGACAGCGGAGTATAATCGGCGGAGTACAATCAGCCCTCCGTATCCGCAGGTTCCGCATCCGCGAACTCAACCAACCCGGGATAGGGAACCCGCGGACATGGAGGGCCGACCGTATATTGCTTCCTTCTAGCTG	-56.62
>chr12_56214463_56214663_5	TCTCCACTGCTCCCCACGCTCACGGGCGAAGGCTCAGTACCTGTGAGTGAAGGCACAGACGCTGTGAAGCCAATCACACCGAATCACCTCGACCGCAACAGCGAAACCGCCAACAATGCCAGTCGCTTCTGAACGCTGCGGCTCGGCGGGGCCGAAATTTATGCAACGTCTGTTGCGTCACTCATCACGCTTGCGTAGGCG	-56.62
>chr3_52294497_52294697_12	AGCCTCACACTCGTTCCTGTTGAAGCTTTTGACCAGAGGGGAGGCCAGGGTCTTGTGGGTGACCTCACAGGAATATAAATTATGACTTAGGTACTGTGACGTGGGCAGCGAGAGGGTGCTGCTGAGGCTGTAGGTGCTGTCCTTGCTGTCCTGCTCTGTGACACTATCCAGGATGCCACTGCTTTGGACCACCCCATCCAC	-56.61
>chr7_24481074_24481274_33	ACACAGGTCAGGGTGAGGAGGGGACGTGGGGGACAGGGCTGGGCCAGTGTCCCCACCTCCTCTCATGATGCGCATAGGAACACAGACACATTCAGATGCAGCTGCAGAAATAGGAGTCAGGGGATCTGAAGTCACAAAGTGGGACGTGAACAAATCTTGTGTCACTCAGTCCCCACAAGGCAGCTGTCTCACACTGGGAAA	-56.6
>chr14_60307729_60307929_5	ACTTCCTTCCTTTCTTTCTTGTCTTTGTGATCTCAGAGACACAGCAGTGCATGATGGCTTGAAGGGAGATCTTAATGCTCTGCTCAGGAATCAAACCTGGGCAGCCTGGGTGAAAACCAGGAATCCTAGTTTCTAGACCGGCTAGAGGCTAAAAGCAGAATTGCCCTGATTCATGCCCTCTGTTGAAAGCAAGACTATTTC	-56.6
>chr17_59490742_59490942_6	AGACGCAGGCTGACGCGCTTCTGCTACCAACAGCCGCTCGAACTCACCAGCAGCGACCCTAGCGTGGCGTGCTGTCCCTAGGCTAGGACACCTGGGGCAGTCTGAACACGGACCAAGGATCAGCTATTAACACGGCTGCTCATTTCCTTAGCGTGGAAATGGCTGTGACCATACAGGACAACGTCCTAATTTTTAGGACAT	-56.6
>chr1_232642879_232643079_5	CCCACGGTTTTCTGGCGGGAAAACATTGCCTAAGAAAGGACAGTGGGTCCTAAGGCTCAGACCTTCCCAACCCCGTCAGACTGGCAAGACAGAAATGACAACTGGTTCAGGACTCTTGCCAGCCTCGAGAGAAATCCTGGAATAGGAGCTTGGACACATGAATACCCTGCACAGATTGGAGAGACTCAGTCTCAGATTCTC	-56.6
>chr5_14566561_14566761_6	GAAACGACCGCCAAGGCCCCAGGACCTGGACACAATGGAGTTGGGCAGGCGCAGCTTGGCCAAGACGCTGGTGTGCCGGCTCTGGATGACTGTCAGCAAAGCTCTGTTTGCCGAGTTCCTGGCCACGGGGCTGTACGTGTTCTTCGGCGTGGGCTCAGCTCTCAGATGGCCCCTGGCCCTTCCCTCTGTGCTGCAAATTGC	-56.6
>chr18_11984909_11985109_5	TGCACGTGTGGTCCTCTGCCTCCCAGCACCCACTGTCCTCAGAACTACAACAAACCACAACATGCCTTTAGTGCTCGGATAGGTCAGCAATGCTGGCAGTAAGATCCCCACCTTCCTCCCCATCCAAGGCAAAGGCTTGGGACCAGTAGGGGCGGGAGGGGCTTGGCGCATGTGCTGGCTGCCACCCTCTGACTGCAGCTG	-56.6
>chr16_35477199_35477399_6	GGAGACTCAGCACCTGGCAGCGGTGATTCCCCCCAGCACCCATCCTTGGCAGGAGGGCACCAGCACCCACAGTGGCCTGGAGGACACTGTAGGCCTTGATTGGGGTGATGATGATCTCCTGCAGCTCCTGTGGAGCATTCCACAGACTTCCACCTTCCAGCACATCCTTTTCCAGGGATTTGAGGATGCTCTGCCTCTCAT	-56.6
>chr4_132050919_132051119_6	GGCAGTAGAAAGGCCAGGTGAGGAGCAGGGAGGGAGAGGCACTCACGAGGCCCATTGACTGTGATGCCTCCTGAGAGAGTCTTGACCTTGGAATGGCTGAGGATGTAAGAGCAGAATTCTTCAACTTGTTCTCTGAATTCAGGATCCACATCTTCTTCCGGTAGCTGCTCCAGGTGGACAAGGTACTTCCTCTGAGCAGGG	-56.6
>chr3_11686599_11686799_5	CTATTTTTAGTGTGTATTGTCTGAGGAGGAAGCTAGTCAGCTGTAAGCCTTCGCTGCACATCAGAATCCCCTGGGGAACTTAAAAAAAGTCCCCGCACCCAAGGGAGGGTGGAGGGAGCCCCCACTCCATCATCAGAACTTTTAAAAGCTCCCAGGGGGTTGTATTGTGCAGTCTGGGTAGAGACCCTCAGTCTGAAGGAG	-56.55
>chr4_103342017_103342217_132	GGCAAAACTTAGGACAAGGATAGATCTCAGCGGATTATCCTTCACAGCCCGAGGAAGTTGACCATGGAAAGGGAGGGCTGTCTGGCGAAGAAAAGGGAACGCCGTGCATTGGCCGGGAATCGAACCCGGGTCTCCCGCGTGGGAGGCGAGAATTCTACCACTGAACCACCAATGCCTCGATTGGCGGCGCTGGGCCCAGGT	-56.52
>chr13_98821898_98822098_5	AAAAGAACAATCCCCCTCGTCCGGGCTGGGAAGAGGCGACACCCCAAACCACTCACAAGAAGCGGTCTTGATGCAAACAGCAAGAGGATTTTTATTCCAAGCGCGCTGGGGCCCACAGTCGTACGCCACGCAGGGGTAGAGGACTGCGGCCCCGAGTGCGGAATCGGGACAGCTTTTATGGGGTTCACAACAAAGCCTGTG	-56.5
>chr2_665169_665369_7	ACTTCCTTGGAGCTGAGTGGCTGTGGCGTGTGCCTGTCTGGGTTGGTCTGTCGGGGTCTGAAGAGTAGTAGGTACCTAGCGGGGCTCAGTGTCCAGCTTGCATTGGGGGGGCGGGTGGAGGGGACCCTGGTGTCCTTGGGAGATTTTTCCCGCCTGCTCTGATCCGGGAGGTTTTGTTCCGTCTACCTGCACCTGTTGTGT	-56.5
>chr12_32461769_32461969_5	ATTTCTCCCTGAAGATACCTGTTCCTCCCCAGAGTCATGCCCATGAGTCAGGGGCGTGAGCTATGGGCAGTGCCAGGCAGCTGTGAGCCTGCATGGAGAGCAGCCCCACACCCCGGGAAAATGTAAGACCTGAACCCTCTACTCCTATTGGAGGCTGAAGACGATGAGAGCCTGAAGTTTTCCACACCTCCTGGTAAGTCA	-56.5
>chr15_34986365_34986565_8	CAACCAGCTCCCTCCAAGCCCTCTCCGGTGGGAATCTCTTTGCCACCCAGCTTGTTGAATGGTGGCGCCATACAGCTGCCTCTGGAAGGGGTCACCCTGGGAGGGGATCCCCCCCGCCACCGCCAGTAAAGCTCTCAATGTGTCACCCAAACAAGCCTCCTCGTGTGGTACTTCCTTCTGTGGTCATTGTACCAAAGCACC	-56.5
>chr13_102093963_102094163_7	CTGTCATGGCTCAGTGGTAACGAACCTGACTAGTATCCACGAGGATGCGGATTTGATCCCTGGCCTTCCTTGTTCAATGGGTTAAAGATCCTGTGTTGCCATGAGCTGTGATGTAGGATCCGGCATTGCTGTGGCTGTGGCTGTGGCCAGCTGGCTATAGCTCCAATTAGACCCCTAGCCTGGGAACCTCCATATGGCGCA	-56.5
>chr3_59426238_59426438_149	TCTCAGCTCCAGTGGTCTCTAGGTTATTTCTAGTCAGACACAGGGGATAAGCACTGTACATCTGGAGAGATTACAGATAGGAGAAGATGTAAGCGTACCTCGGTGGGGTCGTGGAGCCCAATCCAGACGTCTGAGAGGGCGTTCAAATTGTTCTTGATCAGGGAGGACACGAAGGATGCCTCAGCCCCACTGAGCACAGAT	-56.5
>chr5_20326759_20326959_5;>chr5_20455517_20455717_5	TTGACATCCTCTTCCTCTAACCCTGGTGGGGACTGTGGGGTGACAGGAGTGAGCAGGCTGTGGCGCTGGGAATGGTAGGCACTGTCTCCTCGTGGCCGAGGGCTCCGGCTCCGGCTTCTACACATCGATACCTTCTCCTGGAGCTCAGCTTCAGAGCCTGTCACGTGGCCCTCCGATGACTCTGATGTCAGGCGTCCCCGT	-56.5
>chr12_31713607_31713807_7	CCGATGTGGCACAGTGGGTTAAAGTGCCAGTGTTGCCACAGCTGCGGCTGGGATTCCATTCCTGGCCTGGAACTTCCATATGCCGTGGTGTGGCCAAAAATAGAACAGAACAGAACAGAACAGAATAGAATAGAACAGGGAGTTTCTATCTTGGCTCAGCGGAAAGGAACCCGACTAGTATCCATGAGGATGTGGGTTCAA	-56.5
>chr8_24779637_24779837_5;>chr8_24866761_24866961_5	CCACGCTGGGGGGCACCACTGCTTCCTGCCAGAGAAACTGGGGAGGGGGGCTCTTCCTAATTTGGACAAAGATGCCAGATGGCTTCAGCAGCCCTGGAGAGCAGAGCAATAAGGATCCACAGCAACTTGACCTTCAGGGATGGGGGGCACCGAGGGGCGGGGATCCCTCTGTTTTCCTCACTCGGGACCTTTCTTCCAAAG	-56.44
>chr5_65365859_65366059_11	CCAGAAGCGTGGGATCTGAGGGTGACCAGTGCTTTGTCCTTCCCTCTGAAAACAGACAGACACTGGGTTGTGCAGACTCTGCTCCCAAGTACCTGTGTCTGGCTGTGCCCTGTTCTAGGTCTTGGCTGCCCCGTCTCTCTGCTGGGGCTCTGAGCCTACCTCTCCTGACTCCTAGCCCTTGGTCCCTTGGTAAGAGAACCA	-56.42
>chr3_93758228_93758428_6	TCATTTCTGGGGAGGTCAACGTACTGATGCTGAACTTAGTGCAGACACTGGATTGGCTTAGTGCACTGCAGTCCAGAACTCCTGGGCTCAAGAGATCCTCCACCCTCAGCCTCCCGAGTAGCTGGGACTACAGGCATGCACCACAGAGCCTAGCTCCATCCGTCCTTGTAACAGGCCAACATAGGGAAATCCGGGCTGCAC	-56.41
>chr6_26109084_26109284_5	ATCACTCCTCGGGAAACAAACCAGAGCCCCAATGCGCCTTTGCTCAGCAAAGCAACGCTTGCCTTTTTCTCCCCTAGCCCTCTGGTCTCCATAGGCCAAAGAGGGTCTGGGCTGCCTCTGGCTCCCTGGGCCCTGCTGCTTTGCTGGTGGTCTCCTGAGCTTGAAACCCACTCCAAACGTGTTCTCCTTCGTGGAGAAGCA	-56.4
>chr1_118257547_118257747_5	ATGTAATTTGGCCAGTCAGATCCCAGGGCTAGCCCCAAGTCACCTGACTCTTGGCTAAGAGCTCTGCTCAATAAGCCACACAGCCTTGGCTCAGTTAAGCCTGAGAGAACTGGACCATCAGCCAAATTTGCATTTTCTTGGTGGAATATTTAGTTCTTTGGATCAGCTTCCTAGACAGGGCTCCACCTGTCTCATCAGACC	-56.4
>chr12_46379821_46380021_5	ATTCATTCAAGTTTTGAAAACGGAGCCAGTTAAAGGAAACTATGAAGTAATGGATAGAGGTGTCACACAGACATGACAGAAGCCGTGAAGGTGGTTTGGGAAACAGAGACTGAACCATCTGAACTCTGTCTCGTGGGCAAAGGGGAGCACAGCTGTGGAAGGCAGGTGGCTGACCTCCGGGGCTTTGCTGGGGGTCTCCAG	-56.4
>chr9_125865190_125865390_10	CATTTTGGTTTTTCCTTTTGTTTGGCCGTGGCATGGAGTGGCTTGATATGGGAGTTCAGTTCCCAAACCAGAGATTGAGCCCGGGCTGCAGCAGTGAATTGCTGAGTCCTAACCGCTAGACCACCAGGGAACTCCCCTTGTTTTAGCTCTTCTAACAATGGAATCTTGACCCTAGGGTGTGCTAGATTCTGGCCCTGCCTC	-56.4
>chr7_101657416_101657616_7	CCCTTGTGTGTGTGCGTGCACACATATGTATGTGTGTGTGTATGTGTGTGTGTGTGTGTGTAAATGTGTAGGTGTGCAGCCACAACTTCCCTTGAGTATTGGATACTACACTTGATCTTAGCCAAAAGGCCGAGAAGCGATTCCCTTGAGTATTGGAGACAGGGCCAAGGAAGAAGCCAGGGCTCCAGTTTCCTAGTCTAG	-56.4
>chr12_23359740_23359940_7	GCCACCCCTCAGTCTACGGAGTTCCTGAGCCAAGGATTAGGTTCCTGAGCCAGCGACTTACACTGCAGCTGCAGCAGTGCCAAACCCTTTAAACCACTGTGCTGGGCCGGGAAACGAACCTGCGTCCCAGTGCTGCAGACTCTGACGATCCCGTTGCACCACAGCAGAGCTCCCATATTTACTTCTGTGGGCTGAGCCCTG	-56.4
>chr14_140805799_140805999_7	GCCTCCCCTGGGGTTCATGATCTTGTTGCCATGGAGCCAGCTGCTCTGAGAGGATAGATGCTTGATTAGAAAAGTTGACTTTTCTTTAGGGAGTTCCCTGGTGGCCTAGTGGTTAGGATTCGGCACTTGCACCACTGAGGCCCAGATTCAGTCCCTGATCTGGGAACCGAGTTCCCACATAAAGCCTCTGCATGCCACAGC	-56.4
>chr17_11480621_11480821_7	GCTGTAGCTGCTGGCCTACACCAGAGCCACAGCAAAGCCAGATCTGACCCGTGTTTGTGATCTACACCACAGCTCAGGGCAATGCCGGATCCTTAACCCGCTGAGCGAGGCCAGGGACTGAACCATCAACCTCATGGTTCCTAGTCGGATTTGTTTCCGCTGTGCCACGACGGGAACTCCTGTATATGTATTTTTTTAGCT	-56.4
>chr13_55807624_55807824_5	GGGCGCCCCCACCCCCCGACCCCAGTACTCTCTTGCTGAGCTTCCAACATGCCCTCTCCCTCTACTGAACTCTTCTCTCAGCCCCAGCACCGGCCCCACTGGCCACCCCCCAGACCCCCTAGCTGGGGGCAGCCCACCTCAGCGGCATCGGCCGGCTGGCCCCGCTCGCCCCTCCTCACCTTCACCGAGTAGGCCAGCGAG	-56.4
>chr5_20325665_20325865_7;>chr5_20454906_20455106_7	GTGTCCAGGCCCCTGGAAAGCTCTCATTTCTTCATACCCTTGCTCAGCTGCTGGGCAGGCCTCCATGGCTGCATAATCCCCCCCAGGACCCCCTCCACCACGTCGCCGATTCATATATTCATAGTCCTCATCTGGAGTTGTGCTGGCATTGGGCATGGTGGGCACAGGGTTGAGTGGGCAACTCTGTGTGCTGCCCAGGGA	-56.4
>chr16_74458251_74458451_5;>chr16_74581853_74582053_5	TCTAGAGGGGTCGGCCGGGACAGATCTCTGGAATGGGCGAGTGGTCACCAAAGACACCAAACCTCATGTCCCTGGGACTGTTGTTCTAAAGAGCTTCCAAAATATCTGTAGGACCATCCTTGGTCGCACGGGATTGGAGACGTGTGTTTCCATGGTTGTGTCTAAACAGAGCTCAGGGCTGGGAACCGCAACAGGCCAGGG	-56.4
>chr2_94435344_94435544_5	AAGACGTAGGTTTGATCCCTGGCCTCCCTCAGTGGGTTAAGGATCTAGCATTGCCATGAGGCGTAGTGCAGATTGCAGATGTGGCTTGGATCTTGAGTTGCTGTGGCTGTGGCATATCCATGCAGATGCAGGTTCAATCCCTGGTCTCACCCAGTGCGTTGGGAATCCGGCATAGCTGTGGCTGCGGTGTAGGTTGCCAGT	-56.4
>chr15_113761249_113761449_13	AGCCTGTGAAGGTGGGGGGCTCATATCCTTGCTTCACCACAATGATGGGGGTCTCGGGGTCCCGGCCGCTGGGATGGGTCTTGAGATACTCCTGCGCCGTGACGGCTGCAGCTTTCTTCTCGTCCTCATTGGCATTCTTCCCAATCCAGAAAAAGACCTGTGGAGCATCCCAGAGCCTGGTCAGTCCTTCCTGTCCTCTCT	-56.4
>chr14_60239479_60239679_5	CCTTCCTTCCTTTCTTTCTTGTCTTTGTGATCTCAGAGACACAGCAGTGCATGATGGCTTGAAGGGAGATCTTAATGCTCTGCTCAGGAATCAAACCTGGGCAGCCTGGGTGAAAACCAGGAATCCTAGTTTCTAGACCGGCTAGAGGCTAAAAGCAGAATTGCCCTGATTCGTGCCCTCTGTTGAAAGCAAGACTATTTC	-56.4
>chr7_122236929_122237129_5	GAACTGACCTCCCCAGGGCAGGTGACCCAGGTGTCCCCTGTCCCATGAGTGTCCCTGGAGAGAGCAATGTCCCACCAGGATGACAAATGGCTGCTCTCGAGTCCAGACTGAGAGCATCACCTCTGCGACCCAAGGAGTGATTCATAGCTGACCCCTGTCTCTCAGCACAAGAGCCTGTCCAGATGCATCGGGAAGATACAC	-56.4
>chr2_28555610_28555810_6	GGACGAGGACGAGGACGAGGAGGAGGAAGAAGAAGGAAGGTTTTACTACAGCGAGGATGACCGCGGTGACGAGTGTTCCTACACGGACTTGTTGCCCCAGGATGATGGGGGTGGCGGCGGCTATAGCTCAGTCCGCTACAGCGACTGCTGTGAACGCGTGGTGATCAACGTCTCGGGCCTGCGCTTTGAGACCCAGATGAA	-56.4
>chr7_60789959_60790159_29	TACTCGCTGCGGTAGAAGCCTGCCAGGTCGTCGGCAAGTTCCCCCTGGAATTCACTCTCCATCTCGTACATGTGGCCGGGCTGCAGCGAGCCCTTGAGGTGGACCACCAGGTACTCAGTGAGCTCTACCAGCTCAGTCCTGTCGATCTCTGGGACCTGGGAGTCCCCCACGCCCCGCAGGACCACCATGTGCCCCTGGGTG	-56.4
>chr15_125399984_125400184_6	TCGATCCCTGGCCTCACTCAGTGGGTTAAGGACCTGGCATTGTGGTGAGCTGTGGTATAGGTTGCAGACACAGCTCAGATCTGGCCTAGGCCGGCCCCTGTACCTCCGGAATCGAACCCTAGCCTGGGAACTTCCATATATAGAGGGTGCGGCCCTTATAAGAAAAAATAAATAAATAAAGGAGGAGTCAGATCCAATCAG	-56.4
>chr1_286816573_286816773_10	TGCCCGAGGGAGCCCGTGGGGATCTTGAGGGCCCAGCTGCCAGTCTCCATGATGCAAGTCCAATAGATCCTTCTGACCCTCCACTGTGGACTCACTAGCAGGGGGCTGAAGAGGAACGTGACTGAGAGACAAGGCGGCCGGCCTTTATAGCGAAGCCCCTCCTGAGTGTGCGGGCAGTGGGCGCGTGGGCTGGGTGGGAGA	-56.4
>chr9_85213745_85213945_5	TTAAAGGATCTGGCATTGCTGCAGCTTCAGTCTACACAACACCTGTGGCTCAGATTCAGTCCCTGGCTCGGGAACTTCCTGTCGTGGTGCAGTGGCAACAGATCCGACTAGTATCCATGAGGATTCAGGTTTGATCTCTGGACTCACTCAGGGTCAGGGATCCGATATTGCTGTGAGCTGTGGTGTGGTCACAGATACGGC	-56.4
>chr6_57332369_57332569_5	CTCTTTATGTGGATGGAAACCAAAGCACAGAGAGGGGAAGGCATTTGCTCAAAGCCACACGGTGCAGAACTGGCAGAGCTGGCACTAGAGCCAGGGTGCCTAAGCCGGCCCCCCGGGTGCTCCCCACTGTCCCTCAGCACCGCTGGTCTATCTACAGGGTGTGGGGCAGATGGGGAGGTGAGGCCCTCCAAAGAGGCAGAG	-56.4
>chr6_3195577_3195777_6	GCACCTGTGGCATATGGAGGTTCCCAGGCTAGGGGTATAACTGGAGCTGTTGCCACCGGCCTAGCCAGAGCCATAGCAGTTCTGGATCTGAGCTGCATCTGATACCTACACCACAGCTCACGGCAACGCCGGATCCTTAACCCACTGAGTGAGGCCAGGGATCAAACCCGAAACCTCATGGTTCCTAGTAGGATTTGTTTC	-56.38
>chr2_65378093_65378293_6	AGAGGTCATATGAGAGGATCCTAGAGCACCAAGAGCGAGAAGGCTCTGGTGAGCTGGAAGAGGGGATCTTCATCCCAAAAGGGGGCCACATGTTTTCTCTCACCTACAGCTGCAACCGTGAGCAATGTGATGAGGCCAGCAATGAGGAAGCCCTTCATGGTGCTGGATCTCCTGAGGACAAGGACTGTGGCTGCAGAGGCT	-56.31
>chr13_46979184_46979384_6	GCTGCCAGCCTACACCACAGCCACAGCACCGTGGCACCCAAGCCGCGTCTGAGACTGACACCACATCTCATGGCAACTCTGGATCCTTAACACAGTGATTGAGGCCAGGGATTGAACCATCAACATCATGGTTCCTAGTCAGATCCGTTTCCACTGTGCCATGACAGGAACTCCTATCTTAGTATTTCTGATAGGAGTATG	-56.31
>chr7_31785464_31785664_20	ACCAAAGAACGGTCCTCCTCTATCGGGGATGGTCGTCCTCTTCGACCGAGCGCGCAGCTTCAGGAGGGACGCACATGGAGCAGTGAGGAAGGGGACACCCGCCTAGCCAGCCAGATCAGCCGAATCAACCCTGGCGATCAATGGGGTGACAGATGTCACAGCCAGATCGCCCTCGCAAAAATTCTCAACAAAATCTTAGCC	-56.3
>chr7_22559831_22560031_7	AGATAAGCCGTCGTGGGCTCCGAGGCTCAGTCAACTACACGGGAACACATGCCACCCACCCACCTTGGATGGTGGGTAAGGTGTAAAAGTCAGGCTGGCCCGTACGGGGATCGAACCCGCGACCTTGGCGTTATTAGCACCACGCTCTAACCAACTGAGCTAACCGGCCGCCGCCGGGGGCCGCGTTTTCGCTTAAATCTT	-56.3
>chr10_65648407_65648607_9	ATCCTCTTGCTGTTTGCATCAAGACCGCTTCTCGTGAGTGATTTGGGGTGTTGCCTCTTCCGAGTCCGGACGAGGGGGATTTTCACTCGACTGGCCTTTCACTTGGTGCGTTGGCCGGGAATCCTGTGACCACCCCTTACACCCGAGAACCCACTTGGAGGTAAAGGGATCCCCTTTGGAACGTGTGTGTGTCGGCCGGCG	-56.3
>chr3_122354382_122354582_7	AGGGAATGGAGTTGAATCTCTGTGTGGATCTGGGAAGATCTTGACAAGTTTCTTGCCAGGTAACTCGCCTCCCTCTTTCAGACACGAGGAGGGCAGGATGGGCAGTGGCTTCATCCAGGGTCACATTTGCTGCAAAGACAAGTGGACTATCAAGTTTCTGGCAATGGTCATAGGCATGGGCCAGAAGGCTCCCGTTCTGTC	-56.3
>chr13_15976253_15976453_11	CCAACCTTGCTGCAGCTGTGGCATAGGTCGAAGCCCTGGCCAAGGAGCCTCCATATGCTGCAAGTACAGCAGGGAGTTGCGGGGTGAGGGCTGAAAAAAGGATAATTGCTAGTGTTACTTCATATGAAATTGTTTGTGCTACAGCCGGTAGGGCTCCAATGGTGCATATTTTGAATTAGAATCTCTTCTGGATCATAGGAT	-56.3
>chr3_3870380_3870580_5	CGGAGACGGGGTCACCCACACGGTGCCCATCTACGAGGGGTACGCCCTGCCCCACGCCATCCTGCGTCTGGACCTGGCTGGCCGGGACCTGACCGACTACCTCATGAAGATCCTGACGGAGCGGGGCTACAGCTTCACCACCACGGCCGAGCGGGAGATCGTGCGGGACATCAAGGAGAAGCTGTGCTACGTCGCCCTGGA	-56.3
>chr15_85901397_85901597_5	CTAACATCCATGAGGATTCAGGTTTGATCCCTGGCCTTGGGGATCTGGCACTGCTGTGAGCTGTGCTGTAGGTCACAGACGTGTCTCGGATCCCGTGTTGCTGTGGCTGTGGCATATCCTGGCAGCTGTAGCTCCAATTTGACCACTAGCCTGGGAACTTACATATGCTGCAGGCTCGGCCCTAAAAAACACAACAAAAAC	-56.3
>chr11_71412193_71412393_6	CTGATGTTGCTGGTCCAAGGACCTCACTCTTGGTGACACTGGCGTGGACCACAAACATGCACCCCGCCCAAGGAGTGAGAGAACTGGGAGAGCTGAGCACGGATTCTTTTCCTCCGCTGGCCCAGAAGGACTCTTGGAGAACAGGCAATAGCACTAACTCCCCCCTTGCTGGGGGGTACTGCCATAGTGACCATCCCTCGG	-56.3
>chr2_65370503_65370703_9	CTGGGCTTCTGTGCATATTGGATTGAATGGTTTTCTTGCTCCCTGGGTGTCTGCTTTGGAGCTGAGTACTCTGCCTTTGATTGTAGGTTCTCTGAGAGGAGGGGCTGGGACTCTGCAGCCATGTTTCATTCCATGCAAGGCTATGAGACACCTGGTCAGCAAGGCACTGACAACATTATGCTCCTGTCTGGGAGGTTGGGC	-56.3
>chr4_80193473_80193673_5	TCCTTCATGAACGCAGTAACGCCGCTTGTGTTTGGGGTGAAAGCATGAAGAGCACTCACTTGGAGAAGTCTGCTTTTAGCACATGCACAGGAGCATGTGTTTCTTTTACACGTGCGTACTGAAACAGCGACAAGTAGACAGCGTGGTGGCTGGAGTGGCCGTCAGCATCGTCTGGGTGGTGACGAGGTGGCCTTGGTGAGG	-56.3
>chr7_24230385_24230585_13	TTCTTCATCTAATAGCCAGGAGGAAGAAAGCTCAGGCTTACTTACGTCTTTTGACAATTCGCCCTTGGCCAGCAGTTTAGGTGACAATTTGCCCCTAAGGGCAAAACTGAACTGCCCCCTCTGAGGTTCGAACTCAGGACCTTCAGATTATGAGACTGACGCGCTGCCTACTGCGCTAAGGAGGCAGATGGTGGCTGGCTC	-56.3
>chr13_66026511_66026711_5	TGCTCCCTGCTGGGCCTCTCATCCTTCAGAGGTGCCCATTGCCCTCTCCTTGTTGAAACACTTCTTCCTTAGGCTCTGGGATTCCAGGGTCTCCCTGGAAGTTTCTGCTCAGTCCTTTTGCTACCTCCTCTTCTTCTATCAGGTAGCTGAATATTGGAGGGTCTTTTAGGCAGTGCTTTCACCAGTCCTGCTCTCCAGGCC	-56.24
>chr6_45941058_45941258_7	TTTTCTTTTTTTGTCTTTTTGGTCTTGTTTTTGCCTCCAGTGTGGAGAGGCTTGATGCAGGATCTCAGTTCCCAAGACCAGCGACTGAGCCTGGGCCGTGAAGGCACCGAATCCTAACCACGGGACCACCAGGGAATGCCCCCTCAACCTGGTGCTCTTGCAACAAGCACGCCGCCTAGGCTCTGCGCTGGCACTGCTGGG	-56.24
>chr5_21598581_21598781_6	TTTTCCCTACCTCATTGTCCTTGGTCAGGGCACTGACAGGGTGGAGTGGCCTATTCTTGAGGGTGAACTTGAGAGAAGGTGATGTTCTTTCCTGGACCTAAGTCCTTCTCAGACAAACACTTTTTAGAGGCCAGAGACCACACGATTCTTTGGCCGGTGAGTGCTCTGGCCATCACATTTCAGAGAAGATGAAAGAGAGAA	-56.23
>chr1_169637273_169637473_5	ACCTGAACTTCACCATTCCCCGGAGGCAGCCTTGGCTTCGCACCCCCACTGGTGCCCTTTGTAATGAATGACATCAGTGGATTAAAATACTGCCCACAGCTCTTCAGCTGCTTTTGGGGGGGGGGGGGCTTTTTCTAGGGCCACACCCACAGCATATGGAAATTCTCAGGCTAGGGGTTTAATCAGAGCTGTAGCTGCCGA	-56.2
>chr9_9401547_9401747_5	ATGGCTGTCTCTTGCCTTCCCAAAGGGCCTGCTATGGTGTGCTGCGGTTCATCATGGAGAGTGGGGCCAAAGGCTGCGAGGTCGTGGTGTCTGGGAAACTTCGAGGACAGAGAGCTAAATCCATGAAGTTTGTGGATGGCTTGATGATCCACAGTGGGGACCCTGTTAACTACTACGTTGACACCGCCGTGCGCCATGTGC	-56.2
>chr3_42573693_42573893_7	GCACAGTCATGGGACTGGTCCCATGGAGGGGAGCTATGAGCTCACCTTGCTTGCTCTCACAGTAGGCAACTACTGAGCTGAGAAACAAAAACACAAATGTGCAAACTCCTGCTGGTTCACGAAGCTGGTGAAGAGACAATGGTCTAGAACTGTGTCTCCAACCATGCCAGCGTGCATGTCTCATAAGCTGCTCCATTGACA	-56.2
>chr2_50101419_50101619_16	TCCATAGCCACCTCCGTAGTATCTCTGCTCATTGAGCCAGCGCACAATAGGAGGGACAGAGTCAAAGTCTTTGACTACCAGCAGAGCCAAGAGGGCGTAGGATGTGGCCTCCACATTGTAGAGCTTCTGGCCAGGTTCCTCCCAGCGGTTCCTTTCTGCAGAGAGAACCCCCACTCTCAATGCTCTGTTCAGCCTGTAAAT	-56.2
>chr16_66728220_66728420_6	TTGGGGACCACCATTTTCTCCCTTTAGCTGCAGTGTGCAGCAGCTTGATGTTGGATCTCAGTTCCCAGACCAGGGCTTGAACTCTGGCTGTGGAGGTGAAGGTGCTGAATCCTAACCACTAGACCACCAAGGAACTCCCTTGTGGACCACTTTTGGAAAATGTCCAGAGGGTGCCTTTCTCAAACTACCCTCCTTCCTTCC	-56.2
>chr14_51088465_51088665_10	TTTGCCTGGGGTGTCTGCCCTTCTCCCACGTGACTGGGGGGGCCCTCCTCTGGGTACTGAGAATAAATCTATTTATTTTTTTTCTTTTTACAGCTAAACCGATGGCATATGGAAGTTCCCAGGCCAGGGGTTGAATCAGAGTTGCAGCTGCAGCCTTCTCTGCAGTTCGTGGCAATGCTGGATCCTTACCCACTTGAGCGA	-56.2
>chr13_100651573_100651773_7	AGGCTGACAGGCTCTGTGAGAGTGCTCGTGCCTGCCTGTGCACATGTGCTTACCCCTTCTGGTGAATCTGTTTGGCCTCAGTCTGGCAACACTGGCGTATCTTCAGATAATTTGGACTGAAAGCAAAAAATTGTATGGCGTGGCATGCCAGATACTTTGGCACAAATGTGATCCTATGTGCTGGACAAGGGCAGGTGGTTG	-56.2
>chr2_125293500_125293700_6	CCAGAATTGTTGGCATCACATGTTGACGGGCCCCCTGGGATCTGCAAGGGCTGGGAAGTGCCTCCACTCCCAGTCTCGCCTTCTGCCAACTCGCATTCTTGCTGAGTTAGCAGTTCTTGGGAACTTCACCTCTGATCCCTCTTGGCATGTTTCAGTTCTATATTCATTAATGGGACGAGGAAGAAATTTCGAAGAGTTCGG	-56.2
>chr3_35037719_35037919_5	GAAGAGACATCGCGCGCCGGAAGTGTGGAAGGGGGCGGGTCCTGCACTGGAAGCCGGAGACCAGGTAGCGCGCCCCGGTGGCCTAATGGAGAAGGCACTGGCCTCCTAAGCCAGGGATTGTGGGTTCGAGTCCCACCCGGGGTAATTAGTTAGCCTTTTGGCATCCATTAAAGTCAACTATATTCCAGTAAAATTCGGAGA	-56.2
>chr4_3030259_3030459_5	GCATGAGAGGGTGTGTGGAAGGGGCCACATGGCCAGGACCAGAGAGTGGCCTCGGGAAGCTGAGAGTGGGCTTAGGTGAGAGCCAGCAAGAAAATGTGTACATTAGTCCTACAACCCCAGGAAACCAATTCTGCCAGCAACCTCATGGGGCTTCCCTAGTCAAGCCTCTGGAGGAGGATGCAGCCCTGGGTCTCAGGGTCA	-56.2
>chr7_27595781_27595981_5	CGCATGCCACTTCCAGGTAGGCTCTGCTCTGCTCTGCCACAGTTTCCTCCTCCCATTTGCGCCGAGTGATCTGAGCCGCCATGCCCACCGCGGTCCAGGAGCGCAGGTCCTCGTTCAGGACGATGTAATCCGCGCCGTCATAGGCGAACTGACTGTACCCGCGGAGGAGGCGCCCGTCCCGCGCAACATAGCATCCACAAA	-56.14
>chr9_59097095_59097295_5	AGTGTTAATGCTCCATCTACAGACAAGATCTGAGCTCAGAGACCTAGGAGTAACCCAAACTCACAGCTGGACCCACCAGGCAGAGCCGCACTTGCTGAGAGTTCTTACAGCACCCGGTGCTCCCATAGGAACTTCCACGGGGAGTCGGAGGAGTGGCTACCTTACCCCGCCTGGGCTCACTGCCCTCCAAAAACTCACGTC	-56.12
>chr1_94580254_94580454_11	AGGGCTTCTTCAGTCCAAATCAGCCATCTCCGCCAAGGAGAAGACGTTTGGAGTTGGATTAAAGCTGCGGAGACCACCAGCCAAGCAGCAGTGCCCACGGAGCCAGAGGCAGCCCAGACCCTCCTTGGCCCTATGGGGAGGCTAGGGCTAGGTGAGAACTAGGCAAGCGCTGTGATCCTGAGCCAAGACGCATTGGGGCTG	-56.1
>chr7_100814156_100814356_5	AAGAACAGTTCTCCTCTATCGGAGATGATTGTTCTCTTCAACCAAGCACGCAGCTTCGGGAGGGACGCGCCTGGAACAGGGAGGGAGGAAGGGGACACCTGCCTAGCCAGCCAGATCAGCCCAATCAACCCTGGCGATCCATGGGGTGACAGATGTCGCAGCCAGGTCGCCCTCACATCCTCAGCTCTTTAAAAGAGCCAC	-56.1
>chr1_237666711_237666911_5	AGAAGGAAAATCCCCCTCGTCTGGACTCGGAAGCGGCAACACCCCAATTCACTCAGGAGAAGCGGTCTTGATGCAAACAGCAAGAGGATTTTTATTCCAAGCGCGCTGGGGCCCACAGTCGTACGCCACGCAGGGGTAGAGGACTGCGGCCCCGAGTGCGGAGTCGGGACAGCTTTTATGGGGTTCACAACAAAGCCCGCG	-56.1
>chr14_64965234_64965434_8;>chr14_64972286_64972486_8	AGACCAGCAAAAAGAACCTCCAGGCTCGGAAAAGGCGACTCCCCTTAATCACTCACGAGAAGCGGTCTTGATGCAAACAGCAAGAGGATTTTTATTCCAAGCGCGCTGGGGCCCACAGTCGTACACCACGCAGGGGTAGAGGACTGCGGCCCCGAGTGTGGAGTCGGGACAGCTTTTATGGGGTTCACAACAAAGCCCGCG	-56.1
>chr14_148352798_148352998_5	CATGCAGACCCCAGCCCCCAGACGGGCACCGCCACAGCGCAGACTCATGGCCCTCGCAGCCCAGTTCATCCATCCAGATGCGCCCGGCCCCCGCCCCAAAGTGCGCGGCCCCGGGGGCGCTCAGCGCATGGCCACAGCCCAGCTGCTCGCAGACCACGTGGGCGTCCCGCAGGTCCCAGCCGTCGTCACACACGGTGCCCC	-56.1
>chr5_23885572_23885772_5	CCCTCTGGGTCAAAACTAAAATCTGAAGTGGAGCGCCTGGAGCCACAGAGTTAAGTGTCTACGGCGTTGACAGTCATTTGGAGCATGCTCAGTCCGTCTGGAGTCGCCCGGCGGCGGCTGGCCCCCACCCGAGGACCCGGGGCTCCCGCAACGCCCCGGGTGCTCACCCCGCCCTCCTCGGTGCCCCCATCTCCGCTTCCC	-56.1
>chr2_106338974_106339174_7	CGGACAGAACATCCGGACGCAACGCCGAAGGTGGAAAGGCTGCGCACTCTTCCCACAATGCTTTTCTATGACTGGAAGGACCCACTGCGCGAGGGGGGGAGAATGGACTGTACCATCGACCGCCGCGCCCCCGCGAGACGCCACCATGTGGCTGGAGGGCGAAGTGCATAGTGATTGGCTGAGGGGCGGGGCTCCATGAGA	-56.1
>chr1_141334476_141334676_9	GGCAGGCACCTCCTAGCTGCATAGGTGTGACTGTCAAGGGTCCCACACTGGCAGGCAGAAAGTCTGCCACCAGAAGAGTCATTCCCCAACTTCTTTGGCCCTCAGCCTACAGCACCCCTTAAAGCTGGAGAAAGTTGATAGGCGATGCTCAGCCCGCTCCAGCAAGTTTCCCCTCTATCAGTCTCTGCTAGGATGGGGCAT	-56.1
>chr5_20354411_20354611_5	TGACCGCCGCGGCCTCTACAATGTTCCGAATAACGAACTTCTTAATGGCCTTATCCTTGGGCACGCATCGGGCACAGTTGGTGCAGCGAATAGGCTGCACGTGGCCGCGGCCCTTTTTGGCACGGCCATTATTCCTTCTTTTCTTGGTCTGCATCAGGATGAAAACACCATTAAGAAGGGCTCGCAACTTACCCAGCCTTA	-56.1
>chr12_5949082_5949282_5	TGTCTTTATTTTGGGCTAAGTCTAGCCTTCCTATCCTATGGTCTCTTTCTAGAAGGCCTGGAGAGCAAACCTCTTGACCTAAAACAGTGGTTCTCCCAGAGGGGCCCAGGACCAGAGCATCAGCAGCTTCAAGTTCAGAAAGGAAGCCCTGGGACCCTACCCAGACTTCCAGCACCAGAGCCTCTAAGAGTGCTGGCCCCC	-56.1
>chr11_16224593_16224793_5	AAGCCTCCCTGAGGACCCCTGAGCCGGAGCGAGTGAACCGTGCTTAGAAGCCACGAGGGGCCGAGTCAGCCTCCGGTTCCCAGCCTTCTCTGTCCACACCGCGCGCGCGCGCGCGTGATCGTAGGAATGGGGGCCTTCTGACCACGCCTTCTACACTGAAATCGTGTTCTAAAGAGCTCCGCCTACTTTTTCCATTTCTCC	-56.1
>chr17_40017211_40017411_6	CCCCCTGAGGTCCGTGCAGCCCTGTGCCCAGCCAGGCCTACTTGAGCACAAGCATGGCCTCCGTGCCGTCCTTGGCGGTCAGGTAGAGACCGTGTGTGAGGTAGTACTCCCGCCGCAGGAAGGCGTAGAAGTAATCAGAGATGAGCAGGATCTGGGGGGAGAGAGAGGGTGTGAGAAGCTTCGTGGTACCTCCCCCTGAAC	-56.1
>chr7_4439703_4439903_10	TGGGCAGACCACTTCCTGTACCTCTGGATACGCAGGCTCAGGCCAGGTATCTGGCTGCTCCTCTTCGAGGCAGGCAGCTGAGTGGTCAGCGGTGAGGCCAGGGGAGCCGTAGGATCTCAACATCAGTCTGGAGTTTAGAGGGAACTAGCTCGGCAGAAACCCGGGCTTGGATTTCTGCAGGGTGATGACCGTTCGCAGCTT	-56.1
>chr16_63426863_63427063_5	TTTTTCACAGCATTTCCGGGTGTTGTGTTACTGGGCCAAGTCCCAGGATGCTGGCATTCAAAGGATGAGTGAAAAATGAAAATGCCTTATGTTATCACCAGCGTGGTGGTCAGGGTGAGGAGGAAGCCCCTCCAGAGAAAATGAGAGGGACCAGCAAGGCAGTACCTCCCTAGGGTCACCAGCATCTAAGTGCCCCCATAC	-56.1
>chr6_247604_247804_5	CCGCAGGGCCGCCCTCCAACGTTCCCCCCCTCCACGCCTCCGGGATGCGACCTCCCCCCACCACTCCCCTTCGCCCCGTCCCAGCCCGGGGGGCCCTGGGAAGGCCCGCCGGCGGGGTGAAGCGGAGGAGGAGGCGAGGCGCGTAGCGGAGGCGCGGGGGGCGGCGCCTGGAGGGGCGCGCCCGCTTTCCCCTTCTTTCCC	-56.05
>chr1_251512736_251512936_5	CCAAGCACTCTCAGGGCCTCGATCTCTGCTTTCTGGCCCAGGGCCACGCGCCTGTTTCTGCCCCGACTGTTTCTCAGAAGAGCTGATTGTCCCCTGGCCTTGGCCGACTGGAAGCAATCTGCCCAGGAGCCCTATTCAGACTCCTGCCTCCCTGCTCTGTCGAACCACAGACTCAGATGCCTGACAGCCAGGCCTGGCTCT	-56
>chr3_42455435_42455635_6	GCATTTTCCTGATCCCAAGGGTTTTAGTTTGCTTATTTGAAGCTGGTCTGTAAGCCATGGTCTCTCTGAGGCTGAGAAGCACCATGTGGGTCAAAGCCCACTGTGGCTGGACGAGATCGCCCTGCATGGGCCTGGCCACCCCAGACACAGCATCAGGCACACCCATGGCCATCCAGGGATCCAGAGACAGTGGGTGTGGAA	-56
>chr5_62771012_62771212_6	GGAGGTCCCCCTGTGGCACAAGGGGATCAGTGGCATCTCTGCAGCACCAGGAAGTAGGTTCAATCCCTGGCCTTGGCTTAGTGGGTTAAAGGCTCTGGCGTTGCTGCAGCTGTGGATCCAACCTGATCCCTGGTACCTGGAACTCCACATGCCGTGGGCAGGTCAAAAAAAAAAAAAAAAAAAACTGTCCACCAAGGGGGG	-56
>chr1_153915456_153915656_14	TCTTTGTCACGCCATCCCCAGGGGTCGTGGTGTGGATCACGCTATTGTACCTGCCTTTCTGGTGCTGGTAATGGAGACGTTTGGACGGCTTCCAGGGCAGGATCTGCTCGCGTCCAGAGCTGGTCATTTTCTGGGGCAGATCCGGTGTCTTTGAAACAAGCCCACAAAGTACCCACCTTTCACTACGACTTATCTGATTGG	-56
>chr2_70340943_70341143_6	TGGTGCGGAGACATGCCCATATCAGCAGCAGGTGGCGTCAGCTCTGTATTGAATCCCACCCCCCTTCAGAGAAGGGTCCCAAGTCAGAAGCCCCATCTTGCCTTGATTTCCTGCTTGCTATTTGCCAGATCCACAGAGTTGTCATCCAGGGAGTTGAGGCTGTAGGGGAGATAATGGAGCTCAGACAGTTGTCTCTGGCCA	-56
>chr7_27054718_27054918_5	TGGGGAGGGAGACAGAGGTCAGAGGTGAGGTCCCCAGAAACTCTCCCGGGGGTGTCTGCTCCATTCCCGGGCCTCCCCACCAACTCACTCCTGGAGTCCATGTCGATGCCGAAGTCCAGATTCTTAAAGAGTGGTTTCTGACCCTCGTAGCCAAATGTCACACCTGAGAAGCCACGGGAAAAGCACCACTTTATTTTCTTT	-55.94
>chr9_42477058_42477258_5	GAGTTGATTTCCTGCTGGAACAAAGGTCTTTTGCAAGTTTGAATTAAAAAGAGCACCACAAAGGCCAGCCAATGGCTCCCAGGCACAGGTGCCTTCCTCAGCCACCCACGCCTCCAATGGGCTGGTGGGACCGAGGACGAAGCACACACTATTCCAGCTGACGAATCAGGTGCCCACGATGCTGTAAAGGTGGCTTGGGGC	-55.92
>chr1_246891152_246891352_6	ATGAGTTCCCCAGCTCATGAGACTGGGTCATGTCCAGCTCAGAGTTGAGTCCAGGCAAACACAAGTTTCCTACCATTGATCAAGAAGAAGAAGGCTCCAGTCTCATTTGCCACAGCTCGAGCAATCAGGGTCTTCCCAGTCCCGGGAGGTCCATAGAGCAGGATTCCCCGAGGAGGCTGAGGACCAGTAGAGGGTATGATT	-55.9
>chr2_32698_32898_15	CGGGTGTGTGGCTGTTTGGGTGTTGGTGTGTGGCCCCTCCGTGAATGCTGAGTATGTCGTGGCCCCGCTGGTTTCCTTGCCCGTTCCGCTGGTGGTTGTTGGCAGTGTGCTGTGCCGTGTGTGTTCGCCTGTCGTGGTCTCCAGTGGTCGTGGCGTTTCCGTGTGCTCTGTCTTCCCAGTGACAGGGGTTTCTTCGGTCCA	-55.9
>chr7_85204962_85205162_7	GCCTTGCTCAGTGGGTTAAAGATCCAGCGTTGCCGTGAGCTATGGTATAGGTTGCAGACATGGCTCGGATCCTGAGTTGCTGTGGCTCTGGCGTAGGCCAGATGCTACAGCTCCGATTGGACCCCTAGCCTGGGAACCTCCATATGCCGCGGGAGCAGCCCTAGAAAAGGCAAAAGGACAAAAATAAATAAATAAATAAAT	-55.9
>chr6_541928_542128_5	CTGCTCGTGAGCCAGGGGCCCTTGCTCCACCTCCACCGGCTGTCACTGCTCAGGGGACACGTCCCTGTATAACCCACGCCCCTGTGTCCTACAGGAGTTCGGTACCGGGCGTGGGGGTGGGGCCATCAGGCGGTTTGTAGTTGGAAGGGGCTTTGGGGCTCCGGGGTGGGGGTCGTATGGAGGAGGGGTCCTGGCGGGGAC	-55.9
>chr12_992403_992603_9	GAGGAGTTCCTGTCGTGGCTCAGTGGTTAACGAATCTAAGAACCATGAAGTTGTGGGTTCGATCCCCAGCCTCGCTCAGTGGGTTAAGGATCCGGCATTGCTGTGAGATGTGGTGTAGATCGGTGGCTACAGCTCCGATTAGACCCCTAGCCTGGGAATTCCCTCCATAGGCCTCGGGTGCAGCCCTAGAAAAAGACAGAA	-55.9
>chr7_62508007_62508207_5	TGGGAGGGGGAGGGTCTGAACCGAGCCCCTCCTCAAGGGAGGCAGGATGCTTCTGGACCATGACCCTTTAGTGAACAAGCAGGCCCAGAGCCAGAGGGGCCACCCACGGCCACCGTCATCCTCATCCCTACTTCCTATTTCAGCCCCCTTCCCTCTGGCCACCTCATCTCTGTGCCTGGCATCTCCCCGCATTATAGGATC	-55.9
>chr14_4246288_4246488_10	CCTGGCCTCGCTCAGTGTGTTCAGGATCCAGCATTGCCGTGAGCTGTGGTGTAGGTTGCAGACGTGGCTTGGATCTGGCATTGCTGTGGCTGTGATGTAGGCTGATGCTACAGCTCCGATTAGACCCCAGGCCTGGGAACCTCCATATGCCACGGGTGTGGACCTAAAAGGGGCAAACACCAAAAAAACCCTCAAAAACAA	-55.89
>chr2_65370593_65370793_11	TCTGAGAGGAGGGGCTGGGACTCTGCAGCCATGTTTCATTCCATGCAAGGCTATGAGACACCTGGTCAGCAAGGCACTGACAACATTATGCTCCTGTCTGGGAGGTTGGGCAGGGGAAACTGCCAGCCATCAGCAATCCTTTTGCACCCTCTTTGGGTCCCATGGTGACACAGCCCTATATAATGTCACTTTGGGCCTCTG	-55.89
>chr16_63644435_63644635_5	TGCCCGCCACCACCTGCCGCCAGGGTGTGCTCCTTCACTCCTCCACTCTCCGTGGTCCTCATGTTCACCGCCTTCCTGGCTGGTCCCTACCCCTTCTCACCCTGGGCCCCCGTGGGCCTCCATCCCAGCAGCCAGAGGGAGCTCACCTCACTGTTGCTGTAGCGAGCGAGTTCGGAGATGAAGCGGATGTGGTCATCCCGG	-55.87
>chr2_128201379_128201579_5	ACTGAGCCACATCGGAAAGTCCATCCCTGAACTATTGCTGAAGGGGTGAGTGAACACCGCCTTCTCTGTCTTCACAGGGCAGACTCAGGCGCCCACAGCAGCGTCCTCCACCCGCCATCCTCACATTTTCCTATTCAGGGTGACGCTGGGTGTTTCTCTTTACGGCCTGAGACAGCACCTTTCATGGTAGTTCTCCAGCGC	-55.81
>chr15_55845250_55845450_7;>chr15_55873024_55873224_7	CAAGGACTGAGATTTTGGGGCACCTTCCCTCAGGGCACCTACCTGTTGGTGATCAGACTCATGATCTCTAGGAAAGAGAGCTCTAGGAGCATTTTCTCCTTCTGGTCCAGGAAGTACAGCCCCTTCCAGTTAACAGCCAGGATCAGATGAGTCTTGGGCAGTCGGGGGCCTGGATGAAGGAGACCTGGGTGTGAAGCCTGG	-55.81
>chr7_40266594_40266794_5	CAGACTCGTGACCTCTCCCTTCCCCCCAGAGCCCCACCATAACTGGTGGCTTTTGGGGGTTCTAGCTGAGCCATTTGGGGAAATCAAGAACCCGTCCATGTCAGGACCTGAAGCATCCTGGAGGAAAATCCATCTTCGGCCCTGTAACCTGAGCCTGCCCATTCCCTGCGCCTGGTGATTGGTGATCGGGTGTCCCTGTTT	-55.8
>chr5_56327887_56328087_5;>chr5_56456773_56456973_5	CTTGCTCAGTGGGTTAAGGATCCGCCGTTGCCATGAGCTGTGGTGGAGGTTGCAGACGTGGCTTGGATCCCGCGTTGCTGTGTGTGTGGCTGTGGTGTAGGATGGTGGCTACAGCTCTGATTCGACCCCTACCCTGGGAACCTCCATATGCCGTGGGAGCAGCCCTAGAAAAGGCAAAAAGACAAAAAAAAAAAAGAAAGT	-55.8
>chr2_48573221_48573421_7	GTCACAGGTGGAGTCATTAGTTCTCCGAAAGCGGAAGTCCCCGGCCTCAGTTTCCCCAATTGCACTATGAGCTCTGCGTTACACCCCATTCCCACGGAAGGTGGCCTCAGGCCTCAGTCTCCAGAATAGTCCCAGAGGGCTGAGCCCCCACCTCCTTTTCCCTCCTGCGCAGGCCGGAGGCCTGTTTCTTGGTTCGCTCCA	-55.71
>chr13_135343430_135343630_5	AATAAAACAGAAGGGTTTGTGTCTTTCCCCATTATTCTATAAATGAACACCAATGGGTAGTGAAGCAATGGTTTTGCTGTCCAACTTCAGAGGCTGCTGTGGCGGCGGTCTAGTTCTGCATCTGCTCAAAGAACTTGTAAGTTGGGTTTTCATAGCCATTCTGCTGCATCTTGGAGAGGTGGCGCTCCTCCGGGGTCACAG	-55.7
>chr5_76665427_76665627_6	ACAGAAGAGAGCACTGTCGCCCTGTCCCATGTGACCGAAGGCTGGGGTGATAGGTTCCCAGGAGGATGGAGACAGACCCCCCGACCCCCCGAATGTGACTGTTCCCCTTGGAGACCTGCTGCGGACATGGTCTGCAGAATCGGAGTGATCCATAGAAACCAGGTGAACGCTCTGCAATCAAAATGTGCTAAGACTGTTCTT	-55.7
>chr1_294621280_294621480_7	AGGGAATGGAGTTGAATCTCTGTGTGGATCTGGGAAGATCTTGACAAGTTTCTTGCCAGGTAACTCGCCTCCCTCTTTCAGACACGAGGAGGGCAGGATGGGCAGTGGCTTCATCCAGGGTCACATTTGCTGCAAAGACAAGTGGACTATCAAGTTTCTGGCAATGGTTGTAGGCATGGGCCAGAAGGCTCCCATTCTGTC	-55.7
>chr14_44978554_44978754_7	GCTGCTGGGGGAAGTGGGGTGGGAGGTGGCAGTGCGGGGAAGGATGGGTGAGATGACGTGCGGGAAGCGGTTTTGTTTTTCTAGGTACCAGCCTCCAAGTGGGTGAAGCCCAGAGCTCATTCTGGTTCCGGTGCTTTACCTCTGAAGGGCAGCCCCATTTGGGAGTGCCTGGGAGCCTGACGATTGTCTGGGCTGGTGGGG	-55.7
>chr2_3304848_3305048_5	GCTTGCCCTGCTTGCCCTCGATAGACTCGATGAGCGCGGTCTCCTCCCCGCAGATGTAGGCCCCAGCCCCGCGCACCACAAACACGTCAAAATCGTAGCCGGAGCCGCAGGCGTTCTTGCCGATCAGACCAGCCTCATAGGCCTCTCGGATGGCCACCTGTGGGAAAGGGCTGTGAGGGACCGTCCCCGGGAGCCCAGGAA	-55.7
>chr5_20593309_20593509_12	TCTCTGCAACCAGCTTTGACCTAGGGAAAGAGGAGCCAGATTCTTACTCTGGAAATGGTGGGGGGAGTGGGGGCAGGCAAACCTAACCCATACCACATGCATTAGTGCTGGTCATCCTACAGTTGATGAGCAACTCATACACCAGGCAGGGTAAAGGAGCTGTTTAAGGAAGAAGGGGTTACTTTTCATCTTTAAAATCTT	-55.7
>chr1_29179516_29179716_6;>chr1_29194639_29194839_6	TGGCCTTGCTCAATGGGGTAAGGATCCAGCATGCCATGAGCTGTGGGGTAGATTGGAGACGTGGCTCGAATCTGGTGTTGCTGTGGCTGTGGTGTAGGCTGATAGCTACAGCTCTGATTCCATCTCTAGCCTGGGAACCTCCATACGCTGTGGCTACAGCCCTAAAAAGACAAAAAAAAAAAAAAAAAAAGAAAATTTTAT	-55.7
>chr15_34925954_34926154_6	TTGAGTTCCCATCGTAGCTCAGCTGTAATTAACCTGACTGGTATGCCTGAGGACAGGGGTTTGATTCCTGGCCTTGCTCAGTGGGGTTAAGGATCCGGTGTTGCCATGAGCTGTGGATCCCGCATTGCGGGGCCATGGTGTAGGCCAGCAGCTGCAGCTCTGATCCCACCCCTAGCCTGGGAACTGCCATATGCCGCACAT	-55.7
>chr4_92697259_92697459_13	ACTCCCTTTTCCTGCCCCCAGCTTGCAGCCTACTCTAGGCCTGGGAGCCCTCATTCTCTCTCCATATTGGGCCTTGATTTATGCTGAGGGTCAGCTTTTGGCTCCTTTTTCCTGAGACAGTAGAAACAATGCCAGCTCTGTGGCCCCTGCCATGGGGACTGGGAGTGGGGGCTTTGGGTGCCACTGCCTGTGGGTTGCTGG	-55.67
>chr17_27089792_27089992_8;>chr17_27148570_27148770_8	CGTGGACTTGATCCTGGCTCGCTCCCCTCCACAAGGGCTCAGGCAAAGCAGTGCAGCCCCCTCCACATCAGCTCACCACTGGGGGCAGGGGCCTCTGTGAGAAGGACTGGAAGCATCCACTTCCAGGCATCCAGGAGTTCATTGCATCCATGTTAAAGCCTGGTGTAAGTGTGCTGGTTTCCTCACCAGTTGAGTTTGGAT	-55.64
>chr7_60775677_60775877_27	CCTTTATTTACATTTACTCCTAGGAAAAAAATATACAGATCTGATGCCCTGTTGATTCTCAGGTTCAGGGTCTTTATGGAAAAAGGGGAGAGAGGGTAGAGGGCAGTTCTTCAAGGCCATCCATCATCCATCAAGGGCTTCTGCTCATCTGGCCTTGGAGCTGGACTTCCCTGAGAAGGGCCCTGGGCCAGGCCCAGGGTG	-55.61
>chrX_47201584_47201784_7	CTCTGAGCCCGCACCGGTGCTGAATAAACCTTGCTTTTCCATATCTCCGAGTGCTGTTTGTCTCTTTCCATTGCCACAGTTTTTGCGGTTTCCGCAACATTTTTGGTGCGTTGGCCGGGAAGCCGACAACCAAGCTGGCCTCTTGTGCCACCATTGTTGGGGAACCGGGGGAGGCCACGGTTGCCGGCCCGGTGACAGGTG	-55.6
>chr14_47210370_47210570_5	TTTTTCTTGCCATGCAACCTGACATGGAAGATCACACTGCAGAACAGAGAAGGCCGCTCTGCTGGAGTTGGGGTGAGAGGGAGAGGGCAGGACCCTTCCTCACCTCTCGCACCCCAAGGCCCCCTAGGGCTCAATAGGAAAGCCACATGTGGCCTTGCTCCTTTTTCAAGTTTTGTTTTAAAAGATAACCCCAGTAAAAAA	-55.6
>chr2_2338555_2338755_5	AAGGACAGATTGGGGTGCTGCAGCCTGGAGGGGCAGGGAGGCCCCTGTCAGGGATCCCCTGAGGTACATCCAAAACGGAAATTTTCTTTTTGTCTTTTTAGAGCCGCACTGCAGCCCATAGAGTTCCCAGCTAATCGAGCTGTAGCCACCCGGCCTACACCACAGCCACAGCAACGCCAGATCCCAACTGCTTCTGCGACC	-55.6
>chr4_103287737_103287937_14	GACTTTGGGGGCACATCATCCTGAGACGTGCATCTGGACCTTGGGGCACATCATCCTGAGATGTGCATCTGGACCTTGCTCAAATGGTGCAAAAGCTGAAAATTCCCTGGCCGGGAATCGAACCCGGGCCGCGGCGGTGAAAGCGCCGAATCCTAGCCACTAGACCACCAGGGAATTGTGACTGTACTGTTCTGAAGCAGC	-55.6
>chr7_22749149_22749349_23	GGGCAGGGCCAAGAAATGTTTGTTACCAGACCTACTGTTGGTGAACATGCCGCACACCCACCACTCGTTCACGTTAGCCCGCAGGGTCGATGTCATCTTCGTAGTCGTGGCCGAGTGGTTAAGGCGATGGACTTGAAATCCATTGGGGTGTCCCCGCGCAGGTTCGAATCCTGCCGACTACGGTTTTATCAGGAACTCTGC	-55.6
>chr7_24531853_24532053_9	TGGAGATCTGAGCCGCCATGTCCGCCGCGGTCCAGGAGCGCAGGTCCTCGTTCAGGGCGAGGTAATCGGCGCCGTCGTAGGCGTCCTGATCGTACCCGCGGAGGAGGAGCCCGTCTGGTCCCAAGTAGCAGCCAAACATTCTCTGGAGGGTGTGAGACCCTGACCCCGCCCCAAGTCAGCCACGCCCCCGCCGCGACCAAC	-55.6
>chr18_7360139_7360339_7	CACATTGCAGGATGCAAGATCATCATCTGTGAGGATGGGAAGCAGGTGATGAAGGGGTGGACTTGGAAAGAGAGTATCCTTGCAGGCGGCCTTAAGTGTTCACTGAAGGCTCTTGGTCTCGTATTTAATGGGAAACGAGTGAGCTGTGATTGTGTGTTTTTCTCTGGAGTGTGGTGCTGCCCGGGCAAATGCATGGAGAAG	-55.6
>chr9_11997543_11997743_7	CCCCAAAAGAGATGTGAGCTGACAGTCATGTTCTGGGCCCACTCTCAGCTGCAGAAAAGAGTCTATTGTAGGGAGTTCCCATCATGGCTCAGTGGTTAACGAATCTGACTAGGAACCATGAGGATCCTAGTTGGATCCCTGGCCTTGCTCAGTGGGTTAAGGATCTGGCGTTGCTGTGAGCTGTGGTGTAGGCCGATGGCT	-55.6
>chr14_51161117_51161317_5	GGACAGAACACCGAGTCAAGGCCACAGGGTGCAGTGGCAGGAGCGGCAGTTAGAGATAGGGAGGGGATGGGCGAGGGCTCCACACACAACCTAGCGCTAGCGTCTCCTGCCGGCCTCAGCCCTGCAGCATCAGACATTAGAGCACCTGACAGAACAGCGCTTCACGGCACGAGCTCATGAGGGCTCGGAGGCTGAAAGGAC	-55.6
>chr12_20929038_20929238_5;>chr12_21026940_21027140_5	AGAAGGAAAATCCCCCTCGTCTGGACTCGGAAGAGGCGACACCCCAAATCACTCACGAGAAGCGGTCTTGTTGCAAACAGCAAGAGGATTTTTATTTCAAGCGCGCTGGGGCCCACAGTCGTACGCCACGCAGGAGTAGAGGACTGCGGCCCCGAGTGCGGACAGCTTTTATGGGGTTCACAACAAAGCCCGCGCATCAAG	-55.5
>chr7_81502550_81502750_15	AGCAGCTCAACGTCCAGATCACCCAGTGGGTTGGTTCCACCAGTGGAAAGACCTGAGCCAGGGCCAGAGGGGAGGCCCAGGATTCAATAAAGAGACTTGGGCTGTTGGGCAACGGTACGACTATATTTATTGTGCCTGGGAGGCAAGGTGAGGGAGAAACCTCAACAGGCAGAAGGTGGGGAAAGCCTGGAGTCCCCAGTA	-55.5
>chr14_49745940_49746140_22	AGGGGCCGGGGATCTGCATCCTTGGGGGGCACCTGCGGGCCACTCTCAGGACCTTGTCTCCATAACAATCCCTGTCTCTCTCCTGTCATTTTAGGGGTGGATTCTCAGACTGTGATCCAGGAGCCGGCGATGTCAGTGTCTCTTGGAGGGACCGTCACACTCACCTGTGCCTTTAGCTCTGGGTCAGTCACTAGTAGTAAC	-55.5
>chr9_12089923_12090123_5	AGTCATTAGTAATTTCCTAACAAATGCCTGGTCACTGCACGAGTCTCAGTTCAACTGTGTTAGGAACACACTAATAAAATATGACAACCAGGAGTTCCCGTCGTGGCTCAGTGGTTAAGGCATCCGACTAGGAACCATGAGGTTGCAGGTTCGATCCCTGGCCTTGCTCACTGGGTTAAGGATCCGACGTTGCCGTGAGCT	-55.5
>chr6_26106750_26106950_5	ATCACTCCTTGGGAAACAAACCAGAGCCCCAATGCGCCTTTGCTCAGCAAAGCAACGCTTGCCTTTTTCTCCCCTAGCCCTCTGGTCTCCATAGGCCAAAGAGGGTCTGGGCTGCCTCTGGCTCCCTGGGCCCTGCTGCTTTGCTGGTGGTCTCCTAGGTTGAAACACACTCCAAACGTGGTCTACTTCGTGGAGAAGCAG	-55.5
>chr6_122641939_122642139_12	CTTCTCACGTGCCTGACGTCCAGGCTCCGGTGTCCGGGACGGCGAGGCGGTCGTGGGTGAGGCCCTCTTTCTGATCAACTCTGTGATGGCGCGTGGGAAAGGGTACGGGTGGAGGGAGCCGCAGGTGCAAAGGCTTGGAGATCGGGCAGAGCCCCGAGGATTCGGGAAACCTGGGGCCCATCTGATGTCTGCAGTAAATGC	-55.5
>chr13_29125053_29125253_5	CTTGAGGCACATCCCCAGCCATGGAGAAGAGGCTGCAGACTTGTCTTCAGGGCTTGGGGGAAGGTAAGGGGCAGGTTCAAGTCCATACAAAGGACCAGTTTCTAATAGACTGAAGGATCCACTTACAGGGGAGTATAAGCCTTAGCCATGGCGGGCATAGCACAGGGAGGAGCCAAGACTCAGTGGGAGGAGGGCAGTGGA	-55.5
>chr3_44695256_44695456_9	GGAATCAGTGGCACTGGGTTTGAATCTAAGGATTTCAGGTTCTTTTCCCCAATTCCTCATTTTTGTAGTAGGAGTCTCTTGCGTGTACGCTTGAGTCTCCCAGATGCTTTCGAGCCTCAGCTGGGCTCTGCCAGCCTGGTTGCTCAGAGCTGAGTGTGTTGACCCAGGCAGAGTCAGAGTGACGCTGACAATGAGTCCTGG	-55.5
>chr1_253916659_253916859_6	TGTAATTCTTAATGAGTATCCATTATATGCAAAATAATTGAGGTGCTATGGTGATACACTAGAAGAAAAAACACTGTTAAAATTTATATTTAGGGAGTTCCCACTGTGGCCTAATGGAATCTATGGTGTCTCTGCAGTGGCAGGGACGCCAGTTCCATCCCTGGCTGGCTCAGTGAGTTAAGAATTTGGTGTTGCGGCTAT	-55.5
>chr7_45253091_45253291_5	TTCTCTCCATTTCCTTTCTCGTCTGTATACCCCTGCCCCAAGCGGTAGAATCACAGAATCTCAGGTCTGTTCTATTCCCGCAGAAAGGCCTGAACCATTCTGTTGTGAGCCACACGGGAAGTCCGTGCCTGAACCATTCTGGCGTGTTCTCCTTGTGGCTTGCCAGCGGCTGGTTCTCTCTGGGAACCAGGGGGTCAGAGA	-55.5
>chr5_77533914_77534114_6	AGACCCCTGAGACCAGAAAACACATAAGGGACAAGTGGAAAAGAAGTCCGGGGAAACTTAGCTGGGTTACTGCCCAGAAATTTCAGGGTAGGACTCCAAGAAATTGGACTGGAGCATCAGAGCTCCTGAAGGGCTTCTGCCTGTACCTTAAATTCAGAACTGAATGTCACAACTGGCAGGTGACAAGGGAGGGCCAAAGAG	-55.46
>chr1_212292438_212292638_5	AATCAGTGGTGGGAACGACAAACAAGGATTCCCCATGAAGCAGGGTGTCTTGACCCATGGCCGAGTCCGCCTGCTACTGAGTAAGGGGCATTCCTGTTACAGACCAAGGAGGACTGGAGAAAGAAAGCGCAAATCAGTTCGGGGTTGCATTGTGGATGCCAATCTAAGTGTTCTCAATTTGGTCATCGTAAAAAAAGGTGA	-55.46
>chr6_26074173_26074373_5	GACTCTCCTCAGGGAACAAACCAGAGCCCCAATGCGCCTTTGCTCTGCAAAGCAACGCTTGCCTTTTTCTCCCCTAGCCCTCTGGTCTCCATAGGCCAAAGAGGGTCTGGGCTGCCTCTGGCTCCTTGGGCCCTGCTGCTTTGCTGGTGGTCTCCTGAGATTGAATCCCACTCCAAACGTGTTCTCCTTCGTGGAGAAGCA	-55.44
>chr6_26114428_26114628_5	GACTCTCTTCAGGGAACAAACCAGAGCCCCAATGCGCCTTTGCTCTGCAAAGCAACGCTTGCCTTTTTCTCCCCTAGCCCTCTGGTCTCCATAGGCCAAAGAGGGTCTGGGCTGCCTCTGGCTCCTTGGGCCCTGCTGCTTTGCTGGTGGTCTCCTGAGCTTGAATCCCACTCCAAACGTGTTCTCCTTCGTGGAGAAGCA	-55.44
>chr7_60790117_60790317_24	GGAGTCCCCCACGCCCCGCAGGACCACCATGTGCCCCTGGGTGGTGTAGTTGAGCTTCTTGCTATGGATGATGATGACATCGGTGGGCTCCTGGCAGATGAAGCGGACGATGCTTTTGCCCTTGAAGATGTACAGGCCATCCGCGTTGGGAGTGAGGTAGGGTCTCAGCGTCACGTTGTAGGAATCAGGCAACAGCGTTGT	-55.41
>chr12_32536852_32537052_5	ATTTCTCCCTGAAGATACCTGTTCCTCCCCAGAGTCATGCCCATGAGTCAGGGGCGTGAGCTATGGGCAGTGCCAGGCAGCTGTGAGCCTGCATGGAGAGCAGCCCCACACCCCGGGAAAATGGAAGACCTGAACCCTCTACTCCCATTGGAGGCTGAAGACGATGAGAGCCTGAAGTTTCCACACGTCCTGGTAAGTCAG	-55.4
>chr1_78610003_78610203_5	CTCATTCTCAGAAATAGCTTCTGTCCTGTTTGGAAAATGGTCTGTTTTGCTGCTGGGCATGGCCCAGGGTGGGGAGGGGTGCTTTCCTTCCAGAGTCTGGGGAGGAGCCTGAACCATCAGGAATTACATTCTGAAGTAATTTGGTATCACGTGAACCCTGGTGCTTAGGCTTCAGCTTCTTTAGGGGACTGTCTGGGATCA	-55.4
>chr1_94579918_94580118_11	AAAGCCTTTTCATGCCAAATCAGCCTTCTCCGCAAAGGAGAACACGTTTGGATTTGATTTCCATCTGTGGACACCACCAGCCTAGCAGCAGTGCCCACGGAGCCAGAGGCAGCCCAGACCCTCCTTGGCCCTATGGGGAGCCTAGGGCTAGGTGAGAACTAGGCAAGCGCTGCGATCCTGAGCCAAGACGCATTGGGGCTG	-55.4
>chr7_24103055_24103255_20;>chr7_24111214_24111414_20	ATATCTTCATGCCAGCAGTTGCAGGTTCTCAAAAGCAAGGCCGGGCGATAGTGCCATTCAATTGTCTTCCGTAAAGAGGGAAGGTGTTGGCTGGCCGTGGGGGGGTGTAGCTCAGTGGTAGAGCGCGTGCTTTGCATGCACGAGGCCCCGGGTTCAATCCCCGGCACCTCCAGCCTAGAGGCGGCCCTCCTCTCCCTCTGG	-55.4
>chr6_25958511_25958711_5	ATCACTCCTCGGGAAACAAACCAGAGCCCCAATGCGCCTTTGCTCAGCAAAGCAACGCTTGCCTTTTTCTCCCCTAGCCCTCTGGTCTCCATAGGCCAAAGAGGGTCTGGGCTGCCTCTGGCTCCCTGGGCCCTGCTGCTTTGCTGGTGGTCTCCTAGGTTGAAACACACTCCAAACGTGGTCTACTTCGTGGAGAAGCAG	-55.4
>chr6_37835452_37835652_6	CCCCTCCAACCCTAACTGGAGGACAACGTCAAGCCCCACCCCTTCAGCTCGGAGCCTACAGGTGCCGCTGGGAGTGGAGTCTCCTATGCCACTGCAGCGCCCACCTCGTCCAGCCGCCTGTCTGTGCCCAAGGAGATGAGGTTGCTGAATTCCTTTTCCAAGAGTTGCCGGGCCTGAGGAGGAGAGGTGGAAGAGGGGTCG	-55.4
>chrX_12333189_12333389_23	GAACCATGAGGTTGCGGGTTCGGTCCCTGCCCTTGCTCAGTGGGTTAAGGATCCGGCATTGCCGTGAGCTGTGGTGTAGGTTGCAGACGCGGCTCAGATCCCGCGTTGCTGTGGCTCTGGCGTAGGCATCCATAGATTGCTTTGGGTAGTATGGCTGTTTTTGCAATATTAATTTTTCCAACCCAGGAGCATGGAATATCT	-55.4
>chr9_117584177_117584377_6	TTTTAACCCTGATTCACAGTAAAAAGAAAAGATACATTTTGCATGTGATTCAGTATACACATGCACATATTTAAAACAAATTTCAGGAGTTCCCGCTGCGGCACAGTGGAAATGGATCCGACTAGTATCCATGAGGATACCGGTTTGATCCCTGCCCTCGCTCAGTGGGTGGGGGATCTGGGATCTGTGTTTCCGTGAGCT	-55.4
>chr9_132099869_132100069_22	GCACCTGGATGCAGAGTCTGGGCTAACTCTTGCCGCCCGGGGACTGGGCATTCCCTCAAGAAAGGTACATACTATCTTTCCCTCCAAGAGATGTCTCCTGGGTGTCTAGAGTGGCTCCCGCGTTGTCATGAGCTCCAAAATCCCGGGAGTTCTCAAAGTCTGACATGCTGATGTCTGTCCTGTAGCTTCTGATTGAAATCC	-55.4
>chr9_55314617_55314817_8	TGCCTGACACCATGAAGGTAAGGGGGCCAGAGGTTTACCCTGTCCATCCGGTTGCGGTGCCGGATTTCCAGCTGCTCCTTGGCCTTCTGGAAGCGCGCATGCTCGTTGTCATCTGCAGAGGTCTCGAAATACACATCGACATCATTGGTTGGCAGAGGAGTTGGGGGAACTGAAATAAAACGACGAGAGGGTTCTCCCTGG	-55.37
>chr15_131999999_132000199_5	TCATGATAAAAAAAACCTCTCCACAGGGAGTTCCTCTTGTGGCTCAGTGGGTTACAGACCCGGCTATGCGGTCCGATCCCTGGCCTCGCTCAGTGGGTTAAGGATCCGGCATTGCCGTGAGCTGTAGATCCTGCGTGGCTGTGGTGTAGGCCGGCAGCTGCAGCTCTGATTCGACCCCTCGCCCGGGAACCTCCATATGCT	-55.35
>chr10_60226237_60226437_6	CTCAAGCACCGTGGGCAGCCTTTGCCACGAGACGAGTGCTGCTGGGAGCCGCTGGGAGCCGTCGAAAAGCCGAGGGGGTTGGAGGGGGAAGCCCACTGCCAGAATTTCGGTTGGGATCCTCTGGTGTTTGCAGTCATTTCTGTAGGGAAGATGCTGGATTTGCCTGTCTGAGGGCAGAGAAGCGGGAAGGGCAGCCTTAGA	-55.32
>chr14_77516715_77516915_5	CTTAACCCTCCTCACTAACCAGGTTCCAATGCTCTTGGGGGGACCATGCTGTCCTGGGGGACAGGTGCAGTAGCCCCTCTCTCCACCCACTGAGCCCACTTATGCATCACAGACCTGTCCCTGTGCCCTCTGATCTTTGGCCCCAGGCCGTGCAATCAGCCTCCACCAGGGCAAAGAGGGGACTGTTGCCCCCACCCTCAG	-55.3
>chr13_144762975_144763175_7	ACTTCAAACCAAGAGCAGAGGGGCTGAGATATAATCCTGTCCTACGAGGAAGGACCAAGGATGCGGCTTCACACCAGCTTACTTTTCTTGGCTTTTTAGGGATGCACCTGCGGCATATGGAAGTTTCCAGGCCAGGGGTCAAGTCGGAGCAGCAGCTGCCGGCCTACAGGCAACCCGAGGCACGTCTGCGACCGACACCAT	-55.3
>chr6_26113426_26113626_5	ATCACTCCTCGGGAAACAAACCACAGCCCCAATGCGCCTTTGCTCAGCAAAGCAACGCTTGCCTTTTTCTCCCCTAGCCCTCTGGTCTCCATAGGCCAAAGAGGGTCTGGGCTGCCTCTGGCTCCCTGGGCCCTGATGCTTTGCTGGTGGTCTCCTAGGTTCAAACACACTCCAAACGTGGTCTCCTTCGTGGAGGAGCAG	-55.3
>chr10_8896752_8896952_6	GAAGCAAAACCAGGCTTGAGTCAGAGCAGGTGATGGAAAAATGAGAGGAGCTTAGGACGGAGAACCCGGAGACCCCAGGTGGGCTCCCTCCATGGAGCGTGGTGCACAGAGTCGTACGTGACTTGGGGGAACATGTGTGGGTCATCTCTGGACCCAGGGCACACAGGGGGCTCGCGCTGGATTGAGCGCTACACCTGCCTT	-55.3
>chr12_6069795_6069995_6	GAAGTGAAATTGAAATTTGCAATTTTGGGAGTTCCCTTCATGGCTCGGAGTTAACGTGTCCAACTAGGATCCATGAGGATGCGGGTTCCGTCCCAGACCTTGCTCAGTGGATTAAGGATCTGGCATCACCATGAGCTGTGGTGTAGGTCATAGGCACGGCTTGGATCCCACATTGCTGTGGCTGTGGCGGAGGCTGGTGGC	-55.3
>chr1_120828933_120829133_8	GGGCCTCAGTGAGGAGGTGAATTCCAGCTGAGAATTCAAGGATGAGTACAAACTGGTGCAAGTGTGGAAGAGGTAGTGAGAAGGAGAAGAGACAGACGGCGTGCGCGCACACGCGCGCGCACACACACACACATGCACACACACACCAGTGCTGTTTTCACATCTCTAACTTGGGCTGGGGGTGGGCCCTCTCTTCTGCCT	-55.3
>chr4_112638220_112638420_5	TAGGGCCACACCCGCGGCATATGGAGGTTCCCAGGCTAGGGGTCTAATTGTCTAATTGGAGCTGTAGCCGCCAGCCTTCGCCAGAGCCACAGCAACTCAAGATCCACAGCTCACGGCAACGCCAGATCCTTAACCCACTGAGCAAGGCCAGGGATCGAACTCCCGAAACCTCATGGTTCCTAGTCGGATTCGTTAACCACT	-55.3
>chr4_93948646_93948846_5	CCGGGTTATTGGGGCTGGGGTGGTGGGGGGGAAGCCCGAGAAAAAGAGAAGAGGCTTGGCGGGGAGAGGGGCATGGGGCGAGCAACCCCCACCCCTCAGTTTTGGTCCCAGGGAAAAAAGTCCATTGGTCCAGTTCTGGTGGGTCTGGAGAAAGGAATGTATTAGTAAAGCACAGGGGAGAGGCCACCGCCGGGCACCCCA	-55.26
>chr7_65874617_65874817_6	ACCATTTCTTGGGCTGCTCCTGCGGCATATGGAGGTTCCCAGGCTAGGGGTCTAATCGAAGCTGCAGCCACCGGCCTACACCAGAGCCACAGTAACGTGGGATCCTACACCACAGCTCACGGCAACGCCAGATCCTTAACCCACTGAGCAAGGCCAGGGATCGAACCCGCAACCTCATGGTTCCTAGTCGGATTTGTTAAC	-55.24
>chr17_44987382_44987582_6	AAGCTCCACATCATAAAGCATCATCATAAAGTCATCTTGACTTGGATGTGGACTTCTTTTCCAATCTTGCAAACCTAGATGGTGACAAGGTATTGTCTCTGCTTACCTTCTCCAGCCCCAGAATCTGGGGGGTCCAGGGAGTGTCTGGCAGACAAAGCTTGAAGGGGATGATGCAATATCAAATTCAACTGGGAAACCAGA	-55.23
>chr12_41130316_41130516_10	AGAATCTGAAAAGTAAAAGATACCATCGGGGACGAAAGGGATGGCACAGAGGAGGGCGCCAGAGCCCCCACGACCAAGTCCGACCTCTAGTCCCAGGCACGGACGGGGTTCGAACCCGCGATCTTCGGTTTACGAGACCGACGCCTTACCACTTGGCCACCGCGCCTGACAGCCGAGGGAGCACTGGAAGCTCTCAGTGGA	-55.2
>chr12_5618690_5618890_37	ATAGTCTCCCCGTCAGTGGATGGAATTGGGGAGGGGAGGAAGGACATACTAGTAAAATATAAATCCTGAGATGAATAAGCAAGGTGGAGCCCCAGGGAGCTCCCTGGTGGTCTAGTGGTTAGGATTCGGCGCTTTCACTGCTGCAGCCTGGGTTCAATCCCCAGTCTGGGACCCAAGATGGCACATCAAGCTGCTGCTTGC	-55.2
>chr3_53685559_53685759_7	CCTGACTCATATCTATGAGGACGTGGGTTCGATCCCTGGCCTCGCTCAGTGGGTTAAGCAGATGCGGCTCAGATCTGGCGTTGTTGTGGCTGTGGTGTAGGATGGTGGCTACAGCTCCGATTGGACCCCTAGCCAGGGATGCTCCATATGCCACAGGTGTGGCCCTAAAAAAATAAAGAAAGATTCTGTTCTAATAGCACA	-55.2
>chr8_96121041_96121241_22	CGGTAGCCTGAAATCTCTCCAGTTTCCACTTTCATCTTCACTGGCAGGGCAGACCCCCTGGTCCTGTGGAGGGCTCGAAGTGGGAGGAAGGTGGGACGGAGACTGGGTTGTGCCCTGTCCACCGTCCTTAGAGTCACATGATCTGGTCAAGCCCACAGAAAGTCCTACTATTAATCCGACAGCCACTACCGCTGCACAGAT	-55.2
>chr2_131989173_131989373_5	CTCATTACCTTCCGGGAAAAGTATGGATTCCTCTTTGGCGTGGTACCCTCAGCTCATCCTTGGAAAACTCAGCAACTTGCCACTTCTCCTCAGGTGAAGGAAGAGGACTGAGACCATCAGCTTTTGCTGTGGGGTCTCCTCAGTCTCTTCTTGGGTCTGGTCAGTTCCCAGCAGCAGCGGACCCCTGGCACCCCAGTGGCC	-55.2
>chr7_31785307_31785507_31	GATACCTGAGGGTTATTAAGACCTCCCTAATCATTCACATTCAACTTGCTGAGAAGTGGGGGGAAATGCAGAGGTCATGGAAAGATTTTAGAAAATTGGACCTTGAGAGCTTGTTTGGAGGTTCTAGCAGGGGAGTGCAGCTACTCGTATACCCTTGACCAAAGAACGGTCCTCCTCTATCGGGGATGGTCGTCCTCTTCG	-55.2
>chr18_41746925_41747125_5	GGGGGTCTGTGGATAGAATGCTGAGGTTCTAAACTCCTCTTTAGAAAAACAGGCACAAGCTTTGACTGCCTGACCTGCTGCCCAGGAGAGGCCCCTGAGAGAGCTGCTGGCTGCAGCATCCGCTGCCTAATTGGCACTTGGCCTCTTAAAAATAAAATCTTTCAGAGTATACCCAAGGTGGTTGGCTTTTAAACTCGTCTG	-55.2
>chr15_100623292_100623492_5	CCCACTGAGCAAGGGCAGGGATTGAACCTGCAACCTGCTGAGGATTTATATTTAAATAGACAGTCAGGAGTTCTTATTGTAGTGCAGCAGAAACGAATCCAACTAGTATCCATGAGGATGTGGATCGATCCCTGTCCTCACTCAGTGGATTGGGGATCTGGTGTTGCTGTGAGTTGTGTAGGTTGCAGAGAGGGCGGGGAT	-55.2
>chr18_3018219_3018419_5	CCTCCTCCCTCCCACGGTCATCGCCTGCTCACCTGGGAGGAACGAGCACATGCACTCGAGCCTCCCAAAACAATCCCTGATGCGCCCGAGACAGAATTAAGAGTCTCAGAGTCCCTGCTGTGGCGCAATGGAATCTGTGGTGTCTCTGGAGCTCAGGGATGCAGGTTCAATACCTGGCCAGGCACAGTGGGTTAAGTACCC	-55.2
>chr4_94529414_94529614_5;>chr4_94661650_94661850_5	GGCTTCACCACCACATAGCCCCTGGCTTTGTAAGTCAGGGCCTGCCAAGTCAAGATGTTGCCAGGGTAACATGAGGTACACATGTTCTTCAGGGGGAGCACACGGTTCCACAGGGACACATCCCAGATCTCCCCAACAAAGGACTGTTTGGCATCAAAACCTCCCCCAAAGGAATCCTGCTCCTGTCCCAGGATGATGCTC	-55.2
>chr1_154274848_154275048_13	TCTGGGCTTCCCATTGTGGTTTGGCAGGTTAAGAACCCAGCACAGTGTCGGTGGGAATATGGGTTTGATCCCTGGCCTTGCACAGTGGGTTAAAAGAGTCTAGCATTGCTGTGGCTGTGGTGTAGGCATCAGCTGTGGCTCCAATTCAACCCCTAACCCAGGAACTTCCATATGCCTCAAGTGTGGCTTAAAAAAAAAAAA	-55.2
>chr10_16831597_16831797_7	GTGACACCTTAGTTTGGACCGTAGATTGGAGTTCTGGGCCCCAGCTCCCGGGCTGGCTTCCCGTCTGAGCCCGGCCGACTCACCTGGCAGCGGCACACGATGTCGGCGTCTTGCGCCAGCAGATCCACCACCTTCCCCTTGCCTTCGTCGCCCCATTGCGCGCCGAGCACCACCGTCACCCGGTTGCCTCCAGGCCGCGCC	-55.19
>chr2_3504148_3504348_6	TGGGCAGTTCAGTGGCCTGAATCCTGGAGGCCGGCCCATCACCCCACCCCGCAACTCCGCCAAAGCCAAGAAATAGCCTCCATGTGCCCGCCCTCTATCCCAGATGGTGGATTGTACAGAAATCACATGGCCACAGGGGGGGTCACACTGGCCCCCAGGCCCACTTGTCATGGGGAACACGGAGCCTTGGTGTATTTTTCT	-55.16
>chr7_22883241_22883441_7	TGTTTAGGAAAGCAACTAACGTACTAGGGAAAGTCCCTGGCCAAACTTTGCTACCTGAAAAACAGTGCGACTTCAAAAGCACAGCTCCTTTTGTTGCTAAAGTAGGTGGCTCTGAAAAGAGCCTTTGGTTTGGGAAGGTCTGAGTTACAAAGGACACCAAACCTCTACTTGCCCTTAGGCTTGTGGTGGCTCTCAGTTTTC	-55.16
>chr6_32697811_32698011_26	CAGTGGCCCAACCACACACTGAAGTGGAGTCTCTCATAGAACTGACACAGCGAAAGTGATGAGACACACTGTGAGAGGAAGAAAGCAAGATGTAAGGAGTTCCCTGGTGGTCTAGTGGTTAGGATTCGGCACCTTCACTGCTGCAGCCGGGTTCAATCCCTTGTCTGGGAACTGAGATCCCAGAAAGAGAAAGAAAGAGAA	-55.12
>chr15_29171336_29171536_86	AAGGTTTAAATGGGGTGAGACATACTCAATTTGATTTGCAGAAAGTGGAAACGCTCTGACAGATATTTCCAACCTGAGAAGGCAGCGGAAGAAAAGCAATCGTGTTCCCATACCGGGAGTCGAACCCGGGCCGCCTGGGTGAAAACCAGGAATCCTAACCGCTAGACCATATGGGAACTGCTGAAAGTGCGTTTCCTCGTT	-55.1
>chr7_60785134_60785334_48	ACTCGAACGCTGAGGAGCGGGTGACGTTGGATTCGGAGTCGAGGAGGAAGTGCTTCTGTGAGATGTTTCCTGTCTTGGTGTCCACGGTGATGACGGGGAAGCCCATCTGCAGGGTCCATCGATCCATGATGGCTCTCACAGTGTCTGGCAGCCTGATGGACGTCTGAGCATCCACAGCCTTGGGTAGAGTGAGATAGCGCA	-55.1
>chr2_108282070_108282270_5	AGAGACATGAGAGGTATAGAATAAGTGGGAGGCCCCCTGCATCCCGTCCCGTGGTCTCCCCGCGAGGGGCGGCGCGGGGCGGGGGTCCACCCGCCTTGTGGGCCGCCGGTGAAATACCACTACTCTGATCTGATCAGAAAAGGAATACAAAAACACGATACCTTTTAAAATTGCACCTCACAAAATCAAATACCTCGGAAT	-55.1
>chr6_3893569_3893769_7	AGCTGGGGTTGCTGCGGTATTTATCACTGACTTCCACCTGTTGAGAGTGACCCCAGGGAGTTAACTTCCCACATTTCCAGTGTTGTGGAAACCACAACGTTTTTGGTGCGTTGGCCGGGAAGCCGACAACCAGGGCTGCTAATCAGGCACCCAGCATTGCTTGTCAGTTCTGCTTCTGTAACTTTGCTTGCTCAGTTTCTT	-55.1
>chrX_57344611_57344811_5	CAGATTGTTTCTTCTGCCTAGGTAACCTATGCATGGTGACTGGAGGTGCTAACCTGGGAAGAATTGGTGTGATCACCAACAGGGAGAGACATCCTGGTTCTTTCGATGTAGTCCATGTGAAAGATGCCAATGGCAACAGCTTCGCCACCCGGCTCTCCAACATTTTCGTTATTGGCAAAGTAAGTCTGGGTTCCCTTTCCT	-55.1
>chr10_24030656_24030856_5	CAGCGAACAACGGAAAGCACACAAAAGCATAGGAATGGGGAAACGTAAAGGCAATTATGTACAAATGCACAATGTGGATGGAGTTCCCGCTGGGGTGCAAGGGGATCGGCGGCGGCATCTCTGCAGCACCAGGATGCAGGTGTGGTCCCTGGCCCAACACACTGGGTTAAAGGATCCAGTGTTGCCACAGCTGGGGCACAG	-55.1
>chr4_87505_87705_5;>chr4_334856_335056_5	CCCCCCCCGACCCTGCTCATGCCTACATAACCTGCAGGACATCATCCACGACCCGGGCCGCGGTGCGCCTCTGGCCAAGGTGGTCTTCCGGGATCCGTACCGTTTTAAGAAGCGGACGGAGCTGTTCATCGCCGCCGAGGGGATCCACACTGGCCAGTTCGTGTACTGTGGCAAGAAGGGTAAGTCTCGCGCCTGGGATGC	-55.1
>chr7_34301612_34301812_23	CCTCCTGAAGTGGGGCCTGAGCTTACGCGCGGCCAGCGGGCAGACGGTGTTAATCAGGGTCCCCTCCTTTCACACCACCTCCCCAGGCATGCCGCTCATCTACTGGTTCTCCCGCCGCATGACCCTGTGGGGAAGCATCTCCTTCAACCTGGCGGTTTTTATCAACATCATCATTGCTTTCTTCTACCCCTATGTGGAGGG	-55.1
[truncated: 8,384 more rows]

## Sheet: sensitive
seq-id	seq	free-e
[truncated: 7,457 more rows]
