# Supplementary material for: Analysis of Differential miRNA Expression in the Duodenum of Escherichia coli F18-Sensitive and -Resistant Weaned Piglets
Source: PLoS One. 2012 Aug 24;7(8):e43741. doi: 10.1371/journal.pone.0043741 (PMC3427155; doi:10.1371/journal.pone.0043741)
Supplement: Table S6 — The correspondent target gene from human gene bank for different miRNAs (26232). (XLS) [file pone.0043741.s010.xls]

## Sheet: Sheet1
microRNA	style	gene id	symbol
hsa-miR-99a	up	107	ADCY1
hsa-miR-99a	up	11176	BAZ2A
hsa-miR-99a	up	659	BMPR2
hsa-miR-99a	up	55435	C4orf16
hsa-miR-99a	up	64793	CCDC21
hsa-miR-99a	up	5010	CLDN11
hsa-miR-99a	up	10217	CTDSPL
hsa-miR-99a	up	56603	CYP26B1
hsa-miR-99a	up	27161	EIF2C2
hsa-miR-99a	up	54749	EPDR1
hsa-miR-99a	up	51029	FAM152A
hsa-miR-99a	up	2261	FGFR3
hsa-miR-99a	up	2289	FKBP5
hsa-miR-99a	up	2475	FRAP1
hsa-miR-99a	up	7855	FZD5
hsa-miR-99a	up	8325	FZD8
hsa-miR-99a	up	29841	GRHL1
hsa-miR-99a	up	3198	HOXA1
hsa-miR-99a	up	9956	HS3ST2
hsa-miR-99a	up	9953	HS3ST3B1
hsa-miR-99a	up	23463	ICMT
hsa-miR-99a	up	3480	IGF1R
hsa-miR-99a	up	84541	KBTBD8
hsa-miR-99a	up	4154	MBNL1
hsa-miR-99a	up	8897	MTMR3
hsa-miR-99a	up	10482	NXF1
hsa-miR-99a	up	51050	PI15
hsa-miR-99a	up	8541	PPFIA3
hsa-miR-99a	up	5500	PPP1CB
hsa-miR-99a	up	5530	PPP3CA
hsa-miR-99a	up	55225	RAVER2
hsa-miR-99a	up	23446	SLC44A1
hsa-miR-99a	up	8467	SMARCA5
hsa-miR-99a	up	6602	SMARCD1
hsa-miR-99a	up	83591	THAP2
hsa-miR-99a	up	10221	TRIB1
hsa-miR-99a	up	28951	TRIB2
hsa-miR-99a	up	22996	TTC39A
hsa-miR-99a	up	51341	ZBTB7A
hsa-miR-99a	up	23140	ZZEF1
hsa-miR-92a	up	54715	A2BP1
hsa-miR-92a	up	22848	AAK1
hsa-miR-92a	up	9625	AATK
hsa-miR-92a	up	10061	ABCF2
hsa-miR-92a	up	64137	ABCG4
hsa-miR-92a	up	84945	ABHD13
hsa-miR-92a	up	27	ABL2
hsa-miR-92a	up	51	ACOX1
hsa-miR-92a	up	70	ACTC1
hsa-miR-92a	up	102	ADAM10
hsa-miR-92a	up	8728	ADAM19
hsa-miR-92a	up	8745	ADAM23
hsa-miR-92a	up	56999	ADAMTS9
hsa-miR-92a	up	92949	ADAMTSL1
hsa-miR-92a	up	57188	ADAMTSL3
hsa-miR-92a	up	109	ADCY3
hsa-miR-92a	up	133	ADM
hsa-miR-92a	up	84890	ADO
hsa-miR-92a	up	153	ADRB1
hsa-miR-92a	up	4299	AFF1
hsa-miR-92a	up	3899	AFF3
hsa-miR-92a	up	27125	AFF4
hsa-miR-92a	up	10768	AHCYL1
hsa-miR-92a	up	84883	AIFM2
hsa-miR-92a	up	57538	ALPK3
hsa-miR-92a	up	150864	ALS2CR13
hsa-miR-92a	up	23452	ANGPTL2
hsa-miR-92a	up	54467	ANKIB1
hsa-miR-92a	up	81573	ANKRD13C
hsa-miR-92a	up	81611	ANP32E
hsa-miR-92a	up	26060	APPL1
hsa-miR-92a	up	359	AQP2
hsa-miR-92a	up	375	ARF1
hsa-miR-92a	up	10564	ARFGEF2
hsa-miR-92a	up	9411	ARHGAP29
hsa-miR-92a	up	9639	ARHGEF10
hsa-miR-92a	up	9828	ARHGEF17
hsa-miR-92a	up	57492	ARID1B
hsa-miR-92a	up	84159	ARID5B
hsa-miR-92a	up	55156	ARMC1
hsa-miR-92a	up	10776	ARPP-19
hsa-miR-92a	up	57561	ARRDC3
hsa-miR-92a	up	91947	ARRDC4
hsa-miR-92a	up	140460	ASB7
hsa-miR-92a	up	23250	ATP11A
hsa-miR-92a	up	286410	ATP11C
hsa-miR-92a	up	488	ATP2A2
hsa-miR-92a	up	493	ATP2B4
hsa-miR-92a	up	526	ATP6V1B2
hsa-miR-92a	up	5205	ATP8B1
hsa-miR-92a	up	546	ATRX
hsa-miR-92a	up	6310	ATXN1
hsa-miR-92a	up	4287	ATXN3
hsa-miR-92a	up	6790	AURKA
hsa-miR-92a	up	558	AXL
hsa-miR-92a	up	51582	AZIN1
hsa-miR-92a	up	8707	B3GALT2
hsa-miR-92a	up	57597	BAHCC1
hsa-miR-92a	up	577	BAI3
hsa-miR-92a	up	11176	BAZ2A
hsa-miR-92a	up	29994	BAZ2B
hsa-miR-92a	up	587	BCAT2
hsa-miR-92a	up	53335	BCL11A
hsa-miR-92a	up	64919	BCL11B
hsa-miR-92a	up	10018	BCL2L11
hsa-miR-92a	up	659	BMPR2
hsa-miR-92a	up	55108	BSDC1
hsa-miR-92a	up	8927	BSN
hsa-miR-92a	up	84464	BTBD12
hsa-miR-92a	up	7832	BTG2
hsa-miR-92a	up	55088	C10orf118
hsa-miR-92a	up	53838	C11orf24
hsa-miR-92a	up	79018	C17orf39
hsa-miR-92a	up	753	C18orf1
hsa-miR-92a	up	147339	C18orf25
hsa-miR-92a	up	51526	C20orf111
hsa-miR-92a	up	25943	C20orf194
hsa-miR-92a	up	79953	C20orf39
hsa-miR-92a	up	94104	C21orf66
hsa-miR-92a	up	54149	C21orf91
hsa-miR-92a	up	55435	C4orf16
hsa-miR-92a	up	90355	C5orf30
hsa-miR-92a	up	81688	C6orf62
hsa-miR-92a	up	286343	C9orf150
hsa-miR-92a	up	775	CACNA1C
hsa-miR-92a	up	8912	CACNA1H
hsa-miR-92a	up	8911	CACNA1I
hsa-miR-92a	up	808	CALM3
hsa-miR-92a	up	83698	CALN1
hsa-miR-92a	up	815	CAMK2A
hsa-miR-92a	up	10645	CAMKK2
hsa-miR-92a	up	57524	CASKIN1
hsa-miR-92a	up	863	CBFA2T3
hsa-miR-92a	up	140689	CBLN4
hsa-miR-92a	up	196441	CCDC131
hsa-miR-92a	up	892	CCNC
hsa-miR-92a	up	79616	CCNJL
hsa-miR-92a	up	908	CCT6A
hsa-miR-92a	up	23607	CD2AP
hsa-miR-92a	up	969	CD69
hsa-miR-92a	up	996	CDC27
hsa-miR-92a	up	998	CDC42
hsa-miR-92a	up	8476	CDC42BPA
hsa-miR-92a	up	10435	CDC42EP2
hsa-miR-92a	up	55536	CDCA7L
hsa-miR-92a	up	8851	CDK5R1
hsa-miR-92a	up	1021	CDK6
hsa-miR-92a	up	1028	CDKN1C
hsa-miR-92a	up	1050	CEBPA
hsa-miR-92a	up	116987	CENTG2
hsa-miR-92a	up	9857	CEP350
hsa-miR-92a	up	80205	CHD9
hsa-miR-92a	up	1113	CHGA
hsa-miR-92a	up	91782	CHMP7
hsa-miR-92a	up	1129	CHRM2
hsa-miR-92a	up	1133	CHRM5
hsa-miR-92a	up	8534	CHST1
hsa-miR-92a	up	56548	CHST7
hsa-miR-92a	up	23152	CIC
hsa-miR-92a	up	5010	CLDN11
hsa-miR-92a	up	23274	CLEC16A
hsa-miR-92a	up	1047	CLGN
hsa-miR-92a	up	79745	CLIP4
hsa-miR-92a	up	10175	CNIH
hsa-miR-92a	up	26504	CNNM4
hsa-miR-92a	up	4848	CNOT2
hsa-miR-92a	up	1268	CNR1
hsa-miR-92a	up	152330	CNTN4
hsa-miR-92a	up	83548	COG3
hsa-miR-92a	up	1310	COL19A1
hsa-miR-92a	up	1278	COL1A2
hsa-miR-92a	up	1289	COL5A1
hsa-miR-92a	up	9318	COPS2
hsa-miR-92a	up	64506	CPEB1
hsa-miR-92a	up	132864	CPEB2
hsa-miR-92a	up	22849	CPEB3
hsa-miR-92a	up	80315	CPEB4
hsa-miR-92a	up	10815	CPLX1
hsa-miR-92a	up	10814	CPLX2
hsa-miR-92a	up	64764	CREB3L2
hsa-miR-92a	up	56253	CRTAM
hsa-miR-92a	up	64478	CSMD1
hsa-miR-92a	up	114788	CSMD3
hsa-miR-92a	up	56998	CTNNBIP1
hsa-miR-92a	up	10659	CUGBP2
hsa-miR-92a	up	8452	CUL3
hsa-miR-92a	up	6374	CXCL5
hsa-miR-92a	up	51523	CXXC5
hsa-miR-92a	up	27065	D4S234E
hsa-miR-92a	up	153090	DAB2IP
hsa-miR-92a	up	51339	DACT1
hsa-miR-92a	up	1629	DBT
hsa-miR-92a	up	166614	DCLK2
hsa-miR-92a	up	55802	DCP1A
hsa-miR-92a	up	167227	DCP2
hsa-miR-92a	up	1641	DCX
hsa-miR-92a	up	54541	DDIT4
hsa-miR-92a	up	1654	DDX3X
hsa-miR-92a	up	8653	DDX3Y
hsa-miR-92a	up	9909	DENND4B
hsa-miR-92a	up	27122	DKK3
hsa-miR-92a	up	9231	DLG5
hsa-miR-92a	up	9228	DLGAP2
hsa-miR-92a	up	1657	DMXL1
hsa-miR-92a	up	54788	DNAJB12
hsa-miR-92a	up	4189	DNAJB9
hsa-miR-92a	up	84277	DNAJC30
hsa-miR-92a	up	80005	DOCK5
hsa-miR-92a	up	23348	DOCK9
hsa-miR-92a	up	57628	DPP10
hsa-miR-92a	up	1824	DSC2
hsa-miR-92a	up	57453	DSCAML1
hsa-miR-92a	up	113878	DTX2
hsa-miR-92a	up	54920	DUS2L
hsa-miR-92a	up	11221	DUSP10
hsa-miR-92a	up	1847	DUSP5
hsa-miR-92a	up	6990	DYNLT3
hsa-miR-92a	up	8445	DYRK2
hsa-miR-92a	up	1871	E2F3
hsa-miR-92a	up	9695	EDEM1
hsa-miR-92a	up	80267	EDEM3
hsa-miR-92a	up	1910	EDNRB
hsa-miR-92a	up	23167	EFR3A
hsa-miR-92a	up	192669	EIF2C3
hsa-miR-92a	up	1982	EIF4G2
hsa-miR-92a	up	114794	ELFN2
hsa-miR-92a	up	6785	ELOVL4
hsa-miR-92a	up	2020	EN2
hsa-miR-92a	up	8320	EOMES
hsa-miR-92a	up	2046	EPHA8
hsa-miR-92a	up	2059	EPS8
hsa-miR-92a	up	51290	ERGIC2
hsa-miR-92a	up	7813	EVI5
hsa-miR-92a	up	10640	EXOC5
hsa-miR-92a	up	90362	FAM110B
hsa-miR-92a	up	285172	FAM126B
hsa-miR-92a	up	257415	FAM133B
hsa-miR-92a	up	57579	FAM135A
hsa-miR-92a	up	285016	FAM150B
hsa-miR-92a	up	84067	FAM160A2
hsa-miR-92a	up	57700	FAM160B1
hsa-miR-92a	up	407738	FAM19A1
hsa-miR-92a	up	55026	FAM70A
hsa-miR-92a	up	143684	FAM76B
hsa-miR-92a	up	145773	FAM81A
hsa-miR-92a	up	84188	FAR1
hsa-miR-92a	up	10160	FARP1
hsa-miR-92a	up	2200	FBN1
hsa-miR-92a	up	2201	FBN2
hsa-miR-92a	up	254170	FBXO33
hsa-miR-92a	up	55294	FBXW7
hsa-miR-92a	up	115548	FCHO2
hsa-miR-92a	up	2275	FHL3
hsa-miR-92a	up	56776	FMN2
hsa-miR-92a	up	2332	FMR1
hsa-miR-92a	up	23360	FNBP4
hsa-miR-92a	up	64778	FNDC3B
hsa-miR-92a	up	96459	FNIP1
hsa-miR-92a	up	2355	FOSL2
hsa-miR-92a	up	3344	FOXN2
hsa-miR-92a	up	1112	FOXN3
hsa-miR-92a	up	93986	FOXP2
hsa-miR-92a	up	10129	FRY
hsa-miR-92a	up	285527	FRYL
hsa-miR-92a	up	11167	FSTL1
hsa-miR-92a	up	8087	FXR1
hsa-miR-92a	up	11211	FZD10
hsa-miR-92a	up	51809	GALNT7
hsa-miR-92a	up	8139	GAN
hsa-miR-92a	up	2596	GAP43
hsa-miR-92a	up	2624	GATA2
hsa-miR-92a	up	2627	GATA6
hsa-miR-92a	up	57459	GATAD2B
hsa-miR-92a	up	2730	GCLM
hsa-miR-92a	up	10220	GDF11
hsa-miR-92a	up	9945	GFPT2
hsa-miR-92a	up	26058	GIGYF2
hsa-miR-92a	up	9815	GIT2
hsa-miR-92a	up	26035	GLCE
hsa-miR-92a	up	283464	GLT8D3
hsa-miR-92a	up	132789	GNPDA2
hsa-miR-92a	up	2799	GNS
hsa-miR-92a	up	2800	GOLGA1
hsa-miR-92a	up	2802	GOLGA3
hsa-miR-92a	up	2803	GOLGA4
hsa-miR-92a	up	23131	GPATCH8
hsa-miR-92a	up	2823	GPM6A
hsa-miR-92a	up	25960	GPR124
hsa-miR-92a	up	283554	GPR137C
hsa-miR-92a	up	57512	GPR158
hsa-miR-92a	up	160897	GPR180
hsa-miR-92a	up	54329	GPR85
hsa-miR-92a	up	57476	GRAMD1B
hsa-miR-92a	up	65983	GRAMD3
hsa-miR-92a	up	23151	GRAMD4
hsa-miR-92a	up	29841	GRHL1
hsa-miR-92a	up	2890	GRIA1
hsa-miR-92a	up	2892	GRIA3
hsa-miR-92a	up	2893	GRIA4
hsa-miR-92a	up	3021	H3F3B
hsa-miR-92a	up	9421	HAND1
hsa-miR-92a	up	9464	HAND2
hsa-miR-92a	up	3037	HAS2
hsa-miR-92a	up	3038	HAS3
hsa-miR-92a	up	10767	HBS1L
hsa-miR-92a	up	643752	hCG_1757335
hsa-miR-92a	up	610	HCN2
hsa-miR-92a	up	3069	HDLBP
hsa-miR-92a	up	23072	HECW1
hsa-miR-92a	up	57493	HEG1
hsa-miR-92a	up	8924	HERC2
hsa-miR-92a	up	8916	HERC3
hsa-miR-92a	up	64224	HERPUD2
hsa-miR-92a	up	204851	HIPK1
hsa-miR-92a	up	10114	HIPK3
hsa-miR-92a	up	3096	HIVEP1
hsa-miR-92a	up	8091	HMGA2
hsa-miR-92a	up	6928	HNF1B
hsa-miR-92a	up	3192	HNRNPU
hsa-miR-92a	up	3224	HOXC8
hsa-miR-92a	up	3236	HOXD10
hsa-miR-92a	up	25998	IBTK
hsa-miR-92a	up	22858	ICK
hsa-miR-92a	up	3417	IDH1
hsa-miR-92a	up	10320	IKZF1
hsa-miR-92a	up	22807	IKZF2
hsa-miR-92a	up	64375	IKZF4
hsa-miR-92a	up	3613	IMPA2
hsa-miR-92a	up	3622	ING2
hsa-miR-92a	up	3638	INSIG1
hsa-miR-92a	up	10788	IQGAP2
hsa-miR-92a	up	55827	IQWD1
hsa-miR-92a	up	8660	IRS2
hsa-miR-92a	up	3678	ITGA5
hsa-miR-92a	up	3655	ITGA6
hsa-miR-92a	up	3685	ITGAV
hsa-miR-92a	up	9445	ITM2B
hsa-miR-92a	up	3708	ITPR1
hsa-miR-92a	up	152789	JAKMIP1
hsa-miR-92a	up	3720	JARID2
hsa-miR-92a	up	133746	JMY
hsa-miR-92a	up	9929	JOSD1
hsa-miR-92a	up	57158	JPH2
hsa-miR-92a	up	8850	KAT2B
hsa-miR-92a	up	84541	KBTBD8
hsa-miR-92a	up	3736	KCNA1
hsa-miR-92a	up	3749	KCNC4
hsa-miR-92a	up	3751	KCND2
hsa-miR-92a	up	3760	KCNJ3
hsa-miR-92a	up	23506	KIAA0240
hsa-miR-92a	up	23008	KIAA0265
hsa-miR-92a	up	9895	KIAA0329
hsa-miR-92a	up	84726	KIAA0515
hsa-miR-92a	up	23231	KIAA0746
hsa-miR-92a	up	22863	KIAA0831
hsa-miR-92a	up	23251	KIAA1024
hsa-miR-92a	up	84162	KIAA1109
hsa-miR-92a	up	54462	KIAA1128
hsa-miR-92a	up	57482	KIAA1211
hsa-miR-92a	up	26128	KIAA1279
hsa-miR-92a	up	57724	KIAA1632
hsa-miR-92a	up	23095	KIF1B
hsa-miR-92a	up	9371	KIF3B
hsa-miR-92a	up	3799	KIF5B
hsa-miR-92a	up	10365	KLF2
hsa-miR-92a	up	51274	KLF3
hsa-miR-92a	up	9314	KLF4
hsa-miR-92a	up	57565	KLHL14
hsa-miR-92a	up	23276	KLHL18
hsa-miR-92a	up	26249	KLHL3
hsa-miR-92a	up	401265	KLHL31
hsa-miR-92a	up	283455	KSR2
hsa-miR-92a	up	26524	LATS2
hsa-miR-92a	up	10660	LBX1
hsa-miR-92a	up	84458	LCOR
hsa-miR-92a	up	10184	LHFPL2
hsa-miR-92a	up	22998	LIMCH1
hsa-miR-92a	up	79727	LIN28
hsa-miR-92a	up	132660	LIN54
hsa-miR-92a	up	55716	LMBR1L
hsa-miR-92a	up	4005	LMO2
hsa-miR-92a	up	162073	LOC162073
hsa-miR-92a	up	91461	LOC91461
hsa-miR-92a	up	79836	LONRF3
hsa-miR-92a	up	55222	LRRC20
hsa-miR-92a	up	64101	LRRC4
hsa-miR-92a	up	7798	LUZP1
hsa-miR-92a	up	1130	LYST
hsa-miR-92a	up	7975	MAFK
hsa-miR-92a	up	4124	MAN2A1
hsa-miR-92a	up	4131	MAP1B
hsa-miR-92a	up	6416	MAP2K4
hsa-miR-92a	up	9175	MAP3K13
hsa-miR-92a	up	57574	2010-03-04
hsa-miR-92a	up	4139	MARK1
hsa-miR-92a	up	129642	MBOAT2
hsa-miR-92a	up	4170	MCL1
hsa-miR-92a	up	55588	MED29
hsa-miR-92a	up	4209	MEF2D
hsa-miR-92a	up	9258	MFHAS1
hsa-miR-92a	up	11343	MGLL
hsa-miR-92a	up	375056	MIA3
hsa-miR-92a	up	166968	MIER3
hsa-miR-92a	up	4286	MITF
hsa-miR-92a	up	23531	MMD
hsa-miR-92a	up	4325	MMP16
hsa-miR-92a	up	23515	MORC3
hsa-miR-92a	up	4354	MPP1
hsa-miR-92a	up	64432	MRPS25
hsa-miR-92a	up	2206	MS4A2
hsa-miR-92a	up	253827	MSRB3
hsa-miR-92a	up	4520	MTF1
hsa-miR-92a	up	10797	MTHFD2
hsa-miR-92a	up	66036	MTMR9
hsa-miR-92a	up	23077	MYCBP2
hsa-miR-92a	up	4627	MYH9
hsa-miR-92a	up	29116	MYLIP
hsa-miR-92a	up	4430	MYO1B
hsa-miR-92a	up	4644	MYO5A
hsa-miR-92a	up	23040	MYT1L
hsa-miR-92a	up	84656	N-PAC
hsa-miR-92a	up	80155	NARG1
hsa-miR-92a	up	89795	NAV3
hsa-miR-92a	up	8648	NCOA1
hsa-miR-92a	up	8202	NCOA3
hsa-miR-92a	up	25977	NECAP1
hsa-miR-92a	up	23327	NEDD4L
hsa-miR-92a	up	4744	NEFH
hsa-miR-92a	up	4747	NEFL
hsa-miR-92a	up	4741	NEFM
hsa-miR-92a	up	257194	NEGR1
hsa-miR-92a	up	26012	NELF
hsa-miR-92a	up	4756	NEO1
hsa-miR-92a	up	4763	NF1
hsa-miR-92a	up	4771	NF2
hsa-miR-92a	up	10725	NFAT5
hsa-miR-92a	up	84901	NFATC2IP
hsa-miR-92a	up	4774	NFIA
hsa-miR-92a	up	4781	NFIB
hsa-miR-92a	up	4784	NFIX
hsa-miR-92a	up	4801	NFYB
hsa-miR-92a	up	4802	NFYC
hsa-miR-92a	up	25836	NIPBL
hsa-miR-92a	up	159296	NKX2-3
hsa-miR-92a	up	644524	NKX2-4
hsa-miR-92a	up	51701	NLK
hsa-miR-92a	up	4851	NOTCH1
hsa-miR-92a	up	4857	NOVA1
hsa-miR-92a	up	50507	NOX4
hsa-miR-92a	up	4864	NPC1
hsa-miR-92a	up	27031	NPHP3
hsa-miR-92a	up	255743	NPNT
hsa-miR-92a	up	27020	NPTN
hsa-miR-92a	up	8013	NR4A3
hsa-miR-92a	up	4899	NRF1
hsa-miR-92a	up	203447	NRK
hsa-miR-92a	up	4905	NSF
hsa-miR-92a	up	8439	NSMAF
hsa-miR-92a	up	23386	NUDCD3
hsa-miR-92a	up	57532	NUFIP2
hsa-miR-92a	up	348995	NUP43
hsa-miR-92a	up	51686	OAZ3
hsa-miR-92a	up	10178	ODZ1
hsa-miR-92a	up	23252	OTUD3
hsa-miR-92a	up	54726	OTUD4
hsa-miR-92a	up	9943	OXSR1
hsa-miR-92a	up	10605	PAIP1
hsa-miR-92a	up	23022	PALLD
hsa-miR-92a	up	114299	PALM2
hsa-miR-92a	up	79646	PANK3
hsa-miR-92a	up	64282	PAPD5
hsa-miR-92a	up	5077	PAX3
hsa-miR-92a	up	5083	PAX9
hsa-miR-92a	up	57575	PCDH10
hsa-miR-92a	up	27328	PCDH11X
hsa-miR-92a	up	83259	PCDH11Y
hsa-miR-92a	up	5099	PCDH7
hsa-miR-92a	up	5101	PCDH9
hsa-miR-92a	up	10336	PCGF3
hsa-miR-92a	up	115294	PCMTD1
hsa-miR-92a	up	26577	PCOLCE2
hsa-miR-92a	up	5127	PCTK1
hsa-miR-92a	up	9468	PCYT1B
hsa-miR-92a	up	10015	PDCD6IP
hsa-miR-92a	up	5151	PDE8A
hsa-miR-92a	up	23042	PDXDC1
hsa-miR-92a	up	23037	PDZD2
hsa-miR-92a	up	8864	PER2
hsa-miR-92a	up	5210	PFKFB4
hsa-miR-92a	up	5223	PGAM1
hsa-miR-92a	up	23338	PHF15
hsa-miR-92a	up	79960	PHF17
hsa-miR-92a	up	23469	PHF3
hsa-miR-92a	up	23035	PHLPPL
hsa-miR-92a	up	57157	PHTF2
hsa-miR-92a	up	118788	PIK3AP1
hsa-miR-92a	up	8503	PIK3R3
hsa-miR-92a	up	79837	PIP4K2C
hsa-miR-92a	up	23396	PIP5K1C
hsa-miR-92a	up	200576	PIP5K3
hsa-miR-92a	up	5306	PITPNA
hsa-miR-92a	up	57605	PITPNM2
hsa-miR-92a	up	59338	PLEKHA1
hsa-miR-92a	up	22874	PLEKHA6
hsa-miR-92a	up	55041	PLEKHB2
hsa-miR-92a	up	26030	PLEKHG3
hsa-miR-92a	up	9842	PLEKHM1
hsa-miR-92a	up	56937	PMEPA1
hsa-miR-92a	up	51426	POLK
hsa-miR-92a	up	11044	POLS
hsa-miR-92a	up	8613	PPAP2B
hsa-miR-92a	up	79717	PPCS
hsa-miR-92a	up	57460	PPM1H
hsa-miR-92a	up	4659	PPP1R12A
hsa-miR-92a	up	54776	PPP1R12C
hsa-miR-92a	up	5509	PPP1R3D
hsa-miR-92a	up	55607	PPP1R9A
hsa-miR-92a	up	59336	PRDM13
hsa-miR-92a	up	63977	PRDM15
hsa-miR-92a	up	63976	PRDM16
hsa-miR-92a	up	5565	PRKAB2
hsa-miR-92a	up	5577	PRKAR2B
hsa-miR-92a	up	5581	PRKCE
hsa-miR-92a	up	55660	PRPF40A
hsa-miR-92a	up	375743	PTAR1
hsa-miR-92a	up	5728	PTEN
hsa-miR-92a	up	256297	PTF1A
hsa-miR-92a	up	5734	PTGER4
hsa-miR-92a	up	5789	PTPRD
hsa-miR-92a	up	5795	PTPRJ
hsa-miR-92a	up	5796	PTPRK
hsa-miR-92a	up	5800	PTPRO
hsa-miR-92a	up	5818	PVRL1
hsa-miR-92a	up	114825	PWWP2A
hsa-miR-92a	up	79832	QSER1
hsa-miR-92a	up	51552	RAB14
hsa-miR-92a	up	51715	RAB23
hsa-miR-92a	up	51762	RAB8B
hsa-miR-92a	up	5885	RAD21
hsa-miR-92a	up	5896	RAG1
hsa-miR-92a	up	10048	RANBP9
hsa-miR-92a	up	5908	RAP1B
hsa-miR-92a	up	51277	RBJ
hsa-miR-92a	up	5934	RBL2
hsa-miR-92a	up	54439	RBM27
hsa-miR-92a	up	54845	RBM35A
hsa-miR-92a	up	54502	RBM47
hsa-miR-92a	up	23543	RBM9
hsa-miR-92a	up	348093	RBPMS2
hsa-miR-92a	up	5980	REV3L
hsa-miR-92a	up	57455	REXO1
hsa-miR-92a	up	5989	RFX1
hsa-miR-92a	up	64864	RFXDC2
hsa-miR-92a	up	23179	RGL1
hsa-miR-92a	up	26575	RGS17
hsa-miR-92a	up	5998	RGS3
hsa-miR-92a	up	85415	RHPN2
hsa-miR-92a	up	23504	RIMBP2
hsa-miR-92a	up	25778	RIPK5
hsa-miR-92a	up	9921	RNF10
hsa-miR-92a	up	26994	RNF11
hsa-miR-92a	up	50862	RNF141
hsa-miR-92a	up	115992	RNF166
hsa-miR-92a	up	285671	RNF180
hsa-miR-92a	up	152006	RNF38
hsa-miR-92a	up	6047	RNF4
hsa-miR-92a	up	22838	RNF44
hsa-miR-92a	up	6091	ROBO1
hsa-miR-92a	up	6092	ROBO2
hsa-miR-92a	up	6138	RPL15
hsa-miR-92a	up	8986	RPS6KA4
hsa-miR-92a	up	6238	RRBP1
hsa-miR-92a	up	54700	RRN3
hsa-miR-92a	up	54665	RSBN1
hsa-miR-92a	up	1901	S1PR1
hsa-miR-92a	up	388228	SBK1
hsa-miR-92a	up	11341	SCRG1
hsa-miR-92a	up	222663	SCUBE3
hsa-miR-92a	up	6383	SDC2
hsa-miR-92a	up	9632	SEC24C
hsa-miR-92a	up	25956	SEC31B
hsa-miR-92a	up	51714	SELT
hsa-miR-92a	up	10371	SEMA3A
hsa-miR-92a	up	9792	SERTAD2
hsa-miR-92a	up	29946	SERTAD3
hsa-miR-92a	up	143686	SESN3
hsa-miR-92a	up	55209	SETD5
hsa-miR-92a	up	80854	SETD7
hsa-miR-92a	up	9169	SFRS2IP
hsa-miR-92a	up	6446	SGK1
hsa-miR-92a	up	79834	SGK269
hsa-miR-92a	up	23678	SGK3
hsa-miR-92a	up	152503	SH3D19
hsa-miR-92a	up	9644	SH3PXD2A
hsa-miR-92a	up	6473	SHOX
hsa-miR-92a	up	6493	SIM2
hsa-miR-92a	up	140885	SIRPA
hsa-miR-92a	up	6558	SLC12A2
hsa-miR-92a	up	57468	SLC12A5
hsa-miR-92a	up	57084	SLC17A6
hsa-miR-92a	up	57419	SLC24A3
hsa-miR-92a	up	81034	SLC25A32
hsa-miR-92a	up	55186	SLC25A36
hsa-miR-92a	up	140679	SLC32A1
hsa-miR-92a	up	84255	SLC37A3
hsa-miR-92a	up	85414	SLC45A3
hsa-miR-92a	up	57282	SLC4A10
hsa-miR-92a	up	6529	SLC6A1
hsa-miR-92a	up	23657	SLC7A11
hsa-miR-92a	up	6548	SLC9A1
hsa-miR-92a	up	6549	SLC9A2
hsa-miR-92a	up	4091	SMAD6
hsa-miR-92a	up	4092	SMAD7
hsa-miR-92a	up	57154	SMURF1
hsa-miR-92a	up	6615	SNAI1
hsa-miR-92a	up	9892	SNAP91
hsa-miR-92a	up	6617	SNAPC1
hsa-miR-92a	up	150094	SNF1LK
hsa-miR-92a	up	8303	SNN
hsa-miR-92a	up	23161	SNX13
hsa-miR-92a	up	401548	SNX30
hsa-miR-92a	up	55084	SOBP
hsa-miR-92a	up	9306	SOCS6
hsa-miR-92a	up	22986	SORCS3
hsa-miR-92a	up	6664	SOX11
hsa-miR-92a	up	6659	SOX4
hsa-miR-92a	up	6667	SP1
hsa-miR-92a	up	56848	SPHK2
hsa-miR-92a	up	9806	SPOCK2
hsa-miR-92a	up	283377	SPRYD4
hsa-miR-92a	up	80176	SPSB1
hsa-miR-92a	up	6733	SRPK2
hsa-miR-92a	up	6734	SRPR
hsa-miR-92a	up	23648	SSBP3
hsa-miR-92a	up	6744	SSFA2
hsa-miR-92a	up	90627	STARD13
hsa-miR-92a	up	27347	STK39
hsa-miR-92a	up	29966	STRN3
hsa-miR-92a	up	55014	STX17
hsa-miR-92a	up	9515	STXBP5L
hsa-miR-92a	up	6815	STYX
hsa-miR-92a	up	51111	SUV420H1
hsa-miR-92a	up	6854	SYN2
hsa-miR-92a	up	8867	SYNJ1
hsa-miR-92a	up	6857	SYT1
hsa-miR-92a	up	10579	TACC2
hsa-miR-92a	up	8148	TAF15
hsa-miR-92a	up	117289	TAGAP
hsa-miR-92a	up	23232	TBC1D12
hsa-miR-92a	up	11138	TBC1D8
hsa-miR-92a	up	79718	TBL1XR1
hsa-miR-92a	up	6926	TBX3
hsa-miR-92a	up	6925	TCF4
hsa-miR-92a	up	7003	TEAD1
hsa-miR-92a	up	7008	TEF
hsa-miR-92a	up	55852	TEX2
hsa-miR-92a	up	7020	TFAP2A
hsa-miR-92a	up	339488	TFAP2E
hsa-miR-92a	up	7050	TGIF1
hsa-miR-92a	up	23023	TMCC1
hsa-miR-92a	up	57458	TMCC3
hsa-miR-92a	up	50999	TMED5
hsa-miR-92a	up	55260	TMEM143
hsa-miR-92a	up	57719	TMEM16H
hsa-miR-92a	up	25829	TMEM184B
hsa-miR-92a	up	255919	TMEM188
hsa-miR-92a	up	23306	TMEM194A
hsa-miR-92a	up	399474	TMEM200B
hsa-miR-92a	up	757	TMEM50B
hsa-miR-92a	up	25963	TMEM87A
hsa-miR-92a	up	7110	TMF1
hsa-miR-92a	up	3842	TNPO1
hsa-miR-92a	up	23112	TNRC6B
hsa-miR-92a	up	10140	TOB1
hsa-miR-92a	up	10766	TOB2
hsa-miR-92a	up	8626	TP63
hsa-miR-92a	up	7187	TRAF3
hsa-miR-92a	up	66008	TRAK2
hsa-miR-92a	up	9697	TRAM2
hsa-miR-92a	up	55521	TRIM36
hsa-miR-92a	up	7204	TRIO
hsa-miR-92a	up	7248	TSC1
hsa-miR-92a	up	95681	TSGA14
hsa-miR-92a	up	23508	TTC9
hsa-miR-92a	up	79183	TTPAL
hsa-miR-92a	up	56995	TULP4
hsa-miR-92a	up	5756	TWF1
hsa-miR-92a	up	7291	TWIST1
hsa-miR-92a	up	84959	UBASH3B
hsa-miR-92a	up	7326	UBE2G1
hsa-miR-92a	up	55284	UBE2W
hsa-miR-92a	up	65264	UBE2Z
hsa-miR-92a	up	23190	UBXD2
hsa-miR-92a	up	7360	UGP2
hsa-miR-92a	up	54887	UHRF1BP1
hsa-miR-92a	up	23353	UNC84A
hsa-miR-92a	up	7392	USF2
hsa-miR-92a	up	57646	USP28
hsa-miR-92a	up	85015	USP45
hsa-miR-92a	up	7405	UVRAG
hsa-miR-92a	up	7414	VCL
hsa-miR-92a	up	9525	VPS4B
hsa-miR-92a	up	51542	VPS54
hsa-miR-92a	up	8976	WASL
hsa-miR-92a	up	79269	WDR32
hsa-miR-92a	up	22884	WDR37
hsa-miR-92a	up	50717	WDR42A
hsa-miR-92a	up	124997	WDR81
hsa-miR-92a	up	56897	WRNIP1
hsa-miR-92a	up	11060	WWP2
hsa-miR-92a	up	9213	XPR1
hsa-miR-92a	up	54464	XRN1
hsa-miR-92a	up	64132	XYLT2
hsa-miR-92a	up	84272	YIPF4
hsa-miR-92a	up	51776	ZAK
hsa-miR-92a	up	403341	ZBTB34
hsa-miR-92a	up	9923	ZBTB40
hsa-miR-92a	up	340481	ZDHHC21
hsa-miR-92a	up	51304	ZDHHC3
hsa-miR-92a	up	25921	ZDHHC5
hsa-miR-92a	up	9839	ZEB2
hsa-miR-92a	up	463	ZFHX3
hsa-miR-92a	up	79776	ZFHX4
hsa-miR-92a	up	23414	ZFPM2
hsa-miR-92a	up	79038	ZFYVE21
hsa-miR-92a	up	7707	ZNF148
hsa-miR-92a	up	10472	ZNF238
hsa-miR-92a	up	57336	ZNF287
hsa-miR-92a	up	79750	ZNF385D
hsa-miR-92a	up	57473	ZNF512B
hsa-miR-92a	up	55205	ZNF532
hsa-miR-92a	up	55279	ZNF654
hsa-miR-7	up	54715	A2BP1
hsa-miR-7	up	4363	ABCC1
hsa-miR-7	up	79575	ABHD8
hsa-miR-7	up	10152	ABI2
hsa-miR-7	up	4185	ADAM11
hsa-miR-7	up	115	ADCY9
hsa-miR-7	up	151	ADRA2B
hsa-miR-7	up	55626	AMBRA1
hsa-miR-7	up	51479	ANKFY1
hsa-miR-7	up	23253	ANKRD12
hsa-miR-7	up	196528	ARID2
hsa-miR-7	up	5926	ARID4A
hsa-miR-7	up	10123	ARL4C
hsa-miR-7	up	171023	ASXL1
hsa-miR-7	up	115201	ATG4A
hsa-miR-7	up	491	ATP2B2
hsa-miR-7	up	8455	ATRN
hsa-miR-7	up	6310	ATXN1
hsa-miR-7	up	23621	BACE1
hsa-miR-7	up	10409	BASP1
hsa-miR-7	up	598	BCL2L1
hsa-miR-7	up	613	BCR
hsa-miR-7	up	672	BRCA1
hsa-miR-7	up	8019	BRD3
hsa-miR-7	up	54014	BRWD1
hsa-miR-7	up	80262	C16orf70
hsa-miR-7	up	81563	C1orf21
hsa-miR-7	up	27013	C2orf24
hsa-miR-7	up	9315	C5orf13
hsa-miR-7	up	55322	C5orf22
hsa-miR-7	up	157695	C8orf42
hsa-miR-7	up	766	CA7
hsa-miR-7	up	813	CALU
hsa-miR-7	up	817	CAMK2D
hsa-miR-7	up	124808	CCDC43
hsa-miR-7	up	54482	CCDC76
hsa-miR-7	up	6360	CCL16
hsa-miR-7	up	10575	CCT4
hsa-miR-7	up	8555	CDC14B
hsa-miR-7	up	8545	CGGBP1
hsa-miR-7	up	1107	CHD3
hsa-miR-7	up	337876	CHSY3
hsa-miR-7	up	1154	CISH
hsa-miR-7	up	10970	CKAP4
hsa-miR-7	up	23122	CLASP2
hsa-miR-7	up	1266	CNN3
hsa-miR-7	up	26504	CNNM4
hsa-miR-7	up	55330	CNO
hsa-miR-7	up	9337	CNOT8
hsa-miR-7	up	1267	CNP
hsa-miR-7	up	79935	CNTD2
hsa-miR-7	up	1278	COL1A2
hsa-miR-7	up	1280	COL2A1
hsa-miR-7	up	1353	COX11
hsa-miR-7	up	132864	CPEB2
hsa-miR-7	up	1408	CRY2
hsa-miR-7	up	10106	CTDSP2
hsa-miR-7	up	1508	CTSB
hsa-miR-7	up	8065	CUL5
hsa-miR-7	up	1602	DACH1
hsa-miR-7	up	54541	DDIT4
hsa-miR-7	up	148252	DIRAS1
hsa-miR-7	up	131544	DKFZp667G2110
hsa-miR-7	up	1808	DPYSL2
hsa-miR-7	up	1956	EGFR
hsa-miR-7	up	1960	EGR3
hsa-miR-7	up	10938	EHD1
hsa-miR-7	up	26523	EIF2C1
hsa-miR-7	up	114794	ELFN2
hsa-miR-7	up	2104	ESRRG
hsa-miR-7	up	23404	EXOSC2
hsa-miR-7	up	2137	EXTL3
hsa-miR-7	up	83641	FAM107B
hsa-miR-7	up	90362	FAM110B
hsa-miR-7	up	285172	FAM126B
hsa-miR-7	up	9715	FAM131B
hsa-miR-7	up	130074	FAM168B
hsa-miR-7	up	54855	FAM46C
hsa-miR-7	up	51307	FAM53C
hsa-miR-7	up	284716	FAM80A
hsa-miR-7	up	84985	FAM83A
hsa-miR-7	up	144699	FBXL14
hsa-miR-7	up	146330	FBXL16
hsa-miR-7	up	54620	FBXL19
hsa-miR-7	up	23194	FBXL7
hsa-miR-7	up	26190	FBXW2
hsa-miR-7	up	400793	FLJ13137
hsa-miR-7	up	222183	FLJ37078
hsa-miR-7	up	23768	FLRT2
hsa-miR-7	up	64838	FNDC4
hsa-miR-7	up	1112	FOXN3
hsa-miR-7	up	8087	FXR1
hsa-miR-7	up	9908	G3BP2
hsa-miR-7	up	89792	GAL3ST3
hsa-miR-7	up	2627	GATA6
hsa-miR-7	up	57459	GATAD2B
hsa-miR-7	up	8200	GDF5
hsa-miR-7	up	2686	GGT7
hsa-miR-7	up	64785	GINS3
hsa-miR-7	up	10052	GJC1
hsa-miR-7	up	2737	GLI3
hsa-miR-7	up	29998	GLTSCR1
hsa-miR-7	up	25960	GPR124
hsa-miR-7	up	2922	GRP
hsa-miR-7	up	348980	HCN1
hsa-miR-7	up	3069	HDLBP
hsa-miR-7	up	3070	HELLS
hsa-miR-7	up	64224	HERPUD2
hsa-miR-7	up	3092	HIP1
hsa-miR-7	up	28996	HIPK2
hsa-miR-7	up	51440	HPCAL4
hsa-miR-7	up	146713	HRNBP3
hsa-miR-7	up	130026	ICA1L
hsa-miR-7	up	3423	IDS
hsa-miR-7	up	3480	IGF1R
hsa-miR-7	up	51194	IPO11
hsa-miR-7	up	3667	IRS1
hsa-miR-7	up	8660	IRS2
hsa-miR-7	up	3680	ITGA9
hsa-miR-7	up	80271	ITPKC
hsa-miR-7	up	80853	JHDM1D
hsa-miR-7	up	51780	JMJD1B
hsa-miR-7	up	23135	JMJD3
hsa-miR-7	up	133746	JMY
hsa-miR-7	up	25948	KBTBD2
hsa-miR-7	up	3759	KCNJ2
hsa-miR-7	up	23199	KIAA0182
hsa-miR-7	up	9766	KIAA0247
hsa-miR-7	up	9665	KIAA0430
hsa-miR-7	up	54462	KIAA1128
hsa-miR-7	up	57673	KIAA1553
hsa-miR-7	up	205717	KIAA2018
hsa-miR-7	up	55614	KIF16B
hsa-miR-7	up	11278	KLF12
hsa-miR-7	up	9314	KLF4
hsa-miR-7	up	54813	KLHL28
hsa-miR-7	up	3836	KPNA1
hsa-miR-7	up	23633	KPNA6
hsa-miR-7	up	113251	LARP4
hsa-miR-7	up	23592	LEMD3
hsa-miR-7	up	137886	LOC137886
hsa-miR-7	up	203547	LOC203547
hsa-miR-7	up	402665	LOC402665
hsa-miR-7	up	23266	LPHN2
hsa-miR-7	up	55227	LRRC1
hsa-miR-7	up	55379	LRRC59
hsa-miR-7	up	654429	LRTM2
hsa-miR-7	up	116068	LYSMD3
hsa-miR-7	up	4097	MAFG
hsa-miR-7	up	4293	MAP3K9
hsa-miR-7	up	79109	MAPKAP1
hsa-miR-7	up	8932	MBD2
hsa-miR-7	up	4204	MECP2
hsa-miR-7	up	1955	MEGF9
hsa-miR-7	up	93624	MGC21874
hsa-miR-7	up	79003	MIS12
hsa-miR-7	up	8569	MKNK1
hsa-miR-7	up	8085	MLL2
hsa-miR-7	up	92597	MOBKL1A
hsa-miR-7	up	54602	NDFIP2
hsa-miR-7	up	4697	NDUFA4
hsa-miR-7	up	64168	NECAB1
hsa-miR-7	up	4781	NFIB
hsa-miR-7	up	57555	NLGN2
hsa-miR-7	up	57185	NPAL3
hsa-miR-7	up	7376	NR1H2
hsa-miR-7	up	8013	NR4A3
hsa-miR-7	up	140767	NRSN1
hsa-miR-7	up	254552	NUDT8
hsa-miR-7	up	55916	NXT2
hsa-miR-7	up	8473	OGT
hsa-miR-7	up	114885	OSBPL11
hsa-miR-7	up	114879	OSBPL5
hsa-miR-7	up	55074	OXR1
hsa-miR-7	up	9924	PAN2
hsa-miR-7	up	5069	PAPPA
hsa-miR-7	up	142	PARP1
hsa-miR-7	up	219988	PATL1
hsa-miR-7	up	5080	PAX6
hsa-miR-7	up	5090	PBX3
hsa-miR-7	up	84333	PCGF5
hsa-miR-7	up	5110	PCMT1
hsa-miR-7	up	5141	PDE4A
hsa-miR-7	up	5142	PDE4B
hsa-miR-7	up	5144	PDE4D
hsa-miR-7	up	23042	PDXDC1
hsa-miR-7	up	5217	PFN2
hsa-miR-7	up	65979	PHACTR4
hsa-miR-7	up	80012	PHC3
hsa-miR-7	up	79960	PHF17
hsa-miR-7	up	51317	PHF21A
hsa-miR-7	up	5283	PIGH
hsa-miR-7	up	5293	PIK3CD
hsa-miR-7	up	8503	PIK3R3
hsa-miR-7	up	5306	PITPNA
hsa-miR-7	up	5318	PKP2
hsa-miR-7	up	5355	PLP2
hsa-miR-7	up	5361	PLXNA1
hsa-miR-7	up	57645	POGK
hsa-miR-7	up	56655	POLE4
hsa-miR-7	up	8541	PPFIA3
hsa-miR-7	up	285755	PPIL6
hsa-miR-7	up	9989	PPP4R1
hsa-miR-7	up	3275	PRMT2
hsa-miR-7	up	9265	PSCD3
hsa-miR-7	up	10197	PSME3
hsa-miR-7	up	375743	PTAR1
hsa-miR-7	up	5738	PTGFRN
hsa-miR-7	up	5814	PURB
hsa-miR-7	up	79691	QTRTD1
hsa-miR-7	up	84440	RAB11FIP4
hsa-miR-7	up	26056	RAB11FIP5
hsa-miR-7	up	5894	RAF1
hsa-miR-7	up	5925	RB1
hsa-miR-7	up	27303	RBMS3
hsa-miR-7	up	55920	RCC2
hsa-miR-7	up	5971	RELB
hsa-miR-7	up	401190	RGS7BP
hsa-miR-7	up	50862	RNF141
hsa-miR-7	up	9781	RNF144A
hsa-miR-7	up	56254	RNF20
hsa-miR-7	up	6198	RPS6KB1
hsa-miR-7	up	22800	RRAS2
hsa-miR-7	up	6239	RREB1
hsa-miR-7	up	54665	RSBN1
hsa-miR-7	up	6304	SATB1
hsa-miR-7	up	6327	SCN2B
hsa-miR-7	up	54910	SEMA4C
hsa-miR-7	up	84947	SERAC1
hsa-miR-7	up	27230	SERP1
hsa-miR-7	up	387893	SETD8
hsa-miR-7	up	6426	SFRS1
hsa-miR-7	up	6446	SGK1
hsa-miR-7	up	400745	SH2D5
hsa-miR-7	up	51100	SH3GLB1
hsa-miR-7	up	22941	SHANK2
hsa-miR-7	up	85358	SHANK3
hsa-miR-7	up	6500	SKP1
hsa-miR-7	up	6558	SLC12A2
hsa-miR-7	up	9194	SLC16A7
hsa-miR-7	up	10166	SLC25A15
hsa-miR-7	up	7782	SLC30A4
hsa-miR-7	up	54407	SLC38A2
hsa-miR-7	up	55089	SLC38A4
hsa-miR-7	up	8671	SLC4A4
hsa-miR-7	up	6526	SLC5A3
hsa-miR-7	up	6536	SLC6A9
hsa-miR-7	up	6602	SMARCD1
hsa-miR-7	up	8243	SMC1A
hsa-miR-7	up	23049	SMG1
hsa-miR-7	up	23293	SMG6
hsa-miR-7	up	10322	SMYD5
hsa-miR-7	up	6622	SNCA
hsa-miR-7	up	6272	SORT1
hsa-miR-7	up	6667	SP1
hsa-miR-7	up	9825	SPATA2
hsa-miR-7	up	339745	SPOPL
hsa-miR-7	up	144108	SPTY2D1
hsa-miR-7	up	23350	SR140
hsa-miR-7	up	23380	SRGAP2
hsa-miR-7	up	27067	STAU2
hsa-miR-7	up	6794	STK11
hsa-miR-7	up	29966	STRN3
hsa-miR-7	up	6938	TCF12
hsa-miR-7	up	6925	TCF4
hsa-miR-7	up	7037	TFRC
hsa-miR-7	up	54732	TMED9
hsa-miR-7	up	375346	TMEM110
hsa-miR-7	up	219623	TMEM26
hsa-miR-7	up	10188	TNK2
hsa-miR-7	up	27327	TNRC6A
hsa-miR-7	up	23112	TNRC6B
hsa-miR-7	up	51592	TRIM33
hsa-miR-7	up	440730	TRIM67
hsa-miR-7	up	7323	UBE2D3
hsa-miR-7	up	7326	UBE2G1
hsa-miR-7	up	134510	UBLCP1
hsa-miR-7	up	56893	UBQLN4
hsa-miR-7	up	127933	UHMK1
hsa-miR-7	up	29128	UHRF1
hsa-miR-7	up	7414	VCL
hsa-miR-7	up	7416	VDAC1
hsa-miR-7	up	9559	VPS26A
hsa-miR-7	up	23063	WAPAL
hsa-miR-7	up	10810	WASF3
hsa-miR-7	up	22911	WDR47
hsa-miR-7	up	80335	WDR82
hsa-miR-7	up	147179	WIPF2
hsa-miR-7	up	11059	WWP1
hsa-miR-7	up	331	XIAP
hsa-miR-7	up	22890	ZBTB1
hsa-miR-7	up	253461	ZBTB38
hsa-miR-7	up	29068	ZBTB44
hsa-miR-7	up	23211	ZC3H4
hsa-miR-7	up	57178	ZMIZ1
hsa-miR-7	up	7707	ZNF148
hsa-miR-7	up	7988	ZNF212
hsa-miR-7	up	26046	ZNF294
hsa-miR-7	up	55893	ZNF395
hsa-miR-7	up	23060	ZNF609
hsa-miR-7	up	283489	ZNF828
hsa-miR-7	up	146050	ZSCAN29
hsa-miR-378	up	22848	AAK1
hsa-miR-378	up	283373	ANKRD52
hsa-miR-378	up	27106	ARRDC2
hsa-miR-378	up	599	BCL2L2
hsa-miR-378	up	650	BMP2
hsa-miR-378	up	656	BMP8B
hsa-miR-378	up	201243	C17orf74
hsa-miR-378	up	81563	C1orf21
hsa-miR-378	up	221477	C6orf89
hsa-miR-378	up	93589	CACNA2D4
hsa-miR-378	up	83698	CALN1
hsa-miR-378	up	867	CBL
hsa-miR-378	up	10951	CBX1
hsa-miR-378	up	51362	CDC40
hsa-miR-378	up	9575	CLOCK
hsa-miR-378	up	80219	COQ10B
hsa-miR-378	up	1455	CSNK1G2
hsa-miR-378	up	51339	DACT1
hsa-miR-378	up	1629	DBT
hsa-miR-378	up	1641	DCX
hsa-miR-378	up	1654	DDX3X
hsa-miR-378	up	1737	DLAT
hsa-miR-378	up	1859	DYRK1A
hsa-miR-378	up	114794	ELFN2
hsa-miR-378	up	55740	ENAH
hsa-miR-378	up	2289	FKBP5
hsa-miR-378	up	2290	FOXG1
hsa-miR-378	up	9758	FRMPD4
hsa-miR-378	up	10772	FUSIP1
hsa-miR-378	up	7855	FZD5
hsa-miR-378	up	2744	GLS
hsa-miR-378	up	127845	GOLT1A
hsa-miR-378	up	2885	GRB2
hsa-miR-378	up	2926	GRSF1
hsa-miR-378	up	3021	H3F3B
hsa-miR-378	up	9759	HDAC4
hsa-miR-378	up	3480	IGF1R
hsa-miR-378	up	55705	IPO9
hsa-miR-378	up	23096	IQSEC2
hsa-miR-378	up	3750	KCND1
hsa-miR-378	up	9865	KIAA0644
hsa-miR-378	up	57148	KIAA1219
hsa-miR-378	up	57648	KIAA1522
hsa-miR-378	up	57687	KIAA1576
hsa-miR-378	up	23633	KPNA6
hsa-miR-378	up	8844	KSR1
hsa-miR-378	up	85474	LBX2
hsa-miR-378	up	94059	LENG9
hsa-miR-378	up	4097	MAFG
hsa-miR-378	up	5594	MAPK1
hsa-miR-378	up	93487	MAPK1IP1L
hsa-miR-378	up	116931	MED12L
hsa-miR-378	up	219541	MED19
hsa-miR-378	up	4209	MEF2D
hsa-miR-378	up	64863	METTL4
hsa-miR-378	up	57496	MKL2
hsa-miR-378	up	56169	MLZE
hsa-miR-378	up	4335	MNT
hsa-miR-378	up	54737	MPHOSPH8
hsa-miR-378	up	4520	MTF1
hsa-miR-378	up	6787	NEK4
hsa-miR-378	up	4760	NEUROD1
hsa-miR-378	up	4799	NFX1
hsa-miR-378	up	55968	NSFL1C
hsa-miR-378	up	57532	NUFIP2
hsa-miR-378	up	64282	PAPD5
hsa-miR-378	up	10914	PAPOLA
hsa-miR-378	up	7849	PAX8
hsa-miR-378	up	149420	PDIK1L
hsa-miR-378	up	80012	PHC3
hsa-miR-378	up	5326	PLAGL2
hsa-miR-378	up	64857	PLEKHG2
hsa-miR-378	up	23362	PSD3
hsa-miR-378	up	5814	PURB
hsa-miR-378	up	79832	QSER1
hsa-miR-378	up	10432	RBM14
hsa-miR-378	up	27303	RBMS3
hsa-miR-378	up	55920	RCC2
hsa-miR-378	up	140730	RIMS4
hsa-miR-378	up	6016	RIT1
hsa-miR-378	up	255488	RNF144B
hsa-miR-378	up	6147	RPL23A
hsa-miR-378	up	23076	RRP1B
hsa-miR-378	up	56681	SAR1A
hsa-miR-378	up	23098	SARM1
hsa-miR-378	up	55153	SDAD1
hsa-miR-378	up	6428	SFRS3
hsa-miR-378	up	169026	SLC30A8
hsa-miR-378	up	81539	SLC38A1
hsa-miR-378	up	55334	SLC39A9
hsa-miR-378	up	83595	SOX7
hsa-miR-378	up	169981	SPIN3
hsa-miR-378	up	339745	SPOPL
hsa-miR-378	up	23213	SULF1
hsa-miR-378	up	79718	TBL1XR1
hsa-miR-378	up	11011	TLK2
hsa-miR-378	up	92305	TMEM129
hsa-miR-378	up	10766	TOB2
hsa-miR-378	up	26262	TSPAN17
hsa-miR-378	up	55284	UBE2W
hsa-miR-378	up	81839	VANGL1
hsa-miR-378	up	22884	WDR37
hsa-miR-378	up	25853	WDR40A
hsa-miR-378	up	80326	WNT10A
hsa-miR-378	up	57510	XPO5
hsa-miR-378	up	51114	ZDHHC9
hsa-miR-374b	down	18	ABAT
hsa-miR-374b	down	10351	ABCA8
hsa-miR-374b	down	6059	ABCE1
hsa-miR-374b	down	29	ABR
hsa-miR-374b	down	87	ACTN1
hsa-miR-374b	down	81	ACTN4
hsa-miR-374b	down	55860	ACTR10
hsa-miR-374b	down	93	ACVR2B
hsa-miR-374b	down	102	ADAM10
hsa-miR-374b	down	11096	ADAMTS5
hsa-miR-374b	down	11174	ADAMTS6
hsa-miR-374b	down	107	ADCY1
hsa-miR-374b	down	23394	ADNP
hsa-miR-374b	down	136	ADORA2B
hsa-miR-374b	down	153	ADRB1
hsa-miR-374b	down	4299	AFF1
hsa-miR-374b	down	3899	AFF3
hsa-miR-374b	down	27125	AFF4
hsa-miR-374b	down	27245	AHDC1
hsa-miR-374b	down	9472	AKAP6
hsa-miR-374b	down	207	AKT1
hsa-miR-374b	down	262	AMD1
hsa-miR-374b	down	23253	ANKRD12
hsa-miR-374b	down	54443	ANLN
hsa-miR-374b	down	84168	ANTXR1
hsa-miR-374b	down	118429	ANTXR2
hsa-miR-374b	down	130340	AP1S3
hsa-miR-374b	down	324	APC
hsa-miR-374b	down	372	ARCN1
hsa-miR-374b	down	394	ARHGAP5
hsa-miR-374b	down	196528	ARID2
hsa-miR-374b	down	84159	ARID5B
hsa-miR-374b	down	54622	ARL15
hsa-miR-374b	down	23568	ARL2BP
hsa-miR-374b	down	429	ASCL1
hsa-miR-374b	down	54829	ASPN
hsa-miR-374b	down	29028	ATAD2
hsa-miR-374b	down	23300	ATMIN
hsa-miR-374b	down	57198	ATP8B2
hsa-miR-374b	down	6310	ATXN1
hsa-miR-374b	down	222255	ATXN7L1
hsa-miR-374b	down	8313	AXIN2
hsa-miR-374b	down	23621	BACE1
hsa-miR-374b	down	60468	BACH2
hsa-miR-374b	down	55024	BANK1
hsa-miR-374b	down	7916	BAT2
hsa-miR-374b	down	23215	BAT2D1
hsa-miR-374b	down	586	BCAT1
hsa-miR-374b	down	64919	BCL11B
hsa-miR-374b	down	8553	BHLHB2
hsa-miR-374b	down	650	BMP2
hsa-miR-374b	down	168667	BMPER
hsa-miR-374b	down	388962	BOLA3
hsa-miR-374b	down	55108	BSDC1
hsa-miR-374b	down	55727	BTBD7
hsa-miR-374b	down	114781	BTBD9
hsa-miR-374b	down	9256	BZRAP1
hsa-miR-374b	down	10944	C11orf58
hsa-miR-374b	down	283450	C12orf51
hsa-miR-374b	down	440145	C13orf37
hsa-miR-374b	down	55051	C14orf102
hsa-miR-374b	down	55731	C17orf63
hsa-miR-374b	down	753	C18orf1
hsa-miR-374b	down	151050	C2orf67
hsa-miR-374b	down	64417	C5orf28
hsa-miR-374b	down	253559	CADM2
hsa-miR-374b	down	800	CALD1
hsa-miR-374b	down	813	CALU
hsa-miR-374b	down	23271	CAMSAP1L1
hsa-miR-374b	down	830	CAPZA2
hsa-miR-374b	down	8535	CBX4
hsa-miR-374b	down	389206	CCDC4
hsa-miR-374b	down	220388	CCDC89
hsa-miR-374b	down	6347	CCL2
hsa-miR-374b	down	6367	CCL22
hsa-miR-374b	down	961	CD47
hsa-miR-374b	down	978	CDA
hsa-miR-374b	down	1051	CEBPB
hsa-miR-374b	down	9857	CEP350
hsa-miR-374b	down	55636	CHD7
hsa-miR-374b	down	80205	CHD9
hsa-miR-374b	down	1184	CLCN5
hsa-miR-374b	down	387837	CLEC12B
hsa-miR-374b	down	79745	CLIP4
hsa-miR-374b	down	4848	CNOT2
hsa-miR-374b	down	9337	CNOT8
hsa-miR-374b	down	152330	CNTN4
hsa-miR-374b	down	1282	COL4A1
hsa-miR-374b	down	80315	CPEB4
hsa-miR-374b	down	57585	CRAMP1L
hsa-miR-374b	down	64764	CREB3L2
hsa-miR-374b	down	9586	CREB5
hsa-miR-374b	down	51232	CRIM1
hsa-miR-374b	down	200186	CRTC2
hsa-miR-374b	down	64478	CSMD1
hsa-miR-374b	down	114784	CSMD2
hsa-miR-374b	down	53944	CSNK1G1
hsa-miR-374b	down	4253	CTAGE5
hsa-miR-374b	down	10659	CUGBP2
hsa-miR-374b	down	79901	CYBRD1
hsa-miR-374b	down	1592	CYP26A1
hsa-miR-374b	down	56603	CYP26B1
hsa-miR-374b	down	1602	DACH1
hsa-miR-374b	down	414301	DDI1
hsa-miR-374b	down	84649	DGAT2
hsa-miR-374b	down	1740	DLG2
hsa-miR-374b	down	1741	DLG3
hsa-miR-374b	down	1756	DMD
hsa-miR-374b	down	286148	DPY19L4
hsa-miR-374b	down	92126	DSEL
hsa-miR-374b	down	1830	DSG3
hsa-miR-374b	down	142679	DUSP19
hsa-miR-374b	down	1848	DUSP6
hsa-miR-374b	down	1850	DUSP8
hsa-miR-374b	down	6990	DYNLT3
hsa-miR-374b	down	1859	DYRK1A
hsa-miR-374b	down	199221	DZIP1L
hsa-miR-374b	down	10913	EDAR
hsa-miR-374b	down	80267	EDEM3
hsa-miR-374b	down	10085	EDIL3
hsa-miR-374b	down	440275	EIF2AK4
hsa-miR-374b	down	8894	EIF2S2
hsa-miR-374b	down	1982	EIF4G2
hsa-miR-374b	down	22936	ELL2
hsa-miR-374b	down	2019	EN1
hsa-miR-374b	down	2020	EN2
hsa-miR-374b	down	2029	ENSA
hsa-miR-374b	down	2034	EPAS1
hsa-miR-374b	down	2036	EPB41L1
hsa-miR-374b	down	2043	EPHA4
hsa-miR-374b	down	2046	EPHA8
hsa-miR-374b	down	2060	EPS15
hsa-miR-374b	down	2104	ESRRG
hsa-miR-374b	down	55500	ETNK1
hsa-miR-374b	down	2120	ETV6
hsa-miR-374b	down	10640	EXOC5
hsa-miR-374b	down	2169	FABP2
hsa-miR-374b	down	338811	FAM19A2
hsa-miR-374b	down	339479	FAM5C
hsa-miR-374b	down	9750	FAM65B
hsa-miR-374b	down	26224	FBXL3
hsa-miR-374b	down	54455	FBXO42
hsa-miR-374b	down	2250	FGF5
hsa-miR-374b	down	2263	FGFR2
hsa-miR-374b	down	55701	FLJ10357
hsa-miR-374b	down	54891	FLJ20309
hsa-miR-374b	down	96459	FNIP1
hsa-miR-374b	down	2354	FOSB
hsa-miR-374b	down	2306	FOXD2
hsa-miR-374b	down	27022	FOXD3
hsa-miR-374b	down	2290	FOXG1
hsa-miR-374b	down	2308	FOXO1
hsa-miR-374b	down	27086	FOXP1
hsa-miR-374b	down	55691	FRMD4A
hsa-miR-374b	down	10818	FRS2
hsa-miR-374b	down	7855	FZD5
hsa-miR-374b	down	2551	GABPA
hsa-miR-374b	down	8522	GAS7
hsa-miR-374b	down	2625	GATA3
hsa-miR-374b	down	169792	GLIS3
hsa-miR-374b	down	2783	GNB2
hsa-miR-374b	down	64841	GNPNAT1
hsa-miR-374b	down	2802	GOLGA3
hsa-miR-374b	down	57120	GOPC
hsa-miR-374b	down	84706	GPT2
hsa-miR-374b	down	57655	GRAMD1A
hsa-miR-374b	down	23151	GRAMD4
hsa-miR-374b	down	9567	GTPBP1
hsa-miR-374b	down	85865	GTPBP10
hsa-miR-374b	down	3021	H3F3B
hsa-miR-374b	down	1404	HAPLN1
hsa-miR-374b	down	3054	HCFC1
hsa-miR-374b	down	9734	HDAC9
hsa-miR-374b	down	25831	HECTD1
hsa-miR-374b	down	57493	HEG1
hsa-miR-374b	down	8924	HERC2
hsa-miR-374b	down	3280	HES1
hsa-miR-374b	down	28996	HIPK2
hsa-miR-374b	down	3097	HIVEP2
hsa-miR-374b	down	3131	HLF
hsa-miR-374b	down	3206	HOXA10
hsa-miR-374b	down	3207	HOXA11
hsa-miR-374b	down	3213	HOXB3
hsa-miR-374b	down	55806	HR
hsa-miR-374b	down	3268	HRBL
hsa-miR-374b	down	3281	HSBP1
hsa-miR-374b	down	3308	HSPA4
hsa-miR-374b	down	30811	HUNK
hsa-miR-374b	down	24138	IFIT5
hsa-miR-374b	down	22807	IKZF2
hsa-miR-374b	down	3586	IL10
hsa-miR-374b	down	3621	ING1
hsa-miR-374b	down	3625	INHBB
hsa-miR-374b	down	124152	IQCK
hsa-miR-374b	down	23096	IQSEC2
hsa-miR-374b	down	3670	ISL1
hsa-miR-374b	down	80853	JHDM1D
hsa-miR-374b	down	2531	KDSR
hsa-miR-374b	down	9729	KIAA0408
hsa-miR-374b	down	26049	KIAA0888
hsa-miR-374b	down	22878	KIAA1012
hsa-miR-374b	down	23251	KIAA1024
hsa-miR-374b	down	57214	KIAA1199
hsa-miR-374b	down	55632	KIAA1333
hsa-miR-374b	down	57614	KIAA1468
hsa-miR-374b	down	57661	KIAA1542
hsa-miR-374b	down	51274	KLF3
hsa-miR-374b	down	3895	KTN1
hsa-miR-374b	down	23367	LARP1
hsa-miR-374b	down	23185	LARP5
hsa-miR-374b	down	167691	LCA5
hsa-miR-374b	down	23592	LEMD3
hsa-miR-374b	down	132660	LIN54
hsa-miR-374b	down	4009	LMX1A
hsa-miR-374b	down	1902	LPAR1
hsa-miR-374b	down	23266	LPHN2
hsa-miR-374b	down	206338	LVRN
hsa-miR-374b	down	1130	LYST
hsa-miR-374b	down	9794	MAML1
hsa-miR-374b	down	4133	MAP2
hsa-miR-374b	down	6416	MAP2K4
hsa-miR-374b	down	10746	MAP3K2
hsa-miR-374b	down	93487	MAPK1IP1L
hsa-miR-374b	down	5597	MAPK6
hsa-miR-374b	down	4154	MBNL1
hsa-miR-374b	down	10150	MBNL2
hsa-miR-374b	down	90411	MCFD2
hsa-miR-374b	down	4204	MECP2
hsa-miR-374b	down	116931	MED12L
hsa-miR-374b	down	9969	MED13
hsa-miR-374b	down	4209	MEF2D
hsa-miR-374b	down	84466	MEGF10
hsa-miR-374b	down	4211	MEIS1
hsa-miR-374b	down	284207	METRNL
hsa-miR-374b	down	92312	MEX3A
hsa-miR-374b	down	84206	MEX3B
hsa-miR-374b	down	51320	MEX3C
hsa-miR-374b	down	9848	MFAP3L
hsa-miR-374b	down	11320	MGAT4A
hsa-miR-374b	down	4281	MID1
hsa-miR-374b	down	57591	MKL1
hsa-miR-374b	down	283078	MKX
hsa-miR-374b	down	6945	MLX
hsa-miR-374b	down	4311	MME
hsa-miR-374b	down	4323	MMP14
hsa-miR-374b	down	22915	MMRN1
hsa-miR-374b	down	4487	MSX1
hsa-miR-374b	down	139221	MUM1L1
hsa-miR-374b	down	4638	MYLK
hsa-miR-374b	down	340156	MYLK4
hsa-miR-374b	down	4651	MYO10
hsa-miR-374b	down	7994	MYST3
hsa-miR-374b	down	23040	MYT1L
hsa-miR-374b	down	4690	NCK1
hsa-miR-374b	down	8648	NCOA1
hsa-miR-374b	down	64168	NECAB1
hsa-miR-374b	down	4756	NEO1
hsa-miR-374b	down	4760	NEUROD1
hsa-miR-374b	down	63973	NEUROG2
hsa-miR-374b	down	4781	NFIB
hsa-miR-374b	down	4784	NFIX
hsa-miR-374b	down	64332	NFKBIZ
hsa-miR-374b	down	4801	NFYB
hsa-miR-374b	down	25836	NIPBL
hsa-miR-374b	down	4821	NKX2-2
hsa-miR-374b	down	4836	NMT1
hsa-miR-374b	down	9241	NOG
hsa-miR-374b	down	4853	NOTCH2
hsa-miR-374b	down	4857	NOVA1
hsa-miR-374b	down	4885	NPTX2
hsa-miR-374b	down	7026	NR2F2
hsa-miR-374b	down	4929	NR4A2
hsa-miR-374b	down	203447	NRK
hsa-miR-374b	down	51299	NRN1
hsa-miR-374b	down	4908	NTF3
hsa-miR-374b	down	9423	NTN1
hsa-miR-374b	down	9891	NUAK1
hsa-miR-374b	down	8650	NUMB
hsa-miR-374b	down	9253	NUMBL
hsa-miR-374b	down	54940	OCIAD1
hsa-miR-374b	down	4952	OCRL
hsa-miR-374b	down	10178	ODZ1
hsa-miR-374b	down	9480	ONECUT2
hsa-miR-374b	down	5001	ORC5L
hsa-miR-374b	down	5007	OSBP
hsa-miR-374b	down	26986	PABPC1
hsa-miR-374b	down	5042	PABPC3
hsa-miR-374b	down	5069	PAPPA
hsa-miR-374b	down	152559	PAQR3
hsa-miR-374b	down	84612	PARD6B
hsa-miR-374b	down	5080	PAX6
hsa-miR-374b	down	57575	PCDH10
hsa-miR-374b	down	57526	PCDH19
hsa-miR-374b	down	56147	PCDHA1
hsa-miR-374b	down	56139	PCDHA10
hsa-miR-374b	down	56138	PCDHA11
hsa-miR-374b	down	56137	PCDHA12
hsa-miR-374b	down	56136	PCDHA13
hsa-miR-374b	down	56146	PCDHA2
hsa-miR-374b	down	56145	PCDHA3
hsa-miR-374b	down	56144	PCDHA4
hsa-miR-374b	down	56143	PCDHA5
hsa-miR-374b	down	56142	PCDHA6
hsa-miR-374b	down	56141	PCDHA7
hsa-miR-374b	down	56140	PCDHA8
hsa-miR-374b	down	56135	PCDHAC1
hsa-miR-374b	down	56134	PCDHAC2
hsa-miR-374b	down	51585	PCF11
hsa-miR-374b	down	10336	PCGF3
hsa-miR-374b	down	22990	PCNX
hsa-miR-374b	down	11235	PDCD10
hsa-miR-374b	down	5141	PDE4A
hsa-miR-374b	down	5142	PDE4B
hsa-miR-374b	down	5144	PDE4D
hsa-miR-374b	down	27115	PDE7B
hsa-miR-374b	down	10611	PDLIM5
hsa-miR-374b	down	5170	PDPK1
hsa-miR-374b	down	57162	PELI1
hsa-miR-374b	down	9749	PHACTR2
hsa-miR-374b	down	51317	PHF21A
hsa-miR-374b	down	200576	PIP5K3
hsa-miR-374b	down	5308	PITX2
hsa-miR-374b	down	5316	PKNOX1
hsa-miR-374b	down	5324	PLAG1
hsa-miR-374b	down	5362	PLXNA2
hsa-miR-374b	down	56937	PMEPA1
hsa-miR-374b	down	9512	PMPCB
hsa-miR-374b	down	10957	PNRC1
hsa-miR-374b	down	8613	PPAP2B
hsa-miR-374b	down	10891	PPARGC1A
hsa-miR-374b	down	89801	PPP1R3F
hsa-miR-374b	down	5522	PPP2R2C
hsa-miR-374b	down	145270	PRIMA1
hsa-miR-374b	down	5578	PRKCA
hsa-miR-374b	down	5581	PRKCE
hsa-miR-374b	down	60675	PROK2
hsa-miR-374b	down	55660	PRPF40A
hsa-miR-374b	down	51334	PRR16
hsa-miR-374b	down	5638	PRRG1
hsa-miR-374b	down	9265	PSCD3
hsa-miR-374b	down	9491	PSMF1
hsa-miR-374b	down	5725	PTBP1
hsa-miR-374b	down	5728	PTEN
hsa-miR-374b	down	5781	PTPN11
hsa-miR-374b	down	5782	PTPN12
hsa-miR-374b	down	10890	RAB10
hsa-miR-374b	down	57403	RAB22A
hsa-miR-374b	down	5869	RAB5B
hsa-miR-374b	down	10743	RAI1
hsa-miR-374b	down	10048	RANBP9
hsa-miR-374b	down	65059	RAPH1
hsa-miR-374b	down	54439	RBM27
hsa-miR-374b	down	149041	RC3H1
hsa-miR-374b	down	54542	RC3H2
hsa-miR-374b	down	23186	RCOR1
hsa-miR-374b	down	11079	RER1
hsa-miR-374b	down	5992	RFX4
hsa-miR-374b	down	10636	RGS14
hsa-miR-374b	down	401190	RGS7BP
hsa-miR-374b	down	494470	RNF165
hsa-miR-374b	down	257160	RNF214
hsa-miR-374b	down	152006	RNF38
hsa-miR-374b	down	22838	RNF44
hsa-miR-374b	down	6121	RPE65
hsa-miR-374b	down	51018	RRP15
hsa-miR-374b	down	51773	RSF1
hsa-miR-374b	down	219790	RTKN2
hsa-miR-374b	down	146760	RTN4RL1
hsa-miR-374b	down	6304	SATB1
hsa-miR-374b	down	6326	SCN2A
hsa-miR-374b	down	6327	SCN2B
hsa-miR-374b	down	6331	SCN5A
hsa-miR-374b	down	223117	SEMA3D
hsa-miR-374b	down	9037	SEMA5A
hsa-miR-374b	down	9792	SERTAD2
hsa-miR-374b	down	29072	SETD2
hsa-miR-374b	down	6432	SFRS7
hsa-miR-374b	down	22941	SHANK2
hsa-miR-374b	down	85358	SHANK3
hsa-miR-374b	down	6473	SHOX
hsa-miR-374b	down	84068	SLC10A7
hsa-miR-374b	down	57468	SLC12A5
hsa-miR-374b	down	6514	SLC2A2
hsa-miR-374b	down	388662	SLC6A17
hsa-miR-374b	down	6549	SLC9A2
hsa-miR-374b	down	4091	SMAD6
hsa-miR-374b	down	80725	SNIP
hsa-miR-374b	down	6645	SNTB2
hsa-miR-374b	down	8723	SNX4
hsa-miR-374b	down	122809	SOCS4
hsa-miR-374b	down	6654	SOS1
hsa-miR-374b	down	6659	SOX4
hsa-miR-374b	down	6667	SP1
hsa-miR-374b	down	6670	SP3
hsa-miR-374b	down	339745	SPOPL
hsa-miR-374b	down	10253	SPRY2
hsa-miR-374b	down	10558	SPTLC1
hsa-miR-374b	down	6733	SRPK2
hsa-miR-374b	down	8128	ST8SIA2
hsa-miR-374b	down	64940	STAG3L4
hsa-miR-374b	down	23012	STK38L
hsa-miR-374b	down	6789	STK4
hsa-miR-374b	down	11075	STMN2
hsa-miR-374b	down	55014	STX17
hsa-miR-374b	down	6815	STYX
hsa-miR-374b	down	6855	SYP
hsa-miR-374b	down	6857	SYT1
hsa-miR-374b	down	255928	SYT14
hsa-miR-374b	down	6867	TACC1
hsa-miR-374b	down	6875	TAF4B
hsa-miR-374b	down	6925	TCF4
hsa-miR-374b	down	7005	TEAD3
hsa-miR-374b	down	200424	TET3
hsa-miR-374b	down	7023	TFAP4
hsa-miR-374b	down	7027	TFDP1
hsa-miR-374b	down	7039	TGFA
hsa-miR-374b	down	7091	TLE4
hsa-miR-374b	down	66000	TMEM108
hsa-miR-374b	down	114908	TMEM123
hsa-miR-374b	down	80351	TNKS2
hsa-miR-374b	down	84629	TNRC18
hsa-miR-374b	down	27327	TNRC6A
hsa-miR-374b	down	23112	TNRC6B
hsa-miR-374b	down	7150	TOP1
hsa-miR-374b	down	142940	TRUB1
hsa-miR-374b	down	167838	TXLNB
hsa-miR-374b	down	10477	UBE2E3
hsa-miR-374b	down	7328	UBE2H
hsa-miR-374b	down	23190	UBXD2
hsa-miR-374b	down	23197	UBXD8
hsa-miR-374b	down	7357	UGCG
hsa-miR-374b	down	55031	USP47
hsa-miR-374b	down	10090	UST
hsa-miR-374b	down	6844	VAMP2
hsa-miR-374b	down	91833	WDR20
hsa-miR-374b	down	79968	WDR76
hsa-miR-374b	down	51384	WNT16
hsa-miR-374b	down	7474	WNT5A
hsa-miR-374b	down	81029	WNT5B
hsa-miR-374b	down	7486	WRN
hsa-miR-374b	down	80014	WWC2
hsa-miR-374b	down	331	XIAP
hsa-miR-374b	down	7504	XK
hsa-miR-374b	down	55432	YOD1
hsa-miR-374b	down	403341	ZBTB34
hsa-miR-374b	down	253461	ZBTB38
hsa-miR-374b	down	376940	ZC3H6
hsa-miR-374b	down	23264	ZC3H7B
hsa-miR-374b	down	23174	ZCCHC14
hsa-miR-374b	down	219654	ZCCHC24
hsa-miR-374b	down	25921	ZDHHC5
hsa-miR-374b	down	9839	ZEB2
hsa-miR-374b	down	10444	ZER1
hsa-miR-374b	down	7764	ZNF217
hsa-miR-374b	down	7776	ZNF236
hsa-miR-374b	down	23090	ZNF423
hsa-miR-374b	down	9658	ZNF516
hsa-miR-374b	down	347344	ZNF81
hsa-miR-374a	up	18	ABAT
hsa-miR-374a	up	10351	ABCA8
hsa-miR-374a	up	6059	ABCE1
hsa-miR-374a	up	29	ABR
hsa-miR-374a	up	87	ACTN1
hsa-miR-374a	up	81	ACTN4
hsa-miR-374a	up	55860	ACTR10
hsa-miR-374a	up	93	ACVR2B
hsa-miR-374a	up	102	ADAM10
hsa-miR-374a	up	11096	ADAMTS5
hsa-miR-374a	up	11174	ADAMTS6
hsa-miR-374a	up	107	ADCY1
hsa-miR-374a	up	23394	ADNP
hsa-miR-374a	up	136	ADORA2B
hsa-miR-374a	up	153	ADRB1
hsa-miR-374a	up	4299	AFF1
hsa-miR-374a	up	3899	AFF3
hsa-miR-374a	up	27125	AFF4
hsa-miR-374a	up	27245	AHDC1
hsa-miR-374a	up	9472	AKAP6
hsa-miR-374a	up	207	AKT1
hsa-miR-374a	up	262	AMD1
hsa-miR-374a	up	23253	ANKRD12
hsa-miR-374a	up	54443	ANLN
hsa-miR-374a	up	84168	ANTXR1
hsa-miR-374a	up	118429	ANTXR2
hsa-miR-374a	up	130340	AP1S3
hsa-miR-374a	up	324	APC
hsa-miR-374a	up	372	ARCN1
hsa-miR-374a	up	394	ARHGAP5
hsa-miR-374a	up	196528	ARID2
hsa-miR-374a	up	84159	ARID5B
hsa-miR-374a	up	54622	ARL15
hsa-miR-374a	up	23568	ARL2BP
hsa-miR-374a	up	429	ASCL1
hsa-miR-374a	up	54829	ASPN
hsa-miR-374a	up	29028	ATAD2
hsa-miR-374a	up	23300	ATMIN
hsa-miR-374a	up	57198	ATP8B2
hsa-miR-374a	up	6310	ATXN1
hsa-miR-374a	up	222255	ATXN7L1
hsa-miR-374a	up	8313	AXIN2
hsa-miR-374a	up	23621	BACE1
hsa-miR-374a	up	60468	BACH2
hsa-miR-374a	up	55024	BANK1
hsa-miR-374a	up	7916	BAT2
hsa-miR-374a	up	23215	BAT2D1
hsa-miR-374a	up	586	BCAT1
hsa-miR-374a	up	64919	BCL11B
hsa-miR-374a	up	8553	BHLHB2
hsa-miR-374a	up	650	BMP2
hsa-miR-374a	up	168667	BMPER
hsa-miR-374a	up	388962	BOLA3
hsa-miR-374a	up	55108	BSDC1
hsa-miR-374a	up	55727	BTBD7
hsa-miR-374a	up	114781	BTBD9
hsa-miR-374a	up	9256	BZRAP1
hsa-miR-374a	up	10944	C11orf58
hsa-miR-374a	up	283450	C12orf51
hsa-miR-374a	up	440145	C13orf37
hsa-miR-374a	up	55051	C14orf102
hsa-miR-374a	up	55731	C17orf63
hsa-miR-374a	up	753	C18orf1
hsa-miR-374a	up	151050	C2orf67
hsa-miR-374a	up	64417	C5orf28
hsa-miR-374a	up	253559	CADM2
hsa-miR-374a	up	800	CALD1
hsa-miR-374a	up	813	CALU
hsa-miR-374a	up	23271	CAMSAP1L1
hsa-miR-374a	up	830	CAPZA2
hsa-miR-374a	up	8535	CBX4
hsa-miR-374a	up	389206	CCDC4
hsa-miR-374a	up	220388	CCDC89
hsa-miR-374a	up	6347	CCL2
hsa-miR-374a	up	6367	CCL22
hsa-miR-374a	up	961	CD47
hsa-miR-374a	up	978	CDA
hsa-miR-374a	up	1051	CEBPB
hsa-miR-374a	up	9857	CEP350
hsa-miR-374a	up	55636	CHD7
hsa-miR-374a	up	80205	CHD9
hsa-miR-374a	up	1184	CLCN5
hsa-miR-374a	up	387837	CLEC12B
hsa-miR-374a	up	79745	CLIP4
hsa-miR-374a	up	4848	CNOT2
hsa-miR-374a	up	9337	CNOT8
hsa-miR-374a	up	152330	CNTN4
hsa-miR-374a	up	1282	COL4A1
hsa-miR-374a	up	80315	CPEB4
hsa-miR-374a	up	57585	CRAMP1L
hsa-miR-374a	up	64764	CREB3L2
hsa-miR-374a	up	9586	CREB5
hsa-miR-374a	up	51232	CRIM1
hsa-miR-374a	up	200186	CRTC2
hsa-miR-374a	up	64478	CSMD1
hsa-miR-374a	up	114784	CSMD2
hsa-miR-374a	up	53944	CSNK1G1
hsa-miR-374a	up	4253	CTAGE5
hsa-miR-374a	up	10659	CUGBP2
hsa-miR-374a	up	79901	CYBRD1
hsa-miR-374a	up	1592	CYP26A1
hsa-miR-374a	up	56603	CYP26B1
hsa-miR-374a	up	1602	DACH1
hsa-miR-374a	up	414301	DDI1
hsa-miR-374a	up	84649	DGAT2
hsa-miR-374a	up	1740	DLG2
hsa-miR-374a	up	1741	DLG3
hsa-miR-374a	up	1756	DMD
hsa-miR-374a	up	286148	DPY19L4
hsa-miR-374a	up	92126	DSEL
hsa-miR-374a	up	1830	DSG3
hsa-miR-374a	up	142679	DUSP19
hsa-miR-374a	up	1848	DUSP6
hsa-miR-374a	up	1850	DUSP8
hsa-miR-374a	up	6990	DYNLT3
hsa-miR-374a	up	1859	DYRK1A
hsa-miR-374a	up	199221	DZIP1L
hsa-miR-374a	up	10913	EDAR
hsa-miR-374a	up	80267	EDEM3
hsa-miR-374a	up	10085	EDIL3
hsa-miR-374a	up	440275	EIF2AK4
hsa-miR-374a	up	8894	EIF2S2
hsa-miR-374a	up	1982	EIF4G2
hsa-miR-374a	up	22936	ELL2
hsa-miR-374a	up	2019	EN1
hsa-miR-374a	up	2020	EN2
hsa-miR-374a	up	2029	ENSA
hsa-miR-374a	up	2034	EPAS1
hsa-miR-374a	up	2036	EPB41L1
hsa-miR-374a	up	2043	EPHA4
hsa-miR-374a	up	2046	EPHA8
hsa-miR-374a	up	2060	EPS15
hsa-miR-374a	up	2104	ESRRG
hsa-miR-374a	up	55500	ETNK1
hsa-miR-374a	up	2120	ETV6
hsa-miR-374a	up	10640	EXOC5
hsa-miR-374a	up	2169	FABP2
hsa-miR-374a	up	338811	FAM19A2
hsa-miR-374a	up	339479	FAM5C
hsa-miR-374a	up	9750	FAM65B
hsa-miR-374a	up	26224	FBXL3
hsa-miR-374a	up	54455	FBXO42
hsa-miR-374a	up	2250	FGF5
hsa-miR-374a	up	2263	FGFR2
hsa-miR-374a	up	55701	FLJ10357
hsa-miR-374a	up	54891	FLJ20309
hsa-miR-374a	up	96459	FNIP1
hsa-miR-374a	up	2354	FOSB
hsa-miR-374a	up	2306	FOXD2
hsa-miR-374a	up	27022	FOXD3
hsa-miR-374a	up	2290	FOXG1
hsa-miR-374a	up	2308	FOXO1
hsa-miR-374a	up	27086	FOXP1
hsa-miR-374a	up	55691	FRMD4A
hsa-miR-374a	up	10818	FRS2
hsa-miR-374a	up	7855	FZD5
hsa-miR-374a	up	2551	GABPA
hsa-miR-374a	up	8522	GAS7
hsa-miR-374a	up	2625	GATA3
hsa-miR-374a	up	169792	GLIS3
hsa-miR-374a	up	2783	GNB2
hsa-miR-374a	up	64841	GNPNAT1
hsa-miR-374a	up	2802	GOLGA3
hsa-miR-374a	up	57120	GOPC
hsa-miR-374a	up	84706	GPT2
hsa-miR-374a	up	57655	GRAMD1A
hsa-miR-374a	up	23151	GRAMD4
hsa-miR-374a	up	9567	GTPBP1
hsa-miR-374a	up	85865	GTPBP10
hsa-miR-374a	up	3021	H3F3B
hsa-miR-374a	up	1404	HAPLN1
hsa-miR-374a	up	3054	HCFC1
hsa-miR-374a	up	9734	HDAC9
hsa-miR-374a	up	25831	HECTD1
hsa-miR-374a	up	57493	HEG1
hsa-miR-374a	up	8924	HERC2
hsa-miR-374a	up	3280	HES1
hsa-miR-374a	up	28996	HIPK2
hsa-miR-374a	up	3097	HIVEP2
hsa-miR-374a	up	3131	HLF
hsa-miR-374a	up	3206	HOXA10
hsa-miR-374a	up	3207	HOXA11
hsa-miR-374a	up	3213	HOXB3
hsa-miR-374a	up	55806	HR
hsa-miR-374a	up	3268	HRBL
hsa-miR-374a	up	3281	HSBP1
hsa-miR-374a	up	3308	HSPA4
hsa-miR-374a	up	30811	HUNK
hsa-miR-374a	up	24138	IFIT5
hsa-miR-374a	up	22807	IKZF2
hsa-miR-374a	up	3586	IL10
hsa-miR-374a	up	3621	ING1
hsa-miR-374a	up	3625	INHBB
hsa-miR-374a	up	124152	IQCK
hsa-miR-374a	up	23096	IQSEC2
hsa-miR-374a	up	3670	ISL1
hsa-miR-374a	up	80853	JHDM1D
hsa-miR-374a	up	2531	KDSR
hsa-miR-374a	up	9729	KIAA0408
hsa-miR-374a	up	26049	KIAA0888
hsa-miR-374a	up	22878	KIAA1012
hsa-miR-374a	up	23251	KIAA1024
hsa-miR-374a	up	57214	KIAA1199
hsa-miR-374a	up	55632	KIAA1333
hsa-miR-374a	up	57614	KIAA1468
hsa-miR-374a	up	57661	KIAA1542
hsa-miR-374a	up	51274	KLF3
hsa-miR-374a	up	3895	KTN1
hsa-miR-374a	up	23367	LARP1
hsa-miR-374a	up	23185	LARP5
hsa-miR-374a	up	167691	LCA5
hsa-miR-374a	up	23592	LEMD3
hsa-miR-374a	up	132660	LIN54
hsa-miR-374a	up	4009	LMX1A
hsa-miR-374a	up	1902	LPAR1
hsa-miR-374a	up	23266	LPHN2
hsa-miR-374a	up	206338	LVRN
hsa-miR-374a	up	1130	LYST
hsa-miR-374a	up	9794	MAML1
hsa-miR-374a	up	4133	MAP2
hsa-miR-374a	up	6416	MAP2K4
hsa-miR-374a	up	10746	MAP3K2
hsa-miR-374a	up	93487	MAPK1IP1L
hsa-miR-374a	up	5597	MAPK6
hsa-miR-374a	up	4154	MBNL1
hsa-miR-374a	up	10150	MBNL2
hsa-miR-374a	up	90411	MCFD2
hsa-miR-374a	up	4204	MECP2
hsa-miR-374a	up	116931	MED12L
hsa-miR-374a	up	9969	MED13
hsa-miR-374a	up	4209	MEF2D
hsa-miR-374a	up	84466	MEGF10
hsa-miR-374a	up	4211	MEIS1
hsa-miR-374a	up	284207	METRNL
hsa-miR-374a	up	92312	MEX3A
hsa-miR-374a	up	84206	MEX3B
hsa-miR-374a	up	51320	MEX3C
hsa-miR-374a	up	9848	MFAP3L
hsa-miR-374a	up	11320	MGAT4A
hsa-miR-374a	up	4281	MID1
hsa-miR-374a	up	57591	MKL1
hsa-miR-374a	up	283078	MKX
hsa-miR-374a	up	6945	MLX
hsa-miR-374a	up	4311	MME
hsa-miR-374a	up	4323	MMP14
hsa-miR-374a	up	22915	MMRN1
hsa-miR-374a	up	4487	MSX1
hsa-miR-374a	up	139221	MUM1L1
hsa-miR-374a	up	4638	MYLK
hsa-miR-374a	up	340156	MYLK4
hsa-miR-374a	up	4651	MYO10
hsa-miR-374a	up	7994	MYST3
hsa-miR-374a	up	23040	MYT1L
hsa-miR-374a	up	4690	NCK1
hsa-miR-374a	up	8648	NCOA1
hsa-miR-374a	up	64168	NECAB1
hsa-miR-374a	up	4756	NEO1
hsa-miR-374a	up	4760	NEUROD1
hsa-miR-374a	up	63973	NEUROG2
hsa-miR-374a	up	4781	NFIB
hsa-miR-374a	up	4784	NFIX
hsa-miR-374a	up	64332	NFKBIZ
hsa-miR-374a	up	4801	NFYB
hsa-miR-374a	up	25836	NIPBL
hsa-miR-374a	up	4821	NKX2-2
hsa-miR-374a	up	4836	NMT1
hsa-miR-374a	up	9241	NOG
hsa-miR-374a	up	4853	NOTCH2
hsa-miR-374a	up	4857	NOVA1
hsa-miR-374a	up	4885	NPTX2
hsa-miR-374a	up	7026	NR2F2
hsa-miR-374a	up	4929	NR4A2
hsa-miR-374a	up	203447	NRK
hsa-miR-374a	up	51299	NRN1
hsa-miR-374a	up	4908	NTF3
hsa-miR-374a	up	9423	NTN1
hsa-miR-374a	up	9891	NUAK1
hsa-miR-374a	up	8650	NUMB
hsa-miR-374a	up	9253	NUMBL
hsa-miR-374a	up	54940	OCIAD1
hsa-miR-374a	up	4952	OCRL
hsa-miR-374a	up	10178	ODZ1
hsa-miR-374a	up	9480	ONECUT2
hsa-miR-374a	up	5001	ORC5L
hsa-miR-374a	up	5007	OSBP
hsa-miR-374a	up	26986	PABPC1
hsa-miR-374a	up	5042	PABPC3
hsa-miR-374a	up	5069	PAPPA
hsa-miR-374a	up	152559	PAQR3
hsa-miR-374a	up	84612	PARD6B
hsa-miR-374a	up	5080	PAX6
hsa-miR-374a	up	57575	PCDH10
hsa-miR-374a	up	57526	PCDH19
hsa-miR-374a	up	56147	PCDHA1
hsa-miR-374a	up	56139	PCDHA10
hsa-miR-374a	up	56138	PCDHA11
hsa-miR-374a	up	56137	PCDHA12
hsa-miR-374a	up	56136	PCDHA13
hsa-miR-374a	up	56146	PCDHA2
hsa-miR-374a	up	56145	PCDHA3
hsa-miR-374a	up	56144	PCDHA4
hsa-miR-374a	up	56143	PCDHA5
hsa-miR-374a	up	56142	PCDHA6
hsa-miR-374a	up	56141	PCDHA7
hsa-miR-374a	up	56140	PCDHA8
hsa-miR-374a	up	56135	PCDHAC1
hsa-miR-374a	up	56134	PCDHAC2
hsa-miR-374a	up	51585	PCF11
hsa-miR-374a	up	10336	PCGF3
hsa-miR-374a	up	22990	PCNX
hsa-miR-374a	up	11235	PDCD10
hsa-miR-374a	up	5141	PDE4A
hsa-miR-374a	up	5142	PDE4B
hsa-miR-374a	up	5144	PDE4D
hsa-miR-374a	up	27115	PDE7B
hsa-miR-374a	up	10611	PDLIM5
hsa-miR-374a	up	5170	PDPK1
hsa-miR-374a	up	57162	PELI1
hsa-miR-374a	up	9749	PHACTR2
hsa-miR-374a	up	51317	PHF21A
hsa-miR-374a	up	200576	PIP5K3
hsa-miR-374a	up	5308	PITX2
hsa-miR-374a	up	5316	PKNOX1
hsa-miR-374a	up	5324	PLAG1
hsa-miR-374a	up	5362	PLXNA2
hsa-miR-374a	up	56937	PMEPA1
hsa-miR-374a	up	9512	PMPCB
hsa-miR-374a	up	10957	PNRC1
hsa-miR-374a	up	8613	PPAP2B
hsa-miR-374a	up	10891	PPARGC1A
hsa-miR-374a	up	89801	PPP1R3F
hsa-miR-374a	up	5522	PPP2R2C
hsa-miR-374a	up	145270	PRIMA1
hsa-miR-374a	up	5578	PRKCA
hsa-miR-374a	up	5581	PRKCE
hsa-miR-374a	up	60675	PROK2
hsa-miR-374a	up	55660	PRPF40A
hsa-miR-374a	up	51334	PRR16
hsa-miR-374a	up	5638	PRRG1
hsa-miR-374a	up	9265	PSCD3
hsa-miR-374a	up	9491	PSMF1
hsa-miR-374a	up	5725	PTBP1
hsa-miR-374a	up	5728	PTEN
hsa-miR-374a	up	5781	PTPN11
hsa-miR-374a	up	5782	PTPN12
hsa-miR-374a	up	10890	RAB10
hsa-miR-374a	up	57403	RAB22A
hsa-miR-374a	up	5869	RAB5B
hsa-miR-374a	up	10743	RAI1
hsa-miR-374a	up	10048	RANBP9
hsa-miR-374a	up	65059	RAPH1
hsa-miR-374a	up	54439	RBM27
hsa-miR-374a	up	149041	RC3H1
hsa-miR-374a	up	54542	RC3H2
hsa-miR-374a	up	23186	RCOR1
hsa-miR-374a	up	11079	RER1
hsa-miR-374a	up	5992	RFX4
hsa-miR-374a	up	10636	RGS14
hsa-miR-374a	up	401190	RGS7BP
hsa-miR-374a	up	494470	RNF165
hsa-miR-374a	up	257160	RNF214
hsa-miR-374a	up	152006	RNF38
hsa-miR-374a	up	22838	RNF44
hsa-miR-374a	up	6121	RPE65
hsa-miR-374a	up	51018	RRP15
hsa-miR-374a	up	51773	RSF1
hsa-miR-374a	up	219790	RTKN2
hsa-miR-374a	up	146760	RTN4RL1
hsa-miR-374a	up	6304	SATB1
hsa-miR-374a	up	6326	SCN2A
hsa-miR-374a	up	6327	SCN2B
hsa-miR-374a	up	6331	SCN5A
hsa-miR-374a	up	223117	SEMA3D
hsa-miR-374a	up	9037	SEMA5A
hsa-miR-374a	up	9792	SERTAD2
hsa-miR-374a	up	29072	SETD2
hsa-miR-374a	up	6432	SFRS7
hsa-miR-374a	up	22941	SHANK2
hsa-miR-374a	up	85358	SHANK3
hsa-miR-374a	up	6473	SHOX
hsa-miR-374a	up	84068	SLC10A7
hsa-miR-374a	up	57468	SLC12A5
hsa-miR-374a	up	6514	SLC2A2
hsa-miR-374a	up	388662	SLC6A17
hsa-miR-374a	up	6549	SLC9A2
hsa-miR-374a	up	4091	SMAD6
hsa-miR-374a	up	80725	SNIP
hsa-miR-374a	up	6645	SNTB2
hsa-miR-374a	up	8723	SNX4
hsa-miR-374a	up	122809	SOCS4
hsa-miR-374a	up	6654	SOS1
hsa-miR-374a	up	6659	SOX4
hsa-miR-374a	up	6667	SP1
hsa-miR-374a	up	6670	SP3
hsa-miR-374a	up	339745	SPOPL
hsa-miR-374a	up	10253	SPRY2
hsa-miR-374a	up	10558	SPTLC1
hsa-miR-374a	up	6733	SRPK2
hsa-miR-374a	up	8128	ST8SIA2
hsa-miR-374a	up	64940	STAG3L4
hsa-miR-374a	up	23012	STK38L
[truncated: 24,233 more rows]
