# Supplementary material for: Analysis of Differential miRNA Expression in the Duodenum of Escherichia coli F18-Sensitive and -Resistant Weaned Piglets
Source: PLoS One. 2012 Aug 24;7(8):e43741. doi: 10.1371/journal.pone.0043741 (PMC3427155; doi:10.1371/journal.pone.0043741)
Supplement: Table S7 — The intersection gene between target gene and expression profiles. (XLS) [file pone.0043741.s011.xls]

## Sheet: Sheet1
microRNA	style	gene id	symbol
hsa-miR-99a	up	56603	CYP26B1
hsa-miR-99a	up	2289	FKBP5
hsa-miR-99a	up	5530	PPP3CA
hsa-miR-99a	up	83591	THAP2
hsa-miR-92a	up	27	ABL2
hsa-miR-92a	up	27125	AFF4
hsa-miR-92a	up	488	ATP2A2
hsa-miR-92a	up	10018	BCL2L11
hsa-miR-92a	up	7832	BTG2
hsa-miR-92a	up	8476	CDC42BPA
hsa-miR-92a	up	1050	CEBPA
hsa-miR-92a	up	1113	CHGA
hsa-miR-92a	up	1268	CNR1
hsa-miR-92a	up	1278	COL1A2
hsa-miR-92a	up	80315	CPEB4
hsa-miR-92a	up	55802	DCP1A
hsa-miR-92a	up	9231	DLG5
hsa-miR-92a	up	23348	DOCK9
hsa-miR-92a	up	1910	EDNRB
hsa-miR-92a	up	2059	EPS8
hsa-miR-92a	up	10640	EXOC5
hsa-miR-92a	up	2200	FBN1
hsa-miR-92a	up	2201	FBN2
hsa-miR-92a	up	64778	FNDC3B
hsa-miR-92a	up	2596	GAP43
hsa-miR-92a	up	26058	GIGYF2
hsa-miR-92a	up	2799	GNS
hsa-miR-92a	up	2892	GRIA3
hsa-miR-92a	up	8916	HERC3
hsa-miR-92a	up	204851	HIPK1
hsa-miR-92a	up	10114	HIPK3
hsa-miR-92a	up	3096	HIVEP1
hsa-miR-92a	up	3192	HNRNPU
hsa-miR-92a	up	3224	HOXC8
hsa-miR-92a	up	10320	IKZF1
hsa-miR-92a	up	10788	IQGAP2
hsa-miR-92a	up	9445	ITM2B
hsa-miR-92a	up	133746	JMY
hsa-miR-92a	up	9929	JOSD1
hsa-miR-92a	up	3760	KCNJ3
hsa-miR-92a	up	3799	KIF5B
hsa-miR-92a	up	132660	LIN54
hsa-miR-92a	up	375056	MIA3
hsa-miR-92a	up	4857	NOVA1
hsa-miR-92a	up	27031	NPHP3
hsa-miR-92a	up	8013	NR4A3
hsa-miR-92a	up	79646	PANK3
hsa-miR-92a	up	5099	PCDH7
hsa-miR-92a	up	8864	PER2
hsa-miR-92a	up	57157	PHTF2
hsa-miR-92a	up	5565	PRKAB2
hsa-miR-92a	up	5577	PRKAR2B
hsa-miR-92a	up	5734	PTGER4
hsa-miR-92a	up	5800	PTPRO
hsa-miR-92a	up	5934	RBL2
hsa-miR-92a	up	5989	RFX1
hsa-miR-92a	up	50862	RNF141
hsa-miR-92a	up	6138	RPL15
hsa-miR-92a	up	6383	SDC2
hsa-miR-92a	up	57468	SLC12A5
hsa-miR-92a	up	6617	SNAPC1
hsa-miR-92a	up	51111	SUV420H1
hsa-miR-92a	up	6854	SYN2
hsa-miR-92a	up	8867	SYNJ1
hsa-miR-92a	up	8148	TAF15
hsa-miR-92a	up	55284	UBE2W
hsa-miR-92a	up	9525	VPS4B
hsa-miR-92a	up	463	ZFHX3
hsa-miR-92a	up	55279	ZNF654
hsa-miR-7	up	81563	C1orf21
hsa-miR-7	up	8555	CDC14B
hsa-miR-7	up	1267	CNP
hsa-miR-7	up	1278	COL1A2
hsa-miR-7	up	1956	EGFR
hsa-miR-7	up	133746	JMY
hsa-miR-7	up	92597	MOBKL1A
hsa-miR-7	up	8013	NR4A3
hsa-miR-7	up	5090	PBX3
hsa-miR-7	up	5144	PDE4D
hsa-miR-7	up	5814	PURB
hsa-miR-7	up	50862	RNF141
hsa-miR-7	up	6304	SATB1
hsa-miR-7	up	8243	SMC1A
hsa-miR-7	up	23049	SMG1
hsa-miR-7	up	6272	SORT1
hsa-miR-7	up	219623	TMEM26
hsa-miR-7	up	7323	UBE2D3
hsa-miR-7	up	127933	UHMK1
hsa-miR-7	up	7416	VDAC1
hsa-miR-378	up	81563	C1orf21
hsa-miR-378	up	867	CBL
hsa-miR-378	up	9575	CLOCK
hsa-miR-378	up	2289	FKBP5
hsa-miR-378	up	2744	GLS
hsa-miR-378	up	55705	IPO9
hsa-miR-378	up	5814	PURB
hsa-miR-378	up	6147	RPL23A
hsa-miR-378	up	23213	SULF1
hsa-miR-378	up	11011	TLK2
hsa-miR-378	up	55284	UBE2W
hsa-miR-374b	down	6059	ABCE1
hsa-miR-374b	down	23394	ADNP
hsa-miR-374b	down	27125	AFF4
hsa-miR-374b	down	9472	AKAP6
hsa-miR-374b	down	394	ARHGAP5
hsa-miR-374b	down	8313	AXIN2
hsa-miR-374b	down	60468	BACH2
hsa-miR-374b	down	7916	BAT2
hsa-miR-374b	down	586	BCAT1
hsa-miR-374b	down	6347	CCL2
hsa-miR-374b	down	80315	CPEB4
hsa-miR-374b	down	56603	CYP26B1
hsa-miR-374b	down	10640	EXOC5
hsa-miR-374b	down	3670	ISL1
hsa-miR-374b	down	132660	LIN54
hsa-miR-374b	down	1902	LPAR1
hsa-miR-374b	down	84206	MEX3B
hsa-miR-374b	down	64332	NFKBIZ
hsa-miR-374b	down	9241	NOG
hsa-miR-374b	down	4857	NOVA1
hsa-miR-374b	down	26986	PABPC1
hsa-miR-374b	down	152559	PAQR3
hsa-miR-374b	down	5144	PDE4D
hsa-miR-374b	down	27115	PDE7B
hsa-miR-374b	down	10611	PDLIM5
hsa-miR-374b	down	57162	PELI1
hsa-miR-374b	down	10891	PPARGC1A
hsa-miR-374b	down	6304	SATB1
hsa-miR-374b	down	9037	SEMA5A
hsa-miR-374b	down	57468	SLC12A5
hsa-miR-374b	down	122809	SOCS4
hsa-miR-374b	down	23174	ZCCHC14
hsa-miR-374a	up	6059	ABCE1
hsa-miR-374a	up	23394	ADNP
hsa-miR-374a	up	27125	AFF4
hsa-miR-374a	up	9472	AKAP6
hsa-miR-374a	up	394	ARHGAP5
hsa-miR-374a	up	8313	AXIN2
hsa-miR-374a	up	60468	BACH2
hsa-miR-374a	up	7916	BAT2
hsa-miR-374a	up	586	BCAT1
hsa-miR-374a	up	6347	CCL2
hsa-miR-374a	up	80315	CPEB4
hsa-miR-374a	up	56603	CYP26B1
hsa-miR-374a	up	10640	EXOC5
hsa-miR-374a	up	3670	ISL1
hsa-miR-374a	up	132660	LIN54
hsa-miR-374a	up	1902	LPAR1
hsa-miR-374a	up	84206	MEX3B
hsa-miR-374a	up	64332	NFKBIZ
hsa-miR-374a	up	9241	NOG
hsa-miR-374a	up	4857	NOVA1
hsa-miR-374a	up	26986	PABPC1
hsa-miR-374a	up	152559	PAQR3
hsa-miR-374a	up	5144	PDE4D
hsa-miR-374a	up	27115	PDE7B
hsa-miR-374a	up	10611	PDLIM5
hsa-miR-374a	up	57162	PELI1
hsa-miR-374a	up	10891	PPARGC1A
hsa-miR-374a	up	6304	SATB1
hsa-miR-374a	up	9037	SEMA5A
hsa-miR-374a	up	57468	SLC12A5
hsa-miR-374a	up	122809	SOCS4
hsa-miR-374a	up	23174	ZCCHC14
hsa-miR-30e	up	27	ABL2
hsa-miR-30e	up	27125	AFF4
hsa-miR-30e	up	79800	ALS2CR8
hsa-miR-30e	up	23092	ARHGAP26
hsa-miR-30e	up	54454	ATAD2B
hsa-miR-30e	up	60468	BACH2
hsa-miR-30e	up	10018	BCL2L11
hsa-miR-30e	up	54880	BCOR
hsa-miR-30e	up	8678	BECN1
hsa-miR-30e	up	127254	C1orf173
hsa-miR-30e	up	829	CAPZA1
hsa-miR-30e	up	868	CBLB
hsa-miR-30e	up	53344	CHIC1
hsa-miR-30e	up	9575	CLOCK
hsa-miR-30e	up	54714	CNGB3
hsa-miR-30e	up	80315	CPEB4
hsa-miR-30e	up	55802	DCP1A
hsa-miR-30e	up	9231	DLG5
hsa-miR-30e	up	147991	DPY19L3
hsa-miR-30e	up	81889	FAHD1
hsa-miR-30e	up	81553	FAM49A
hsa-miR-30e	up	2287	FKBP3
hsa-miR-30e	up	64778	FNDC3B
hsa-miR-30e	up	26058	GIGYF2
hsa-miR-30e	up	10672	GNA13
hsa-miR-30e	up	8916	HERC3
hsa-miR-30e	up	204851	HIPK1
hsa-miR-30e	up	3096	HIVEP1
hsa-miR-30d	up	51633	OTUD6B
hsa-miR-30d	up	5144	PDE4D
hsa-miR-30d	up	8654	PDE5A
hsa-miR-30d	up	57162	PELI1
hsa-miR-30d	up	8864	PER2
hsa-miR-30d	up	57157	PHTF2
hsa-miR-30d	up	8301	PICALM
hsa-miR-30d	up	10891	PPARGC1A
hsa-miR-30d	up	5530	PPP3CA
hsa-miR-30d	up	5783	PTPN13
hsa-miR-30d	up	9444	QKI
hsa-miR-30d	up	10981	RAB32
hsa-miR-30d	up	5912	RAP2B
hsa-miR-30d	up	9628	RGS6
hsa-miR-30d	up	6196	RPS6KA2
hsa-miR-30d	up	6304	SATB1
hsa-miR-30d	up	284723	SLC25A34
hsa-miR-30d	up	64089	SNX16
hsa-miR-30d	up	23013	SPEN
hsa-miR-30d	up	10735	STAG2
hsa-miR-30d	up	2054	STX2
hsa-miR-30d	up	6854	SYN2
hsa-miR-30d	up	80312	TET1
hsa-miR-30d	up	54664	TMEM106B
hsa-miR-30d	up	7148	TNXB
hsa-miR-30d	up	10345	TRDN
hsa-miR-30d	up	7322	UBE2D2
hsa-miR-30d	up	7323	UBE2D3
hsa-miR-30d	up	57695	USP37
hsa-miR-30d	up	9218	VAPA
hsa-miR-30d	up	23174	ZCCHC14
hsa-miR-30d	up	7763	ZFAND5
hsa-miR-30c	up	27	ABL2
hsa-miR-30c	up	27125	AFF4
hsa-miR-30c	up	79800	ALS2CR8
hsa-miR-30c	up	23092	ARHGAP26
hsa-miR-30e	up	3482	IGF2R
hsa-miR-30e	up	3676	ITGA4
hsa-miR-30e	up	9929	JOSD1
hsa-miR-30e	up	3760	KCNJ3
hsa-miR-30e	up	154881	KCTD7
hsa-miR-30e	up	11127	KIF3A
hsa-miR-30e	up	687	KLF9
hsa-miR-30e	up	9211	LGI1
hsa-miR-30e	up	116064	LRRC58
hsa-miR-30e	up	4135	MAP6
hsa-miR-30e	up	84206	MEX3B
hsa-miR-30e	up	375056	MIA3
hsa-miR-30e	up	92140	MTDH
hsa-miR-30e	up	83988	NCALD
hsa-miR-30e	up	4857	NOVA1
hsa-miR-30e	up	2908	NR3C1
hsa-miR-30e	up	4907	NT5E
hsa-miR-30e	up	51633	OTUD6B
hsa-miR-30e	up	5144	PDE4D
hsa-miR-30e	up	8654	PDE5A
hsa-miR-30e	up	57162	PELI1
hsa-miR-30e	up	8864	PER2
hsa-miR-30e	up	57157	PHTF2
hsa-miR-30e	up	8301	PICALM
hsa-miR-30e	up	10891	PPARGC1A
hsa-miR-30e	up	5530	PPP3CA
hsa-miR-30e	up	5783	PTPN13
hsa-miR-30e	up	9444	QKI
hsa-miR-30e	up	10981	RAB32
hsa-miR-30e	up	5912	RAP2B
hsa-miR-30e	up	9628	RGS6
hsa-miR-30e	up	6196	RPS6KA2
hsa-miR-30e	up	6304	SATB1
hsa-miR-30e	up	284723	SLC25A34
hsa-miR-30e	up	64089	SNX16
hsa-miR-30e	up	23013	SPEN
hsa-miR-30e	up	10735	STAG2
hsa-miR-30e	up	2054	STX2
hsa-miR-30e	up	6854	SYN2
hsa-miR-30e	up	80312	TET1
hsa-miR-30e	up	54664	TMEM106B
hsa-miR-30e	up	7148	TNXB
hsa-miR-30e	up	10345	TRDN
hsa-miR-30e	up	7322	UBE2D2
hsa-miR-30e	up	7323	UBE2D3
hsa-miR-30e	up	57695	USP37
hsa-miR-30e	up	9218	VAPA
hsa-miR-30e	up	23174	ZCCHC14
hsa-miR-30e	up	7763	ZFAND5
hsa-miR-30d	up	27	ABL2
hsa-miR-30d	up	27125	AFF4
hsa-miR-30d	up	79800	ALS2CR8
hsa-miR-30d	up	23092	ARHGAP26
hsa-miR-30d	up	54454	ATAD2B
hsa-miR-30d	up	60468	BACH2
hsa-miR-30d	up	10018	BCL2L11
hsa-miR-30d	up	54880	BCOR
hsa-miR-30d	up	8678	BECN1
hsa-miR-30d	up	127254	C1orf173
hsa-miR-30d	up	829	CAPZA1
hsa-miR-30d	up	868	CBLB
hsa-miR-30d	up	53344	CHIC1
hsa-miR-30d	up	9575	CLOCK
hsa-miR-30d	up	54714	CNGB3
hsa-miR-30d	up	80315	CPEB4
hsa-miR-30d	up	55802	DCP1A
hsa-miR-30d	up	9231	DLG5
hsa-miR-30d	up	147991	DPY19L3
hsa-miR-30d	up	81889	FAHD1
hsa-miR-30d	up	81553	FAM49A
hsa-miR-30d	up	2287	FKBP3
hsa-miR-30d	up	64778	FNDC3B
hsa-miR-30d	up	26058	GIGYF2
hsa-miR-30d	up	10672	GNA13
hsa-miR-30d	up	8916	HERC3
hsa-miR-30d	up	204851	HIPK1
hsa-miR-30d	up	3096	HIVEP1
hsa-miR-30d	up	3482	IGF2R
hsa-miR-30d	up	3676	ITGA4
hsa-miR-30d	up	9929	JOSD1
hsa-miR-30d	up	3760	KCNJ3
hsa-miR-30d	up	154881	KCTD7
hsa-miR-30d	up	11127	KIF3A
hsa-miR-30d	up	687	KLF9
hsa-miR-30d	up	9211	LGI1
hsa-miR-30d	up	116064	LRRC58
hsa-miR-30d	up	4135	MAP6
hsa-miR-30d	up	84206	MEX3B
hsa-miR-30d	up	375056	MIA3
hsa-miR-30d	up	92140	MTDH
hsa-miR-30d	up	83988	NCALD
hsa-miR-30d	up	4857	NOVA1
hsa-miR-30d	up	2908	NR3C1
hsa-miR-30d	up	4907	NT5E
hsa-miR-30c	up	54454	ATAD2B
hsa-miR-30c	up	60468	BACH2
hsa-miR-30c	up	10018	BCL2L11
hsa-miR-30c	up	54880	BCOR
hsa-miR-30c	up	8678	BECN1
hsa-miR-30c	up	127254	C1orf173
hsa-miR-30c	up	829	CAPZA1
hsa-miR-30c	up	868	CBLB
hsa-miR-30c	up	53344	CHIC1
hsa-miR-30c	up	9575	CLOCK
hsa-miR-30c	up	54714	CNGB3
hsa-miR-30c	up	80315	CPEB4
hsa-miR-30c	up	55802	DCP1A
hsa-miR-30c	up	9231	DLG5
hsa-miR-30c	up	147991	DPY19L3
hsa-miR-30c	up	81889	FAHD1
hsa-miR-30c	up	81553	FAM49A
hsa-miR-30c	up	2287	FKBP3
hsa-miR-30c	up	64778	FNDC3B
hsa-miR-30c	up	26058	GIGYF2
hsa-miR-30c	up	10672	GNA13
hsa-miR-30c	up	8916	HERC3
hsa-miR-30c	up	204851	HIPK1
hsa-miR-30c	up	3096	HIVEP1
hsa-miR-30c	up	3482	IGF2R
hsa-miR-30c	up	3676	ITGA4
hsa-miR-30c	up	9929	JOSD1
hsa-miR-30c	up	3760	KCNJ3
hsa-miR-30c	up	154881	KCTD7
hsa-miR-30c	up	11127	KIF3A
hsa-miR-30c	up	687	KLF9
hsa-miR-30c	up	9211	LGI1
hsa-miR-30c	up	116064	LRRC58
hsa-miR-30c	up	4135	MAP6
hsa-miR-30c	up	84206	MEX3B
hsa-miR-30c	up	375056	MIA3
hsa-miR-30c	up	92140	MTDH
hsa-miR-30c	up	83988	NCALD
hsa-miR-30c	up	4857	NOVA1
hsa-miR-30c	up	2908	NR3C1
hsa-miR-30c	up	4907	NT5E
hsa-miR-30c	up	51633	OTUD6B
hsa-miR-30c	up	5144	PDE4D
hsa-miR-30c	up	8654	PDE5A
hsa-miR-30c	up	57162	PELI1
hsa-miR-30c	up	8864	PER2
hsa-miR-30c	up	57157	PHTF2
hsa-miR-30c	up	8301	PICALM
hsa-miR-30c	up	10891	PPARGC1A
hsa-miR-30c	up	5530	PPP3CA
hsa-miR-30c	up	5783	PTPN13
hsa-miR-30c	up	9444	QKI
hsa-miR-30c	up	10981	RAB32
hsa-miR-30c	up	5912	RAP2B
hsa-miR-30c	up	9628	RGS6
hsa-miR-30c	up	6196	RPS6KA2
hsa-miR-30c	up	6304	SATB1
hsa-miR-30c	up	284723	SLC25A34
hsa-miR-30c	up	64089	SNX16
hsa-miR-30c	up	23013	SPEN
hsa-miR-30c	up	10735	STAG2
hsa-miR-30c	up	2054	STX2
hsa-miR-30c	up	6854	SYN2
hsa-miR-30c	up	80312	TET1
hsa-miR-30c	up	54664	TMEM106B
hsa-miR-30c	up	7148	TNXB
hsa-miR-30c	up	10345	TRDN
hsa-miR-30c	up	7322	UBE2D2
hsa-miR-30c	up	7323	UBE2D3
hsa-miR-30c	up	57695	USP37
hsa-miR-30c	up	9218	VAPA
hsa-miR-30c	up	23174	ZCCHC14
hsa-miR-30c	up	7763	ZFAND5
hsa-miR-29c	up	6059	ABCE1
hsa-miR-29c	up	2334	AFF2
hsa-miR-29c	up	27125	AFF4
hsa-miR-29c	up	54454	ATAD2B
hsa-miR-29c	up	538	ATP7A
hsa-miR-29c	up	60468	BACH2
hsa-miR-29c	up	254065	BRWD3
hsa-miR-29c	up	7832	BTG2
hsa-miR-29c	up	25758	C11orf41
hsa-miR-29c	up	56951	C5orf15
hsa-miR-29c	up	55704	CCDC88A
hsa-miR-29c	up	8476	CDC42BPA
hsa-miR-29c	up	1268	CNR1
hsa-miR-29c	up	1277	COL1A1
hsa-miR-29c	up	1278	COL1A2
hsa-miR-29c	up	1281	COL3A1
hsa-miR-29c	up	1290	COL5A2
hsa-miR-29c	up	50509	COL5A3
hsa-miR-29c	up	8531	CSDA
hsa-miR-29c	up	160851	DGKH
hsa-miR-29c	up	50848	F11R
hsa-miR-29c	up	201627	FAM116A
hsa-miR-29c	up	2200	FBN1
hsa-miR-29c	up	10672	GNA13
hsa-miR-29c	up	59345	GNB4
hsa-miR-29c	up	54756	IL17RD
hsa-miR-29c	up	3670	ISL1
hsa-miR-29c	up	9929	JOSD1
hsa-miR-29c	up	339855	KY
hsa-miR-29c	up	3908	LAMA2
hsa-miR-29c	up	3915	LAMC1
hsa-miR-29c	up	4055	LTBR
hsa-miR-29c	up	4135	MAP6
hsa-miR-29c	up	22919	MAPRE1
hsa-miR-29c	up	84206	MEX3B
hsa-miR-29c	up	23269	MGA
hsa-miR-29c	up	92597	MOBKL1A
hsa-miR-29c	up	8031	NCOA4
hsa-miR-29c	up	78990	OTUB2
hsa-miR-29c	up	5565	PRKAB2
hsa-miR-29c	up	9886	RHOBTB1
hsa-miR-29c	up	50862	RNF141
hsa-miR-29c	up	25897	RNF19A
hsa-miR-29c	up	285590	SH3PXD2B
hsa-miR-29c	up	79753	SNIP1
hsa-miR-29c	up	54861	SNRK
hsa-miR-29c	up	6678	SPARC
hsa-miR-29c	up	56928	SPPL2B
hsa-miR-29c	up	6711	SPTBN1
hsa-miR-29c	up	10735	STAG2
hsa-miR-29c	up	51111	SUV420H1
hsa-miR-29c	up	80312	TET1
hsa-miR-29c	up	7092	TLL1
hsa-miR-29c	up	10867	TSPAN9
hsa-miR-29c	up	57478	USP31
hsa-miR-29c	up	57695	USP37
hsa-miR-29c	up	79805	VASH2
hsa-miR-29c	up	286046	XKR6
hsa-miR-29c	up	677	ZFP36L1
hsa-miR-29c	up	121274	ZNF641
hsa-miR-29a	up	6059	ABCE1
hsa-miR-29a	up	2334	AFF2
hsa-miR-29a	up	27125	AFF4
hsa-miR-29a	up	54454	ATAD2B
hsa-miR-29a	up	538	ATP7A
hsa-miR-29a	up	60468	BACH2
hsa-miR-29a	up	254065	BRWD3
hsa-miR-29a	up	7832	BTG2
hsa-miR-29a	up	25758	C11orf41
hsa-miR-29a	up	56951	C5orf15
hsa-miR-29a	up	55704	CCDC88A
hsa-miR-29a	up	8476	CDC42BPA
hsa-miR-29a	up	1268	CNR1
hsa-miR-29a	up	1277	COL1A1
hsa-miR-29a	up	1278	COL1A2
hsa-miR-29a	up	1281	COL3A1
hsa-miR-29a	up	1290	COL5A2
hsa-miR-29a	up	50509	COL5A3
hsa-miR-29a	up	8531	CSDA
hsa-miR-29a	up	160851	DGKH
hsa-miR-29a	up	50848	F11R
hsa-miR-29a	up	201627	FAM116A
hsa-miR-29a	up	2200	FBN1
hsa-miR-29a	up	10672	GNA13
hsa-miR-29a	up	59345	GNB4
hsa-miR-29a	up	54756	IL17RD
hsa-miR-29a	up	3670	ISL1
hsa-miR-29a	up	9929	JOSD1
hsa-miR-29a	up	339855	KY
hsa-miR-29a	up	3908	LAMA2
hsa-miR-29a	up	3915	LAMC1
hsa-miR-29a	up	4055	LTBR
hsa-miR-29a	up	4135	MAP6
hsa-miR-29a	up	22919	MAPRE1
hsa-miR-29a	up	84206	MEX3B
hsa-miR-29a	up	23269	MGA
hsa-miR-29a	up	92597	MOBKL1A
hsa-miR-29a	up	8031	NCOA4
hsa-miR-29a	up	78990	OTUB2
hsa-miR-29a	up	5565	PRKAB2
hsa-miR-29a	up	9886	RHOBTB1
hsa-miR-29a	up	50862	RNF141
hsa-miR-29a	up	25897	RNF19A
hsa-miR-29a	up	285590	SH3PXD2B
hsa-miR-29a	up	79753	SNIP1
hsa-miR-29a	up	54861	SNRK
hsa-miR-29a	up	6678	SPARC
hsa-miR-29a	up	56928	SPPL2B
hsa-miR-29a	up	6711	SPTBN1
hsa-miR-29a	up	10735	STAG2
hsa-miR-29a	up	51111	SUV420H1
hsa-miR-29a	up	80312	TET1
hsa-miR-29a	up	7092	TLL1
hsa-miR-29a	up	10867	TSPAN9
hsa-miR-29a	up	57478	USP31
hsa-miR-29a	up	57695	USP37
hsa-miR-29a	up	79805	VASH2
hsa-miR-29a	up	286046	XKR6
hsa-miR-29a	up	677	ZFP36L1
hsa-miR-29a	up	121274	ZNF641
hsa-miR-27b	up	27	ABL2
hsa-miR-27b	up	47	ACLY
hsa-miR-27b	up	92	ACVR2A
hsa-miR-27b	up	60312	AFAP1
hsa-miR-27b	up	27125	AFF4
hsa-miR-27b	up	56894	AGPAT3
hsa-miR-27b	up	170302	ARX
hsa-miR-27b	up	444	ASPH
hsa-miR-27b	up	7832	BTG2
hsa-miR-27b	up	127254	C1orf173
hsa-miR-27b	up	81563	C1orf21
hsa-miR-27b	up	63939	C20orf177
hsa-miR-27b	up	56951	C5orf15
hsa-miR-27b	up	868	CBLB
hsa-miR-27b	up	8555	CDC14B
hsa-miR-27b	up	53344	CHIC1
hsa-miR-27b	up	1268	CNR1
hsa-miR-27b	up	26047	CNTNAP2
hsa-miR-27b	up	1362	CPD
hsa-miR-27b	up	80315	CPEB4
hsa-miR-27b	up	1385	CREB1
hsa-miR-27b	up	55802	DCP1A
hsa-miR-27b	up	147991	DPY19L3
hsa-miR-27b	up	2152	F3
hsa-miR-27b	up	392255	GDF6
hsa-miR-27b	up	10672	GNA13
hsa-miR-27b	up	59345	GNB4
hsa-miR-27b	up	2799	GNS
hsa-miR-27b	up	2892	GRIA3
hsa-miR-27b	up	2969	GTF2I
hsa-miR-27b	up	10320	IKZF1
hsa-miR-27b	up	3670	ISL1
hsa-miR-27b	up	133746	JMY
hsa-miR-27b	up	11127	KIF3A
hsa-miR-27b	up	4216	MAP3K4
hsa-miR-27b	up	4330	MN1
hsa-miR-27b	up	92597	MOBKL1A
hsa-miR-27b	up	83988	NCALD
hsa-miR-27b	up	4857	NOVA1
hsa-miR-27b	up	2063	NR2F6
hsa-miR-27b	up	9972	NUP153
hsa-miR-27b	up	23225	NUP210
hsa-miR-27b	up	27115	PDE7B
hsa-miR-27b	up	5156	PDGFRA
hsa-miR-27b	up	5166	PDK4
hsa-miR-27b	up	10611	PDLIM5
hsa-miR-27b	up	5774	PTPN3
hsa-miR-27b	up	9444	QKI
hsa-miR-27b	up	5912	RAP2B
hsa-miR-27b	up	10231	RCAN2
hsa-miR-27b	up	85021	REPS1
hsa-miR-27b	up	9628	RGS6
hsa-miR-27b	up	50862	RNF141
hsa-miR-27b	up	8732	RNGTT
hsa-miR-27b	up	9252	RPS6KA5
hsa-miR-27b	up	122809	SOCS4
hsa-miR-27b	up	6793	STK10
hsa-miR-27b	up	83931	STK40
hsa-miR-27b	up	51111	SUV420H1
hsa-miR-27b	up	8867	SYNJ1
hsa-miR-27b	up	80312	TET1
hsa-miR-27b	up	11011	TLK2
hsa-miR-27b	up	9168	TMSB10
hsa-miR-27b	up	55284	UBE2W
hsa-miR-27b	up	29761	USP25
hsa-miR-27b	up	57478	USP31
hsa-miR-27b	up	463	ZFHX3
hsa-miR-27b	up	11244	ZHX1
hsa-miR-27b	up	9202	ZMYM4
hsa-miR-27b	up	26009	ZZZ3
hsa-miR-27a	down	27	ABL2
hsa-miR-27a	down	47	ACLY
hsa-miR-27a	down	92	ACVR2A
hsa-miR-27a	down	60312	AFAP1
hsa-miR-27a	down	27125	AFF4
hsa-miR-27a	down	56894	AGPAT3
hsa-miR-27a	down	170302	ARX
hsa-miR-27a	down	444	ASPH
hsa-miR-27a	down	7832	BTG2
hsa-miR-27a	down	127254	C1orf173
hsa-miR-27a	down	81563	C1orf21
hsa-miR-27a	down	63939	C20orf177
hsa-miR-27a	down	56951	C5orf15
hsa-miR-27a	down	868	CBLB
hsa-miR-27a	down	8555	CDC14B
hsa-miR-27a	down	53344	CHIC1
hsa-miR-27a	down	1268	CNR1
hsa-miR-27a	down	26047	CNTNAP2
hsa-miR-27a	down	1362	CPD
hsa-miR-27a	down	80315	CPEB4
hsa-miR-27a	down	1385	CREB1
hsa-miR-27a	down	55802	DCP1A
hsa-miR-27a	down	147991	DPY19L3
hsa-miR-27a	down	2152	F3
hsa-miR-27a	down	392255	GDF6
hsa-miR-27a	down	10672	GNA13
hsa-miR-27a	down	59345	GNB4
hsa-miR-27a	down	2799	GNS
hsa-miR-27a	down	2892	GRIA3
hsa-miR-27a	down	2969	GTF2I
hsa-miR-27a	down	10320	IKZF1
hsa-miR-27a	down	3670	ISL1
hsa-miR-27a	down	133746	JMY
hsa-miR-27a	down	11127	KIF3A
hsa-miR-27a	down	4216	MAP3K4
hsa-miR-27a	down	4330	MN1
hsa-miR-27a	down	92597	MOBKL1A
hsa-miR-27a	down	83988	NCALD
hsa-miR-27a	down	4857	NOVA1
hsa-miR-27a	down	2063	NR2F6
hsa-miR-27a	down	9972	NUP153
hsa-miR-27a	down	23225	NUP210
hsa-miR-27a	down	27115	PDE7B
hsa-miR-27a	down	5156	PDGFRA
hsa-miR-27a	down	5166	PDK4
hsa-miR-27a	down	10611	PDLIM5
hsa-miR-27a	down	5774	PTPN3
hsa-miR-27a	down	9444	QKI
hsa-miR-27a	down	5912	RAP2B
hsa-miR-27a	down	10231	RCAN2
hsa-miR-27a	down	85021	REPS1
hsa-miR-27a	down	9628	RGS6
hsa-miR-27a	down	50862	RNF141
hsa-miR-27a	down	8732	RNGTT
hsa-miR-27a	down	9252	RPS6KA5
hsa-miR-27a	down	122809	SOCS4
hsa-miR-27a	down	6793	STK10
hsa-miR-27a	down	83931	STK40
hsa-miR-27a	down	51111	SUV420H1
hsa-miR-27a	down	8867	SYNJ1
hsa-miR-27a	down	80312	TET1
hsa-miR-27a	down	11011	TLK2
hsa-miR-27a	down	9168	TMSB10
hsa-miR-27a	down	55284	UBE2W
hsa-miR-27a	down	29761	USP25
hsa-miR-27a	down	57478	USP31
hsa-miR-27a	down	463	ZFHX3
hsa-miR-27a	down	11244	ZHX1
hsa-miR-27a	down	9202	ZMYM4
hsa-miR-27a	down	26009	ZZZ3
hsa-miR-26a	up	10257	ABCC4
hsa-miR-26a	up	27	ABL2
hsa-miR-26a	up	23092	ARHGAP26
hsa-miR-26a	up	54454	ATAD2B
hsa-miR-26a	up	282991	BLOC1S2
hsa-miR-26a	up	25758	C11orf41
hsa-miR-26a	up	23272	C3orf63
hsa-miR-26a	up	53344	CHIC1
hsa-miR-26a	up	1268	CNR1
hsa-miR-26a	up	1278	COL1A2
hsa-miR-26a	up	80315	CPEB4
hsa-miR-26a	up	58487	CREBZF
hsa-miR-26a	up	9231	DLG5
hsa-miR-26a	up	2099	ESR1
hsa-miR-26a	up	23150	FRMD4B
hsa-miR-26a	up	204851	HIPK1
hsa-miR-26a	up	6782	HSPA13
hsa-miR-26a	up	3312	HSPA8
hsa-miR-26a	up	339855	KY
hsa-miR-26a	up	9053	MAP7
hsa-miR-26a	up	84206	MEX3B
hsa-miR-26a	up	55686	MREG
hsa-miR-26a	up	92140	MTDH
hsa-miR-26a	up	4664	NAB1
hsa-miR-26a	up	8031	NCOA4
hsa-miR-26a	up	9972	NUP153
hsa-miR-26a	up	23225	NUP210
hsa-miR-26a	up	5144	PDE4D
hsa-miR-26a	up	5156	PDGFRA
hsa-miR-26a	up	5783	PTPN13
hsa-miR-26a	up	50862	RNF141
hsa-miR-26a	up	6196	RPS6KA2
hsa-miR-26a	up	9120	SLC16A6
hsa-miR-26a	up	4089	SMAD4
hsa-miR-26a	up	64321	SOX17
hsa-miR-26a	up	23213	SULF1
hsa-miR-26a	up	80312	TET1
hsa-miR-26a	up	83591	THAP2
hsa-miR-26a	up	11011	TLK2
hsa-miR-26a	up	29761	USP25
hsa-miR-26a	up	8239	USP9X
hsa-miR-26a	up	84243	ZDHHC18
hsa-miR-26a	up	463	ZFHX3
hsa-miR-26a	up	7745	ZNF192
hsa-miR-222	up	444	ASPH
hsa-miR-222	up	54454	ATAD2B
hsa-miR-222	up	8313	AXIN2
hsa-miR-222	up	10018	BCL2L11
hsa-miR-222	up	867	CBL
hsa-miR-222	up	55704	CCDC88A
hsa-miR-222	up	58487	CREBZF
hsa-miR-222	up	2017	CTTN
hsa-miR-222	up	6387	CXCL12
hsa-miR-222	up	2099	ESR1
hsa-miR-222	up	64778	FNDC3B
hsa-miR-222	up	204851	HIPK1
hsa-miR-222	up	375056	MIA3
hsa-miR-222	up	4302	MLLT6
hsa-miR-222	up	4857	NOVA1
hsa-miR-222	up	9628	RGS6
hsa-miR-222	up	285590	SH3PXD2B
hsa-miR-222	up	57606	SLAIN2
hsa-miR-222	up	7763	ZFAND5
hsa-miR-222	up	55279	ZNF654
hsa-miR-215	up	214	ALCAM
hsa-miR-215	up	9231	DLG5
hsa-miR-215	up	23150	FRMD4B
hsa-miR-215	up	145282	MIPOL1
hsa-miR-215	up	463	ZFHX3
hsa-miR-21	up	92	ACVR2A
hsa-miR-21	up	7832	BTG2
hsa-miR-21	up	53344	CHIC1
hsa-miR-21	up	192670	EIF2C4
hsa-miR-21	up	3192	HNRNPU
hsa-miR-21	up	79646	PANK3
hsa-miR-21	up	5046	PCSK6
hsa-miR-21	up	57162	PELI1
hsa-miR-21	up	79660	PPP1R3B
hsa-miR-21	up	5530	PPP3CA
hsa-miR-21	up	5814	PURB
hsa-miR-21	up	3516	RBPJ
hsa-miR-21	up	6304	SATB1
hsa-miR-21	up	10735	STAG2
hsa-miR-21	up	83931	STK40
hsa-miR-21	up	80312	TET1
hsa-miR-21	up	57570	TRMT5
hsa-miR-21	up	7323	UBE2D3
hsa-miR-19b	down	2182	ACSL4
hsa-miR-19b	down	23394	ADNP
hsa-miR-19b	down	27236	ARFIP1
hsa-miR-19b	down	394	ARHGAP5
hsa-miR-19b	down	10018	BCL2L11
hsa-miR-19b	down	831	CAST
hsa-miR-19b	down	55704	CCDC88A
hsa-miR-19b	down	8476	CDC42BPA
hsa-miR-19b	down	53344	CHIC1
hsa-miR-19b	down	11113	CIT
hsa-miR-19b	down	9575	CLOCK
hsa-miR-19b	down	1268	CNR1
hsa-miR-19b	down	1362	CPD
hsa-miR-19b	down	80315	CPEB4
hsa-miR-19b	down	58487	CREBZF
hsa-miR-19b	down	6387	CXCL12
hsa-miR-19b	down	10395	DLC1
hsa-miR-19b	down	9231	DLG5
hsa-miR-19b	down	1910	EDNRB
hsa-miR-19b	down	1974	EIF4A2
hsa-miR-19b	down	2099	ESR1
hsa-miR-19b	down	2115	ETV1
hsa-miR-19b	down	10640	EXOC5
hsa-miR-19b	down	2152	F3
hsa-miR-19b	down	201627	FAM116A
hsa-miR-19b	down	64778	FNDC3B
hsa-miR-19b	down	57520	HECW2
hsa-miR-19b	down	204851	HIPK1
hsa-miR-19b	down	10114	HIPK3
hsa-miR-19b	down	3192	HNRNPU
hsa-miR-19b	down	3482	IGF2R
hsa-miR-19b	down	3707	ITPKB
hsa-miR-19b	down	22889	KIAA0907
hsa-miR-19b	down	11127	KIF3A
hsa-miR-19b	down	132660	LIN54
hsa-miR-19b	down	120892	LRRK2
hsa-miR-19b	down	8491	MAP4K3
hsa-miR-19b	down	145282	MIPOL1
hsa-miR-19b	down	4302	MLLT6
hsa-miR-19b	down	4330	MN1
hsa-miR-19b	down	92597	MOBKL1A
hsa-miR-19b	down	83988	NCALD
hsa-miR-19b	down	25961	NUDT13
hsa-miR-19b	down	55690	PACS1
hsa-miR-19b	down	8654	PDE5A
hsa-miR-19b	down	27115	PDE7B
hsa-miR-19b	down	57157	PHTF2
hsa-miR-19b	down	5314	PKHD1
hsa-miR-19b	down	10154	PLXNC1
hsa-miR-19b	down	9444	QKI
hsa-miR-19b	down	83871	RAB34
hsa-miR-19b	down	5912	RAP2B
hsa-miR-19b	down	5937	RBMS1
hsa-miR-19b	down	5989	RFX1
hsa-miR-19b	down	285704	RGMB
hsa-miR-19b	down	25897	RNF19A
hsa-miR-19b	down	6196	RPS6KA2
hsa-miR-19b	down	6304	SATB1
hsa-miR-19b	down	6400	SEL1L
hsa-miR-19b	down	8604	SLC25A12
hsa-miR-19b	down	284723	SLC25A34
hsa-miR-19b	down	293	SLC25A6
hsa-miR-19b	down	4089	SMAD4
hsa-miR-19b	down	6595	SMARCA2
hsa-miR-19b	down	79753	SNIP1
hsa-miR-19b	down	9655	SOCS5
hsa-miR-19b	down	23013	SPEN
hsa-miR-19b	down	23673	STX12
hsa-miR-19b	down	23213	SULF1
hsa-miR-19b	down	83660	TLN2
hsa-miR-19b	down	127933	UHMK1
hsa-miR-19b	down	23358	USP24
hsa-miR-19b	down	57695	USP37
hsa-miR-19b	down	9218	VAPA
hsa-miR-19b	down	9525	VPS4B
hsa-miR-19b	down	84243	ZDHHC18
hsa-miR-19b	down	7763	ZFAND5
hsa-miR-19b	down	55279	ZNF654
hsa-miR-195	down	27	ABL2
hsa-miR-195	down	2182	ACSL4
hsa-miR-195	down	92	ACVR2A
hsa-miR-195	down	135	ADORA2A
hsa-miR-195	down	27125	AFF4
hsa-miR-195	down	56894	AGPAT3
hsa-miR-195	down	394	ARHGAP5
hsa-miR-195	down	444	ASPH
hsa-miR-195	down	79572	ATP13A3
hsa-miR-195	down	8313	AXIN2
hsa-miR-195	down	60468	BACH2
hsa-miR-195	down	7832	BTG2
hsa-miR-195	down	64207	C14orf4
hsa-miR-195	down	81563	C1orf21
hsa-miR-195	down	846	CASR
hsa-miR-195	down	8555	CDC14B
hsa-miR-195	down	53344	CHIC1
hsa-miR-195	down	9575	CLOCK
hsa-miR-195	down	1303	COL12A1
hsa-miR-195	down	1362	CPD
hsa-miR-195	down	58487	CREBZF
hsa-miR-195	down	56603	CYP26B1
hsa-miR-195	down	55802	DCP1A
hsa-miR-195	down	1729	DIAPH1
hsa-miR-195	down	112398	EGLN2
hsa-miR-195	down	192670	EIF2C4
hsa-miR-195	down	2115	ETV1
hsa-miR-195	down	10640	EXOC5
hsa-miR-195	down	201627	FAM116A
hsa-miR-195	down	374986	FAM73A
hsa-miR-195	down	2252	FGF7
hsa-miR-195	down	85462	FHDC1
hsa-miR-195	down	2289	FKBP5
hsa-miR-195	down	64778	FNDC3B
hsa-miR-195	down	3224	HOXC8
hsa-miR-195	down	3482	IGF2R
hsa-miR-195	down	55705	IPO9
hsa-miR-195	down	23189	KANK1
hsa-miR-195	down	339855	KY
hsa-miR-195	down	3915	LAMC1
hsa-miR-195	down	116064	LRRC58
hsa-miR-195	down	4216	MAP3K4
hsa-miR-195	down	9053	MAP7
hsa-miR-195	down	22919	MAPRE1
hsa-miR-195	down	145282	MIPOL1
hsa-miR-195	down	4302	MLLT6
hsa-miR-195	down	4641	MYO1C
hsa-miR-195	down	4077	NBR1
hsa-miR-195	down	23225	NUP210
hsa-miR-195	down	152559	PAQR3
hsa-miR-195	down	5076	PAX2
hsa-miR-195	down	5108	PCM1
hsa-miR-195	down	5166	PDK4
hsa-miR-195	down	10611	PDLIM5
hsa-miR-195	down	54477	PLEKHA5
hsa-miR-195	down	8611	PPAP2A
hsa-miR-195	down	11108	PRDM4
hsa-miR-195	down	5565	PRKAB2
hsa-miR-195	down	5774	PTPN3
hsa-miR-195	down	5814	PURB
hsa-miR-195	down	9444	QKI
hsa-miR-195	down	6444	SGCD
hsa-miR-195	down	57619	SHROOM3
hsa-miR-195	down	54861	SNRK
hsa-miR-195	down	64089	SNX16
hsa-miR-195	down	6272	SORT1
hsa-miR-195	down	23013	SPEN
hsa-miR-195	down	161742	SPRED1
hsa-miR-195	down	51046	ST8SIA3
hsa-miR-195	down	11198	SUPT16H
hsa-miR-195	down	8867	SYNJ1
hsa-miR-195	down	54843	SYTL2
hsa-miR-195	down	8148	TAF15
hsa-miR-195	down	29842	TFCP2L1
hsa-miR-195	down	7092	TLL1
hsa-miR-195	down	55529	TMEM55A
hsa-miR-195	down	10098	TSPAN5
hsa-miR-195	down	10867	TSPAN9
hsa-miR-195	down	9097	USP14
hsa-miR-195	down	29761	USP25
hsa-miR-195	down	57478	USP31
hsa-miR-195	down	8239	USP9X
hsa-miR-195	down	463	ZFHX3
hsa-miR-195	down	55279	ZNF654
hsa-miR-192	up	214	ALCAM
hsa-miR-192	up	9231	DLG5
hsa-miR-192	up	23150	FRMD4B
hsa-miR-192	up	145282	MIPOL1
hsa-miR-192	up	463	ZFHX3
hsa-miR-191	up	2596	GAP43
hsa-miR-191	up	132660	LIN54
hsa-miR-191	up	6304	SATB1
hsa-miR-191	up	57468	SLC12A5
hsa-miR-191	up	23174	ZCCHC14
hsa-miR-185	up	403314	APOBEC4
hsa-miR-185	up	10672	GNA13
hsa-miR-185	up	3482	IGF2R
hsa-miR-185	up	11021	RAB35
hsa-miR-185	up	57468	SLC12A5
hsa-miR-185	up	6892	TAPBP
hsa-miR-183	up	27125	AFF4
hsa-miR-183	up	23092	ARHGAP26
hsa-miR-183	up	79572	ATP13A3
hsa-miR-183	up	60468	BACH2
hsa-miR-183	up	63939	C20orf177
hsa-miR-183	up	1938	EEF2
hsa-miR-183	up	64778	FNDC3B
hsa-miR-183	up	23189	KANK1
hsa-miR-183	up	4216	MAP3K4
hsa-miR-183	up	2908	NR3C1
hsa-miR-183	up	79646	PANK3
hsa-miR-183	up	5144	PDE4D
hsa-miR-183	up	54477	PLEKHA5
hsa-miR-183	up	5515	PPP2CA
hsa-miR-183	up	5775	PTPN4
hsa-miR-183	up	10111	RAD50
hsa-miR-183	up	9886	RHOBTB1
hsa-miR-183	up	6400	SEL1L
hsa-miR-183	up	4089	SMAD4
hsa-miR-183	up	80312	TET1
hsa-miR-183	up	55751	TMEM184C
hsa-miR-181d	up	27	ABL2
hsa-miR-181d	up	92	ACVR2A
hsa-miR-181d	up	60312	AFAP1
hsa-miR-181d	up	9472	AKAP6
hsa-miR-181d	up	55102	ATG2B
hsa-miR-181d	up	60468	BACH2
hsa-miR-181d	up	10018	BCL2L11
hsa-miR-181d	up	25758	C11orf41
hsa-miR-181d	up	868	CBLB
hsa-miR-181d	up	8476	CDC42BPA
hsa-miR-181d	up	1050	CEBPA
hsa-miR-181d	up	53344	CHIC1
hsa-miR-181d	up	1268	CNR1
hsa-miR-181d	up	26047	CNTNAP2
hsa-miR-181d	up	1362	CPD
hsa-miR-181d	up	80315	CPEB4
hsa-miR-181d	up	1385	CREB1
hsa-miR-181d	up	58487	CREBZF
hsa-miR-181d	up	56603	CYP26B1
hsa-miR-181d	up	1634	DCN
hsa-miR-181d	up	192670	EIF2C4
hsa-miR-181d	up	1974	EIF4A2
hsa-miR-181d	up	2099	ESR1
hsa-miR-181d	up	150726	FBXO41
hsa-miR-181d	up	85462	FHDC1
hsa-miR-181d	up	2744	GLS
hsa-miR-181d	up	59345	GNB4
hsa-miR-181d	up	57520	HECW2
hsa-miR-181d	up	3224	HOXC8
hsa-miR-181d	up	10788	IQGAP2
hsa-miR-181d	up	23189	KANK1
hsa-miR-181d	up	51088	KLHL5
hsa-miR-181d	up	3915	LAMC1
hsa-miR-181d	up	23269	MGA
hsa-miR-181d	up	4664	NAB1
hsa-miR-181d	up	83988	NCALD
hsa-miR-181d	up	4857	NOVA1
hsa-miR-181d	up	8013	NR4A3
hsa-miR-181d	up	2649	NR6A1
hsa-miR-181d	up	8829	NRP1
hsa-miR-181d	up	5090	PBX3
hsa-miR-181d	up	5122	PCSK1
hsa-miR-181d	up	10846	PDE10A
hsa-miR-181d	up	8654	PDE5A
hsa-miR-181d	up	5156	PDGFRA
hsa-miR-181d	up	57157	PHTF2
hsa-miR-181d	up	8301	PICALM
hsa-miR-181d	up	79660	PPP1R3B
hsa-miR-181d	up	11108	PRDM4
hsa-miR-181d	up	5814	PURB
hsa-miR-181d	up	9444	QKI
hsa-miR-181d	up	27342	RABGEF1
hsa-miR-181d	up	130132	RFTN2
hsa-miR-181d	up	25939	SAMHD1
hsa-miR-181d	up	6400	SEL1L
hsa-miR-181d	up	57606	SLAIN2
hsa-miR-181d	up	57468	SLC12A5
hsa-miR-181d	up	23384	SPECC1L
hsa-miR-181d	up	51046	ST8SIA3
hsa-miR-181d	up	8614	STC2
hsa-miR-181d	up	11011	TLK2
hsa-miR-181d	up	55284	UBE2W
hsa-miR-181d	up	8239	USP9X
hsa-miR-181d	up	23174	ZCCHC14
hsa-miR-181d	up	7763	ZFAND5
hsa-miR-181d	up	677	ZFP36L1
hsa-miR-181d	up	55279	ZNF654
hsa-miR-181d	up	26009	ZZZ3
hsa-miR-181a	up	27	ABL2
hsa-miR-181a	up	92	ACVR2A
hsa-miR-181a	up	60312	AFAP1
hsa-miR-181a	up	9472	AKAP6
hsa-miR-181a	up	55102	ATG2B
hsa-miR-181a	up	60468	BACH2
hsa-miR-181a	up	10018	BCL2L11
hsa-miR-181a	up	25758	C11orf41
hsa-miR-181a	up	868	CBLB
hsa-miR-181a	up	8476	CDC42BPA
hsa-miR-181a	up	1050	CEBPA
hsa-miR-181a	up	53344	CHIC1
hsa-miR-181a	up	1268	CNR1
hsa-miR-181a	up	26047	CNTNAP2
hsa-miR-181a	up	1362	CPD
hsa-miR-181a	up	80315	CPEB4
hsa-miR-181a	up	1385	CREB1
hsa-miR-181a	up	58487	CREBZF
hsa-miR-181a	up	56603	CYP26B1
hsa-miR-181a	up	1634	DCN
hsa-miR-181a	up	192670	EIF2C4
hsa-miR-181a	up	1974	EIF4A2
hsa-miR-181a	up	2099	ESR1
hsa-miR-181a	up	150726	FBXO41
hsa-miR-181a	up	85462	FHDC1
hsa-miR-181a	up	2744	GLS
hsa-miR-181a	up	59345	GNB4
hsa-miR-181a	up	57520	HECW2
hsa-miR-181a	up	3224	HOXC8
hsa-miR-181a	up	10788	IQGAP2
hsa-miR-181a	up	23189	KANK1
hsa-miR-181a	up	51088	KLHL5
hsa-miR-181a	up	3915	LAMC1
hsa-miR-181a	up	23269	MGA
hsa-miR-181a	up	4664	NAB1
hsa-miR-181a	up	83988	NCALD
hsa-miR-181a	up	4857	NOVA1
hsa-miR-181a	up	8013	NR4A3
hsa-miR-181a	up	2649	NR6A1
hsa-miR-181a	up	8829	NRP1
hsa-miR-181a	up	5090	PBX3
hsa-miR-181a	up	5122	PCSK1
hsa-miR-181a	up	10846	PDE10A
hsa-miR-181a	up	8654	PDE5A
hsa-miR-181a	up	5156	PDGFRA
hsa-miR-181a	up	57157	PHTF2
hsa-miR-181a	up	8301	PICALM
hsa-miR-181a	up	79660	PPP1R3B
hsa-miR-181a	up	11108	PRDM4
hsa-miR-181a	up	5814	PURB
hsa-miR-181a	up	9444	QKI
hsa-miR-181a	up	27342	RABGEF1
hsa-miR-181a	up	130132	RFTN2
hsa-miR-181a	up	25939	SAMHD1
hsa-miR-181a	up	6400	SEL1L
hsa-miR-181a	up	57606	SLAIN2
hsa-miR-181a	up	57468	SLC12A5
hsa-miR-181a	up	23384	SPECC1L
hsa-miR-181a	up	51046	ST8SIA3
hsa-miR-181a	up	8614	STC2
hsa-miR-181a	up	11011	TLK2
hsa-miR-181a	up	55284	UBE2W
hsa-miR-181a	up	8239	USP9X
hsa-miR-181a	up	23174	ZCCHC14
hsa-miR-181a	up	7763	ZFAND5
hsa-miR-181a	up	677	ZFP36L1
hsa-miR-181a	up	55279	ZNF654
hsa-miR-181a	up	26009	ZZZ3
hsa-miR-15b	up	27	ABL2
hsa-miR-15b	up	2182	ACSL4
hsa-miR-15b	up	92	ACVR2A
hsa-miR-15b	up	135	ADORA2A
hsa-miR-15b	up	27125	AFF4
hsa-miR-15b	up	56894	AGPAT3
hsa-miR-15b	up	394	ARHGAP5
hsa-miR-15b	up	444	ASPH
hsa-miR-15b	up	79572	ATP13A3
hsa-miR-15b	up	8313	AXIN2
hsa-miR-15b	up	60468	BACH2
hsa-miR-15b	up	7832	BTG2
hsa-miR-15b	up	64207	C14orf4
hsa-miR-15b	up	81563	C1orf21
hsa-miR-15b	up	846	CASR
hsa-miR-15b	up	8555	CDC14B
hsa-miR-15b	up	53344	CHIC1
hsa-miR-15b	up	9575	CLOCK
hsa-miR-15b	up	1303	COL12A1
hsa-miR-15b	up	1362	CPD
hsa-miR-15b	up	58487	CREBZF
hsa-miR-15b	up	56603	CYP26B1
hsa-miR-15b	up	55802	DCP1A
hsa-miR-15b	up	1729	DIAPH1
hsa-miR-15b	up	112398	EGLN2
hsa-miR-15b	up	192670	EIF2C4
hsa-miR-15b	up	2115	ETV1
hsa-miR-15b	up	10640	EXOC5
hsa-miR-15b	up	201627	FAM116A
hsa-miR-15b	up	374986	FAM73A
hsa-miR-15b	up	2252	FGF7
hsa-miR-15b	up	85462	FHDC1
hsa-miR-15b	up	2289	FKBP5
hsa-miR-15b	up	64778	FNDC3B
hsa-miR-15b	up	3224	HOXC8
hsa-miR-15b	up	3482	IGF2R
hsa-miR-15b	up	55705	IPO9
hsa-miR-15b	up	23189	KANK1
hsa-miR-15b	up	339855	KY
hsa-miR-15b	up	3915	LAMC1
hsa-miR-15b	up	116064	LRRC58
hsa-miR-15b	up	4216	MAP3K4
hsa-miR-15b	up	9053	MAP7
hsa-miR-15b	up	22919	MAPRE1
hsa-miR-15b	up	145282	MIPOL1
hsa-miR-15b	up	4302	MLLT6
hsa-miR-15b	up	4641	MYO1C
hsa-miR-15b	up	4077	NBR1
hsa-miR-15b	up	23225	NUP210
hsa-miR-15b	up	152559	PAQR3
hsa-miR-15b	up	5076	PAX2
hsa-miR-15b	up	5108	PCM1
hsa-miR-15b	up	5166	PDK4
hsa-miR-15b	up	10611	PDLIM5
hsa-miR-15b	up	54477	PLEKHA5
hsa-miR-15b	up	8611	PPAP2A
hsa-miR-15b	up	11108	PRDM4
hsa-miR-15b	up	5565	PRKAB2
hsa-miR-15b	up	5774	PTPN3
hsa-miR-15b	up	5814	PURB
hsa-miR-15b	up	9444	QKI
hsa-miR-15b	up	6444	SGCD
hsa-miR-15b	up	57619	SHROOM3
hsa-miR-15b	up	54861	SNRK
hsa-miR-15b	up	64089	SNX16
hsa-miR-15b	up	6272	SORT1
hsa-miR-15b	up	23013	SPEN
hsa-miR-15b	up	161742	SPRED1
hsa-miR-15b	up	51046	ST8SIA3
hsa-miR-15b	up	11198	SUPT16H
hsa-miR-15b	up	8867	SYNJ1
hsa-miR-15b	up	54843	SYTL2
hsa-miR-15b	up	8148	TAF15
hsa-miR-15b	up	29842	TFCP2L1
hsa-miR-15b	up	7092	TLL1
hsa-miR-15b	up	55529	TMEM55A
hsa-miR-15b	up	10098	TSPAN5
hsa-miR-15b	up	10867	TSPAN9
hsa-miR-15b	up	9097	USP14
hsa-miR-15b	up	29761	USP25
hsa-miR-15b	up	57478	USP31
hsa-miR-15b	up	8239	USP9X
hsa-miR-15b	up	463	ZFHX3
hsa-miR-15b	up	55279	ZNF654
hsa-miR-152	down	27	ABL2
hsa-miR-152	down	214	ALCAM
hsa-miR-152	down	27236	ARFIP1
hsa-miR-152	down	444	ASPH
hsa-miR-152	down	538	ATP7A
hsa-miR-152	down	60468	BACH2
hsa-miR-152	down	10018	BCL2L11
hsa-miR-152	down	831	CAST
hsa-miR-152	down	9575	CLOCK
hsa-miR-152	down	1268	CNR1
hsa-miR-152	down	1362	CPD
hsa-miR-152	down	80315	CPEB4
hsa-miR-152	down	256643	CXorf23
hsa-miR-152	down	55802	DCP1A
hsa-miR-152	down	192670	EIF2C4
hsa-miR-152	down	317649	EIF4E3
hsa-miR-152	down	2099	ESR1
hsa-miR-152	down	2115	ETV1
hsa-miR-152	down	2200	FBN1
hsa-miR-152	down	1647	GADD45A
hsa-miR-152	down	2596	GAP43
hsa-miR-152	down	392255	GDF6
hsa-miR-152	down	2799	GNS
hsa-miR-152	down	221395	GPR116
hsa-miR-152	down	57520	HECW2
hsa-miR-152	down	3224	HOXC8
hsa-miR-152	down	10320	IKZF1
hsa-miR-152	down	133746	JMY
hsa-miR-152	down	4216	MAP3K4
hsa-miR-152	down	4302	MLLT6
hsa-miR-152	down	92597	MOBKL1A
hsa-miR-152	down	4664	NAB1
hsa-miR-152	down	9241	NOG
hsa-miR-152	down	8829	NRP1
hsa-miR-152	down	5144	PDE4D
hsa-miR-152	down	8654	PDE5A
hsa-miR-152	down	5166	PDK4
hsa-miR-152	down	10891	PPARGC1A
hsa-miR-152	down	5621	PRNP
hsa-miR-152	down	5797	PTPRM
hsa-miR-152	down	9444	QKI
hsa-miR-152	down	83871	RAB34
hsa-miR-152	down	11021	RAB35
hsa-miR-152	down	9886	RHOBTB1
hsa-miR-152	down	54861	SNRK
hsa-miR-152	down	23213	SULF1
hsa-miR-152	down	8867	SYNJ1
hsa-miR-152	down	7010	TEK
hsa-miR-152	down	7148	TNXB
hsa-miR-152	down	7323	UBE2D3
hsa-miR-152	down	55284	UBE2W
hsa-miR-152	down	79805	VASH2
hsa-miR-152	down	79692	ZNF322A
hsa-miR-148b	up	27	ABL2
hsa-miR-148b	up	214	ALCAM
hsa-miR-148b	up	27236	ARFIP1
hsa-miR-148b	up	444	ASPH
hsa-miR-148b	up	538	ATP7A
hsa-miR-148b	up	60468	BACH2
hsa-miR-148b	up	10018	BCL2L11
hsa-miR-148b	up	831	CAST
hsa-miR-148b	up	9575	CLOCK
hsa-miR-148b	up	1268	CNR1
hsa-miR-148b	up	1362	CPD
hsa-miR-148b	up	80315	CPEB4
hsa-miR-148b	up	256643	CXorf23
hsa-miR-148b	up	55802	DCP1A
hsa-miR-148b	up	192670	EIF2C4
hsa-miR-148b	up	317649	EIF4E3
hsa-miR-148b	up	2099	ESR1
hsa-miR-148b	up	2115	ETV1
hsa-miR-148b	up	2200	FBN1
hsa-miR-148b	up	1647	GADD45A
hsa-miR-148b	up	2596	GAP43
hsa-miR-148b	up	392255	GDF6
hsa-miR-148b	up	2799	GNS
hsa-miR-148b	up	221395	GPR116
hsa-miR-148b	up	57520	HECW2
hsa-miR-148b	up	3224	HOXC8
hsa-miR-148b	up	10320	IKZF1
hsa-miR-148b	up	133746	JMY
hsa-miR-148b	up	4216	MAP3K4
hsa-miR-148b	up	4302	MLLT6
hsa-miR-148b	up	92597	MOBKL1A
hsa-miR-148b	up	4664	NAB1
hsa-miR-148b	up	9241	NOG
hsa-miR-148b	up	8829	NRP1
hsa-miR-148b	up	5144	PDE4D
hsa-miR-148b	up	8654	PDE5A
hsa-miR-148b	up	5166	PDK4
hsa-miR-148b	up	10891	PPARGC1A
hsa-miR-148b	up	5621	PRNP
hsa-miR-148b	up	5797	PTPRM
hsa-miR-148b	up	9444	QKI
hsa-miR-148b	up	83871	RAB34
hsa-miR-148b	up	11021	RAB35
hsa-miR-148b	up	9886	RHOBTB1
hsa-miR-148b	up	54861	SNRK
hsa-miR-148b	up	23213	SULF1
hsa-miR-148b	up	8867	SYNJ1
hsa-miR-148b	up	7010	TEK
hsa-miR-148b	up	7148	TNXB
hsa-miR-148b	up	7323	UBE2D3
hsa-miR-148b	up	55284	UBE2W
hsa-miR-148b	up	79805	VASH2
hsa-miR-148b	up	79692	ZNF322A
hsa-miR-148a	up	27	ABL2
hsa-miR-148a	up	214	ALCAM
hsa-miR-148a	up	27236	ARFIP1
hsa-miR-148a	up	444	ASPH
hsa-miR-148a	up	538	ATP7A
hsa-miR-148a	up	60468	BACH2
hsa-miR-148a	up	10018	BCL2L11
hsa-miR-148a	up	831	CAST
hsa-miR-148a	up	9575	CLOCK
hsa-miR-148a	up	1268	CNR1
hsa-miR-148a	up	1362	CPD
hsa-miR-148a	up	80315	CPEB4
hsa-miR-148a	up	256643	CXorf23
hsa-miR-148a	up	55802	DCP1A
hsa-miR-148a	up	192670	EIF2C4
hsa-miR-148a	up	317649	EIF4E3
hsa-miR-148a	up	2099	ESR1
hsa-miR-148a	up	2115	ETV1
hsa-miR-148a	up	2200	FBN1
hsa-miR-148a	up	1647	GADD45A
hsa-miR-148a	up	2596	GAP43
hsa-miR-148a	up	392255	GDF6
hsa-miR-148a	up	2799	GNS
hsa-miR-148a	up	221395	GPR116
hsa-miR-148a	up	57520	HECW2
hsa-miR-148a	up	3224	HOXC8
hsa-miR-148a	up	10320	IKZF1
hsa-miR-148a	up	133746	JMY
hsa-miR-148a	up	4216	MAP3K4
hsa-miR-148a	up	4302	MLLT6
hsa-miR-148a	up	92597	MOBKL1A
hsa-miR-148a	up	4664	NAB1
hsa-miR-148a	up	9241	NOG
hsa-miR-148a	up	8829	NRP1
hsa-miR-148a	up	5144	PDE4D
hsa-miR-148a	up	8654	PDE5A
hsa-miR-148a	up	5166	PDK4
hsa-miR-148a	up	10891	PPARGC1A
hsa-miR-148a	up	5621	PRNP
hsa-miR-148a	up	5797	PTPRM
hsa-miR-148a	up	9444	QKI
hsa-miR-148a	up	83871	RAB34
hsa-miR-148a	up	11021	RAB35
hsa-miR-148a	up	9886	RHOBTB1
hsa-miR-148a	up	54861	SNRK
hsa-miR-148a	up	23213	SULF1
hsa-miR-148a	up	8867	SYNJ1
hsa-miR-148a	up	7010	TEK
hsa-miR-148a	up	7148	TNXB
hsa-miR-148a	up	7323	UBE2D3
hsa-miR-148a	up	55284	UBE2W
hsa-miR-148a	up	79805	VASH2
hsa-miR-148a	up	79692	ZNF322A
hsa-miR-145	up	6059	ABCE1
hsa-miR-145	up	2182	ACSL4
hsa-miR-145	up	71	ACTG1
hsa-miR-145	up	92	ACVR2A
hsa-miR-145	up	2334	AFF2
hsa-miR-145	up	56894	AGPAT3
hsa-miR-145	up	79800	ALS2CR8
hsa-miR-145	up	23092	ARHGAP26
hsa-miR-145	up	79822	ARHGAP28
hsa-miR-145	up	10092	ARPC5
hsa-miR-145	up	60468	BACH2
hsa-miR-145	up	54841	BIVM
hsa-miR-145	up	282991	BLOC1S2
hsa-miR-145	up	10395	DLC1
hsa-miR-145	up	1750	DLX6
hsa-miR-145	up	23348	DOCK9
hsa-miR-145	up	2099	ESR1
hsa-miR-145	up	2287	FKBP3
hsa-miR-145	up	64778	FNDC3B
hsa-miR-145	up	114823	LENG8
hsa-miR-145	up	83988	NCALD
hsa-miR-145	up	5090	PBX3
hsa-miR-145	up	27445	PCLO
hsa-miR-145	up	27115	PDE7B
hsa-miR-145	up	5530	PPP3CA
hsa-miR-145	up	5774	PTPN3
hsa-miR-145	up	9444	QKI
hsa-miR-145	up	5878	RAB5C
hsa-miR-145	up	6000	RGS7
hsa-miR-145	up	284654	RSPO1
hsa-miR-145	up	4089	SMAD4
hsa-miR-145	up	23213	SULF1
hsa-miR-145	up	7092	TLL1
hsa-miR-145	up	29766	TMOD3
hsa-miR-145	up	55284	UBE2W
hsa-miR-145	up	57478	USP31
hsa-miR-145	up	57695	USP37
hsa-miR-145	up	9218	VAPA
hsa-miR-145	up	29801	ZDHHC8
hsa-miR-143	up	10257	ABCC4
hsa-miR-143	up	27	ABL2
hsa-miR-143	up	9472	AKAP6
hsa-miR-143	up	23092	ARHGAP26
hsa-miR-143	up	55102	ATG2B
hsa-miR-143	up	84935	C13orf33
hsa-miR-143	up	867	CBL
hsa-miR-143	up	1277	COL1A1
hsa-miR-143	up	1290	COL5A2
hsa-miR-143	up	1362	CPD
hsa-miR-143	up	58487	CREBZF
hsa-miR-143	up	64778	FNDC3B
hsa-miR-143	up	26058	GIGYF2
hsa-miR-143	up	2799	GNS
hsa-miR-143	up	9445	ITM2B
hsa-miR-143	up	145282	MIPOL1
hsa-miR-143	up	9148	NEURL
hsa-miR-143	up	4772	NFATC1
hsa-miR-143	up	4857	NOVA1
hsa-miR-143	up	5156	PDGFRA
hsa-miR-143	up	5230	PGK1
hsa-miR-143	up	10569	SLU7
hsa-miR-143	up	80312	TET1
hsa-miR-143	up	11011	TLK2
hsa-miR-136	down	867	CBL
hsa-miR-136	down	1362	CPD
hsa-miR-136	down	80315	CPEB4
hsa-miR-136	down	58487	CREBZF
hsa-miR-136	down	55802	DCP1A
hsa-miR-136	down	85462	FHDC1
hsa-miR-136	down	392255	GDF6
hsa-miR-136	down	6782	HSPA13
hsa-miR-136	down	84206	MEX3B
hsa-miR-136	down	92597	MOBKL1A
hsa-miR-136	down	4857	NOVA1
hsa-miR-136	down	10891	PPARGC1A
hsa-miR-136	down	5814	PURB
hsa-miR-136	down	23049	SMG1
hsa-miR-136	down	6617	SNAPC1
hsa-miR-136	down	23673	STX12
hsa-miR-136	down	57695	USP37
hsa-miR-136	down	23174	ZCCHC14
hsa-miR-130b	down	6059	ABCE1
hsa-miR-130b	down	171586	ABHD3
hsa-miR-130b	down	2182	ACSL4
hsa-miR-130b	down	56894	AGPAT3
hsa-miR-130b	down	27236	ARFIP1
hsa-miR-130b	down	170302	ARX
hsa-miR-130b	down	55102	ATG2B
hsa-miR-130b	down	79572	ATP13A3
hsa-miR-130b	down	60468	BACH2
hsa-miR-130b	down	586	BCAT1
hsa-miR-130b	down	10018	BCL2L11
hsa-miR-130b	down	64921	CASD1
hsa-miR-130b	down	831	CAST
hsa-miR-130b	down	53344	CHIC1
hsa-miR-130b	down	11113	CIT
hsa-miR-130b	down	9575	CLOCK
hsa-miR-130b	down	1268	CNR1
hsa-miR-130b	down	80315	CPEB4
hsa-miR-130b	down	10395	DLC1
hsa-miR-130b	down	9231	DLG5
hsa-miR-130b	down	1906	EDN1
hsa-miR-130b	down	192670	EIF2C4
hsa-miR-130b	down	317649	EIF4E3
hsa-miR-130b	down	2099	ESR1
hsa-miR-130b	down	10640	EXOC5
hsa-miR-130b	down	374986	FAM73A
hsa-miR-130b	down	2596	GAP43
hsa-miR-130b	down	221395	GPR116
hsa-miR-130b	down	57520	HECW2
hsa-miR-130b	down	3224	HOXC8
hsa-miR-130b	down	3312	HSPA8
hsa-miR-130b	down	10788	IQGAP2
hsa-miR-130b	down	3676	ITGA4
hsa-miR-130b	down	3707	ITPKB
hsa-miR-130b	down	3915	LAMC1
hsa-miR-130b	down	120892	LRRK2
hsa-miR-130b	down	9053	MAP7
hsa-miR-130b	down	27430	MAT2B
hsa-miR-130b	down	4302	MLLT6
hsa-miR-130b	down	8829	NRP1
hsa-miR-130b	down	79646	PANK3
hsa-miR-130b	down	27115	PDE7B
hsa-miR-130b	down	5156	PDGFRA
hsa-miR-130b	down	10891	PPARGC1A
hsa-miR-130b	down	5621	PRNP
hsa-miR-130b	down	5775	PTPN4
hsa-miR-130b	down	5797	PTPRM
hsa-miR-130b	down	9444	QKI
hsa-miR-130b	down	83871	RAB34
hsa-miR-130b	down	5868	RAB5A
hsa-miR-130b	down	6196	RPS6KA2
hsa-miR-130b	down	57468	SLC12A5
hsa-miR-130b	down	8604	SLC25A12
hsa-miR-130b	down	4089	SMAD4
hsa-miR-130b	down	79753	SNIP1
hsa-miR-130b	down	9655	SOCS5
hsa-miR-130b	down	23013	SPEN
hsa-miR-130b	down	23673	STX12
hsa-miR-130b	down	23213	SULF1
hsa-miR-130b	down	51111	SUV420H1
hsa-miR-130b	down	55529	TMEM55A
hsa-miR-130b	down	8848	TSC22D1
hsa-miR-130b	down	10099	TSPAN3
hsa-miR-130b	down	7322	UBE2D2
hsa-miR-130b	down	55284	UBE2W
hsa-miR-130b	down	389136	VGLL3
hsa-miR-130b	down	23174	ZCCHC14
hsa-miR-130b	down	7763	ZFAND5
hsa-miR-130a	up	6059	ABCE1
hsa-miR-130a	up	171586	ABHD3
hsa-miR-130a	up	2182	ACSL4
hsa-miR-130a	up	56894	AGPAT3
hsa-miR-130a	up	27236	ARFIP1
hsa-miR-130a	up	170302	ARX
hsa-miR-130a	up	55102	ATG2B
hsa-miR-130a	up	79572	ATP13A3
hsa-miR-130a	up	60468	BACH2
hsa-miR-130a	up	586	BCAT1
hsa-miR-130a	up	10018	BCL2L11
hsa-miR-130a	up	64921	CASD1
hsa-miR-130a	up	831	CAST
hsa-miR-130a	up	53344	CHIC1
hsa-miR-130a	up	11113	CIT
hsa-miR-130a	up	9575	CLOCK
hsa-miR-130a	up	1268	CNR1
hsa-miR-130a	up	80315	CPEB4
hsa-miR-130a	up	10395	DLC1
hsa-miR-130a	up	9231	DLG5
hsa-miR-130a	up	1906	EDN1
hsa-miR-130a	up	192670	EIF2C4
hsa-miR-130a	up	317649	EIF4E3
hsa-miR-130a	up	2099	ESR1
hsa-miR-130a	up	10640	EXOC5
hsa-miR-130a	up	374986	FAM73A
hsa-miR-130a	up	2596	GAP43
hsa-miR-130a	up	221395	GPR116
hsa-miR-130a	up	57520	HECW2
hsa-miR-130a	up	3224	HOXC8
hsa-miR-130a	up	3312	HSPA8
hsa-miR-130a	up	10788	IQGAP2
hsa-miR-130a	up	3676	ITGA4
hsa-miR-130a	up	3707	ITPKB
hsa-miR-130a	up	3915	LAMC1
hsa-miR-130a	up	120892	LRRK2
hsa-miR-130a	up	9053	MAP7
hsa-miR-130a	up	27430	MAT2B
hsa-miR-130a	up	4302	MLLT6
hsa-miR-130a	up	8829	NRP1
hsa-miR-130a	up	79646	PANK3
hsa-miR-130a	up	27115	PDE7B
hsa-miR-130a	up	5156	PDGFRA
hsa-miR-130a	up	10891	PPARGC1A
hsa-miR-130a	up	5621	PRNP
hsa-miR-130a	up	5775	PTPN4
hsa-miR-130a	up	5797	PTPRM
hsa-miR-130a	up	9444	QKI
hsa-miR-130a	up	83871	RAB34
hsa-miR-130a	up	5868	RAB5A
hsa-miR-130a	up	6196	RPS6KA2
hsa-miR-130a	up	57468	SLC12A5
hsa-miR-130a	up	8604	SLC25A12
hsa-miR-130a	up	4089	SMAD4
hsa-miR-130a	up	79753	SNIP1
hsa-miR-130a	up	9655	SOCS5
hsa-miR-130a	up	23013	SPEN
hsa-miR-130a	up	23673	STX12
hsa-miR-130a	up	23213	SULF1
hsa-miR-130a	up	51111	SUV420H1
hsa-miR-130a	up	55529	TMEM55A
hsa-miR-130a	up	8848	TSC22D1
hsa-miR-130a	up	10099	TSPAN3
hsa-miR-130a	up	7322	UBE2D2
hsa-miR-130a	up	55284	UBE2W
hsa-miR-130a	up	389136	VGLL3
hsa-miR-130a	up	23174	ZCCHC14
hsa-miR-130a	up	7763	ZFAND5
hsa-miR-1308	up	25758	C11orf41
hsa-miR-1308	up	867	CBL
hsa-miR-1308	up	10891	PPARGC1A
hsa-miR-128	up	27	ABL2
hsa-miR-128	up	92	ACVR2A
hsa-miR-128	up	60312	AFAP1
hsa-miR-128	up	27125	AFF4
hsa-miR-128	up	56894	AGPAT3
hsa-miR-128	up	7832	BTG2
hsa-miR-128	up	25758	C11orf41
hsa-miR-128	up	127254	C1orf173
hsa-miR-128	up	81563	C1orf21
hsa-miR-128	up	56951	C5orf15
hsa-miR-128	up	55704	CCDC88A
hsa-miR-128	up	8555	CDC14B
hsa-miR-128	up	1268	CNR1
hsa-miR-128	up	1362	CPD
hsa-miR-128	up	80315	CPEB4
hsa-miR-128	up	55802	DCP1A
hsa-miR-128	up	147991	DPY19L3
hsa-miR-128	up	2152	F3
hsa-miR-128	up	392255	GDF6
hsa-miR-128	up	26058	GIGYF2
hsa-miR-128	up	10672	GNA13
hsa-miR-128	up	2799	GNS
hsa-miR-128	up	2892	GRIA3
hsa-miR-128	up	10320	IKZF1
hsa-miR-128	up	3670	ISL1
hsa-miR-128	up	11183	MAP4K5
hsa-miR-128	up	145282	MIPOL1
hsa-miR-128	up	4330	MN1
hsa-miR-128	up	92597	MOBKL1A
hsa-miR-128	up	92140	MTDH
hsa-miR-128	up	4857	NOVA1
hsa-miR-128	up	23225	NUP210
hsa-miR-128	up	5108	PCM1
hsa-miR-128	up	27115	PDE7B
hsa-miR-128	up	5156	PDGFRA
hsa-miR-128	up	5774	PTPN3
hsa-miR-128	up	10231	RCAN2
hsa-miR-128	up	85021	REPS1
hsa-miR-128	up	9628	RGS6
hsa-miR-128	up	50862	RNF141
hsa-miR-128	up	8732	RNGTT
hsa-miR-128	up	9252	RPS6KA5
hsa-miR-128	up	6444	SGCD
hsa-miR-128	up	6595	SMARCA2
hsa-miR-128	up	23049	SMG1
hsa-miR-128	up	6711	SPTBN1
hsa-miR-128	up	83931	STK40
hsa-miR-128	up	80312	TET1
hsa-miR-128	up	83591	THAP2
hsa-miR-128	up	11011	TLK2
hsa-miR-128	up	9168	TMSB10
hsa-miR-128	up	55284	UBE2W
hsa-miR-128	up	9525	VPS4B
hsa-miR-128	up	463	ZFHX3
hsa-miR-128	up	677	ZFP36L1
hsa-miR-128	up	11244	ZHX1
hsa-miR-128	up	9202	ZMYM4
hsa-miR-128	up	26009	ZZZ3
hsa-miR-125b	down	10257	ABCC4
hsa-miR-125b	down	171586	ABHD3
hsa-miR-125b	down	27	ABL2
hsa-miR-125b	down	79572	ATP13A3
hsa-miR-125b	down	586	BCAT1
hsa-miR-125b	down	8555	CDC14B
hsa-miR-125b	down	256643	CXorf23
hsa-miR-125b	down	55802	DCP1A
hsa-miR-125b	down	201627	FAM116A
hsa-miR-125b	down	51059	FAM135B
hsa-miR-125b	down	374986	FAM73A
hsa-miR-125b	down	64778	FNDC3B
hsa-miR-125b	down	2744	GLS
hsa-miR-125b	down	4758	NEU1
hsa-miR-125b	down	23225	NUP210
hsa-miR-125b	down	5515	PPP2CA
hsa-miR-125b	down	26469	PTPN18
hsa-miR-125b	down	6400	SEL1L
hsa-miR-125b	down	10507	SEMA4D
hsa-miR-125b	down	283537	SLC46A3
hsa-miR-125b	down	4089	SMAD4
hsa-miR-125b	down	23049	SMG1
hsa-miR-125b	down	122809	SOCS4
hsa-miR-125b	down	6272	SORT1
hsa-miR-125b	down	11011	TLK2
hsa-miR-125b	down	219623	TMEM26
hsa-miR-125b	down	55284	UBE2W
hsa-miR-125b	down	57695	USP37
hsa-miR-125b	down	9525	VPS4B
hsa-miR-125b	down	79679	VTCN1
hsa-miR-122	up	60468	BACH2
hsa-miR-122	up	867	CBL
hsa-miR-122	up	2099	ESR1
hsa-miR-122	up	2289	FKBP5
hsa-miR-122	up	3192	HNRNPU
hsa-miR-122	up	3915	LAMC1
hsa-miR-122	up	145282	MIPOL1
hsa-miR-122	up	5166	PDK4
hsa-miR-122	up	284723	SLC25A34
hsa-miR-10b	down	71	ACTG1
hsa-miR-10b	down	56894	AGPAT3
hsa-miR-10b	down	60468	BACH2
hsa-miR-10b	down	10018	BCL2L11
hsa-miR-10b	down	139818	DOCK11
hsa-miR-10b	down	22919	MAPRE1
hsa-miR-10b	down	5290	PIK3CA
hsa-miR-10b	down	5814	PURB
hsa-miR-10b	down	6910	TBX5
hsa-miR-10b	down	7171	TPM4
hsa-miR-10b	down	29761	USP25
hsa-miR-10b	down	7763	ZFAND5
hsa-miR-10a	up	71	ACTG1
hsa-miR-10a	up	56894	AGPAT3
hsa-miR-10a	up	60468	BACH2
hsa-miR-10a	up	10018	BCL2L11
hsa-miR-10a	up	139818	DOCK11
hsa-miR-10a	up	22919	MAPRE1
hsa-miR-10a	up	5290	PIK3CA
hsa-miR-10a	up	5814	PURB
hsa-miR-10a	up	6910	TBX5
hsa-miR-10a	up	7171	TPM4
hsa-miR-10a	up	29761	USP25
hsa-miR-10a	up	7763	ZFAND5
hsa-miR-103	up	27	ABL2
hsa-miR-103	up	71	ACTG1
hsa-miR-103	up	27125	AFF4
hsa-miR-103	up	394	ARHGAP5
hsa-miR-103	up	79572	ATP13A3
hsa-miR-103	up	8313	AXIN2
hsa-miR-103	up	60468	BACH2
hsa-miR-103	up	7832	BTG2
hsa-miR-103	up	53344	CHIC1
hsa-miR-103	up	9575	CLOCK
hsa-miR-103	up	256643	CXorf23
hsa-miR-103	up	55802	DCP1A
hsa-miR-103	up	9231	DLG5
hsa-miR-103	up	192670	EIF2C4
hsa-miR-103	up	2099	ESR1
hsa-miR-103	up	10640	EXOC5
hsa-miR-103	up	374986	FAM73A
hsa-miR-103	up	2252	FGF7
hsa-miR-103	up	2799	GNS
hsa-miR-103	up	55705	IPO9
hsa-miR-103	up	9929	JOSD1
hsa-miR-103	up	339855	KY
hsa-miR-103	up	23269	MGA
hsa-miR-103	up	4857	NOVA1
hsa-miR-103	up	5144	PDE4D
hsa-miR-103	up	84457	PHYHIPL
hsa-miR-103	up	5565	PRKAB2
hsa-miR-103	up	5814	PURB
hsa-miR-103	up	25897	RNF19A
hsa-miR-103	up	57606	SLAIN2
hsa-miR-103	up	54861	SNRK
hsa-miR-103	up	6711	SPTBN1
hsa-miR-103	up	6767	ST13
hsa-miR-103	up	51046	ST8SIA3
hsa-miR-103	up	29842	TFCP2L1
hsa-miR-103	up	10098	TSPAN5
hsa-miR-103	up	10867	TSPAN9
hsa-miR-103	up	55284	UBE2W
hsa-miR-103	up	55279	ZNF654
hsa-miR-101	up	121536	AEBP2
hsa-miR-101	up	60312	AFAP1
hsa-miR-101	up	27125	AFF4
hsa-miR-101	up	351	APP
hsa-miR-101	up	23092	ARHGAP26
hsa-miR-101	up	54454	ATAD2B
hsa-miR-101	up	8313	AXIN2
hsa-miR-101	up	60468	BACH2
hsa-miR-101	up	10018	BCL2L11
hsa-miR-101	up	1050	CEBPA
hsa-miR-101	up	1303	COL12A1
hsa-miR-101	up	6387	CXCL12
hsa-miR-101	up	10395	DLC1
hsa-miR-101	up	9231	DLG5
hsa-miR-101	up	1843	DUSP1
hsa-miR-101	up	2115	ETV1
hsa-miR-101	up	10640	EXOC5
hsa-miR-101	up	374986	FAM73A
hsa-miR-101	up	2200	FBN1
hsa-miR-101	up	2201	FBN2
hsa-miR-101	up	51573	GDE1
hsa-miR-101	up	3192	HNRNPU
hsa-miR-101	up	6782	HSPA13
hsa-miR-101	up	3482	IGF2R
hsa-miR-101	up	9223	MAGI1
hsa-miR-101	up	4216	MAP3K4
hsa-miR-101	up	84206	MEX3B
hsa-miR-101	up	9241	NOG
hsa-miR-101	up	4857	NOVA1
hsa-miR-101	up	79646	PANK3
hsa-miR-101	up	5090	PBX3
hsa-miR-101	up	5099	PCDH7
hsa-miR-101	up	5144	PDE4D
hsa-miR-101	up	23369	PUM2
hsa-miR-101	up	5814	PURB
hsa-miR-101	up	9444	QKI
hsa-miR-101	up	5868	RAB5A
hsa-miR-101	up	5912	RAP2B
hsa-miR-101	up	58517	RBM25
hsa-miR-101	up	6263	RYR3
hsa-miR-101	up	6400	SEL1L
hsa-miR-101	up	9655	SOCS5
hsa-miR-101	up	161742	SPRED1
hsa-miR-101	up	10735	STAG2
hsa-miR-101	up	11011	TLK2
hsa-miR-101	up	10098	TSPAN5
hsa-miR-101	up	7273	TTN
hsa-miR-101	up	7323	UBE2D3
hsa-miR-101	up	127933	UHMK1
hsa-miR-101	up	286046	XKR6
hsa-miR-101	up	463	ZFHX3
hsa-miR-101	up	55279	ZNF654
hsa-miR-1	up	27	ABL2
hsa-miR-1	up	444	ASPH
hsa-miR-1	up	60468	BACH2
hsa-miR-1	up	867	CBL
hsa-miR-1	up	80777	CYB5B
hsa-miR-1	up	1906	EDN1
hsa-miR-1	up	317649	EIF4E3
hsa-miR-1	up	23085	ERC1
hsa-miR-1	up	64778	FNDC3B
hsa-miR-1	up	392255	GDF6
hsa-miR-1	up	10020	GNE
hsa-miR-1	up	3150	HMGN1
hsa-miR-1	up	3192	HNRNPU
hsa-miR-1	up	55705	IPO9
hsa-miR-1	up	9929	JOSD1
hsa-miR-1	up	9227	LRAT
hsa-miR-1	up	8491	MAP4K3
hsa-miR-1	up	145282	MIPOL1
hsa-miR-1	up	4664	NAB1
hsa-miR-1	up	8013	NR4A3
hsa-miR-1	up	8829	NRP1
hsa-miR-1	up	8301	PICALM
hsa-miR-1	up	79660	PPP1R3B
hsa-miR-1	up	9444	QKI
hsa-miR-1	up	5868	RAB5A
hsa-miR-1	up	10231	RCAN2
hsa-miR-1	up	50862	RNF141
hsa-miR-1	up	8732	RNGTT
hsa-miR-1	up	285590	SH3PXD2B
hsa-miR-1	up	4089	SMAD4
hsa-miR-1	up	23049	SMG1
hsa-miR-1	up	161742	SPRED1
hsa-miR-1	up	8614	STC2
hsa-miR-1	up	23213	SULF1
hsa-miR-1	up	11011	TLK2
hsa-miR-1	up	81671	TMEM49
hsa-miR-1	up	10867	TSPAN9
hsa-miR-1	up	9218	VAPA
hsa-miR-1	up	677	ZFP36L1
hsa-miR-1	up	26009	ZZZ3
hsa-let-7f	up	27	ABL2
hsa-let-7f	up	92	ACVR2A
hsa-let-7f	up	2334	AFF2
hsa-let-7f	up	9472	AKAP6
hsa-let-7f	up	79822	ARHGAP28
hsa-let-7f	up	54454	ATAD2B
hsa-let-7f	up	586	BCAT1
hsa-let-7f	up	55909	BIN3
hsa-let-7f	up	7832	BTG2
hsa-let-7f	up	54823	C1orf26
hsa-let-7f	up	23272	C3orf63
hsa-let-7f	up	867	CBL
hsa-let-7f	up	8555	CDC14B
hsa-let-7f	up	53344	CHIC1
hsa-let-7f	up	1277	COL1A1
hsa-let-7f	up	1278	COL1A2
hsa-let-7f	up	1281	COL3A1
hsa-let-7f	up	1290	COL5A2
hsa-let-7f	up	1362	CPD
hsa-let-7f	up	80315	CPEB4
hsa-let-7f	up	1075	CTSC
hsa-let-7f	up	10395	DLC1
hsa-let-7f	up	1809	DPYSL3
hsa-let-7f	up	1843	DUSP1
hsa-let-7f	up	1906	EDN1
hsa-let-7f	up	112398	EGLN2
hsa-let-7f	up	192670	EIF2C4
hsa-let-7f	up	64778	FNDC3B
hsa-let-7f	up	23150	FRMD4B
hsa-let-7f	up	54834	GDAP2
hsa-let-7f	up	392255	GDF6
hsa-let-7f	up	2799	GNS
hsa-let-7f	up	2969	GTF2I
hsa-let-7f	up	55705	IPO9
hsa-let-7f	up	687	KLF9
hsa-let-7f	up	8491	MAP4K3
hsa-let-7f	up	23269	MGA
hsa-let-7f	up	4857	NOVA1
hsa-let-7f	up	27031	NPHP3
hsa-let-7f	up	5090	PBX3
hsa-let-7f	up	10891	PPARGC1A
hsa-let-7f	up	5565	PRKAB2
hsa-let-7f	up	5800	PTPRO
hsa-let-7f	up	5814	PURB
hsa-let-7f	up	9628	RGS6
hsa-let-7f	up	6444	SGCD
hsa-let-7f	up	154091	SLC2A12
hsa-let-7f	up	56916	SMARCAD1
hsa-let-7f	up	8243	SMC1A
hsa-let-7f	up	64089	SNX16
hsa-let-7f	up	122809	SOCS4
hsa-let-7f	up	83931	STK40
hsa-let-7f	up	23213	SULF1
hsa-let-7f	up	6910	TBX5
hsa-let-7f	up	219623	TMEM26
hsa-let-7f	up	23358	USP24
hsa-let-7f	up	79805	VASH2
hsa-let-7f	up	389136	VGLL3
hsa-let-7f	up	79692	ZNF322A
hsa-let-7f	up	6940	ZNF354A
hsa-let-7f	up	84924	ZNF566
hsa-let-7e	up	27	ABL2
hsa-let-7e	up	92	ACVR2A
hsa-let-7e	up	2334	AFF2
hsa-let-7e	up	9472	AKAP6
hsa-let-7e	up	79822	ARHGAP28
hsa-let-7e	up	54454	ATAD2B
hsa-let-7e	up	586	BCAT1
hsa-let-7e	up	55909	BIN3
hsa-let-7e	up	7832	BTG2
hsa-let-7e	up	54823	C1orf26
hsa-let-7e	up	23272	C3orf63
hsa-let-7e	up	867	CBL
hsa-let-7e	up	8555	CDC14B
hsa-let-7e	up	53344	CHIC1
hsa-let-7e	up	1277	COL1A1
hsa-let-7e	up	1278	COL1A2
hsa-let-7e	up	1281	COL3A1
hsa-let-7e	up	1290	COL5A2
hsa-let-7e	up	1362	CPD
hsa-let-7e	up	80315	CPEB4
hsa-let-7e	up	1075	CTSC
hsa-let-7e	up	10395	DLC1
hsa-let-7e	up	1809	DPYSL3
hsa-let-7e	up	1843	DUSP1
hsa-let-7e	up	1906	EDN1
hsa-let-7e	up	112398	EGLN2
hsa-let-7e	up	192670	EIF2C4
hsa-let-7e	up	64778	FNDC3B
hsa-let-7e	up	23150	FRMD4B
hsa-let-7e	up	54834	GDAP2
hsa-let-7e	up	392255	GDF6
hsa-let-7e	up	2799	GNS
hsa-let-7e	up	2969	GTF2I
hsa-let-7e	up	55705	IPO9
hsa-let-7e	up	687	KLF9
hsa-let-7e	up	8491	MAP4K3
hsa-let-7e	up	23269	MGA
hsa-let-7e	up	4857	NOVA1
hsa-let-7e	up	27031	NPHP3
hsa-let-7e	up	5090	PBX3
hsa-let-7e	up	10891	PPARGC1A
hsa-let-7e	up	5565	PRKAB2
hsa-let-7e	up	5800	PTPRO
hsa-let-7e	up	5814	PURB
hsa-let-7e	up	9628	RGS6
hsa-let-7e	up	6444	SGCD
hsa-let-7e	up	154091	SLC2A12
hsa-let-7e	up	56916	SMARCAD1
hsa-let-7e	up	8243	SMC1A
hsa-let-7e	up	64089	SNX16
hsa-let-7e	up	122809	SOCS4
hsa-let-7e	up	83931	STK40
hsa-let-7e	up	23213	SULF1
hsa-let-7e	up	6910	TBX5
hsa-let-7e	up	219623	TMEM26
hsa-let-7e	up	23358	USP24
hsa-let-7e	up	79805	VASH2
hsa-let-7e	up	389136	VGLL3
hsa-let-7e	up	79692	ZNF322A
hsa-let-7e	up	6940	ZNF354A
hsa-let-7e	up	84924	ZNF566
hsa-let-7c	down	27	ABL2
hsa-let-7c	down	92	ACVR2A
hsa-let-7c	down	2334	AFF2
hsa-let-7c	down	9472	AKAP6
hsa-let-7c	down	79822	ARHGAP28
hsa-let-7c	down	54454	ATAD2B
hsa-let-7c	down	586	BCAT1
hsa-let-7c	down	55909	BIN3
hsa-let-7c	down	7832	BTG2
hsa-let-7c	down	54823	C1orf26
hsa-let-7c	down	23272	C3orf63
hsa-let-7c	down	867	CBL
hsa-let-7c	down	8555	CDC14B
hsa-let-7c	down	53344	CHIC1
hsa-let-7c	down	1277	COL1A1
hsa-let-7c	down	1278	COL1A2
hsa-let-7c	down	1281	COL3A1
hsa-let-7c	down	1290	COL5A2
hsa-let-7c	down	1362	CPD
hsa-let-7c	down	80315	CPEB4
hsa-let-7c	down	1075	CTSC
hsa-let-7c	down	10395	DLC1
hsa-let-7c	down	1809	DPYSL3
hsa-let-7c	down	1843	DUSP1
hsa-let-7c	down	1906	EDN1
hsa-let-7c	down	112398	EGLN2
hsa-let-7c	down	192670	EIF2C4
hsa-let-7c	down	64778	FNDC3B
hsa-let-7c	down	23150	FRMD4B
hsa-let-7c	down	54834	GDAP2
hsa-let-7c	down	392255	GDF6
hsa-let-7c	down	2799	GNS
hsa-let-7c	down	2969	GTF2I
hsa-let-7c	down	55705	IPO9
hsa-let-7c	down	687	KLF9
hsa-let-7c	down	8491	MAP4K3
hsa-let-7c	down	23269	MGA
hsa-let-7c	down	4857	NOVA1
hsa-let-7c	down	27031	NPHP3
hsa-let-7c	down	5090	PBX3
hsa-let-7c	down	10891	PPARGC1A
hsa-let-7c	down	5565	PRKAB2
hsa-let-7c	down	5800	PTPRO
hsa-let-7c	down	5814	PURB
hsa-let-7c	down	9628	RGS6
hsa-let-7c	down	6444	SGCD
hsa-let-7c	down	154091	SLC2A12
hsa-let-7c	down	56916	SMARCAD1
hsa-let-7c	down	8243	SMC1A
hsa-let-7c	down	64089	SNX16
hsa-let-7c	down	122809	SOCS4
hsa-let-7c	down	83931	STK40
hsa-let-7c	down	23213	SULF1
hsa-let-7c	down	6910	TBX5
hsa-let-7c	down	219623	TMEM26
hsa-let-7c	down	23358	USP24
hsa-let-7c	down	79805	VASH2
hsa-let-7c	down	389136	VGLL3
hsa-let-7c	down	79692	ZNF322A
hsa-let-7c	down	6940	ZNF354A
hsa-let-7c	down	84924	ZNF566
hsa-let-7a	up	27	ABL2
hsa-let-7a	up	92	ACVR2A
hsa-let-7a	up	2334	AFF2
hsa-let-7a	up	9472	AKAP6
hsa-let-7a	up	79822	ARHGAP28
hsa-let-7a	up	54454	ATAD2B
hsa-let-7a	up	586	BCAT1
hsa-let-7a	up	55909	BIN3
hsa-let-7a	up	7832	BTG2
hsa-let-7a	up	54823	C1orf26
hsa-let-7a	up	23272	C3orf63
hsa-let-7a	up	867	CBL
hsa-let-7a	up	8555	CDC14B
hsa-let-7a	up	53344	CHIC1
hsa-let-7a	up	1277	COL1A1
hsa-let-7a	up	1278	COL1A2
hsa-let-7a	up	1281	COL3A1
hsa-let-7a	up	1290	COL5A2
hsa-let-7a	up	1362	CPD
hsa-let-7a	up	80315	CPEB4
hsa-let-7a	up	1075	CTSC
hsa-let-7a	up	10395	DLC1
hsa-let-7a	up	1809	DPYSL3
hsa-let-7a	up	1843	DUSP1
[truncated: 37 more rows]
