# Supplementary material for: Analysis of Differential miRNA Expression in the Duodenum of Escherichia coli F18-Sensitive and -Resistant Weaned Piglets
Source: PLoS One. 2012 Aug 24;7(8):e43741. doi: 10.1371/journal.pone.0043741 (PMC3427155; doi:10.1371/journal.pone.0043741)
Supplement: Table S8 — Function analysis of target genes for upregulated miRNAs (139). (XLS) [file pone.0043741.s012.xls]

## Sheet: Sheet1
go_id	go_name	go_diffgene_count	go_gene_count	pvalue	FDR	enrichment
GO:0055085	transmembrane transport	12	19	5.90914e-20	1.01639e-17	64.7833
GO:0032496	response to lipopolysaccharide	7	12	1.20555e-11	1.03679e-09	59.8346
GO:0030199	collagen fibril organization	7	22	2.38664e-09	9.7028e-08	32.6371
GO:0009612	response to mechanical stimulus	5	7	3.5491e-09	1.22091e-07	73.2669
GO:0045941	positive regulation of transcription	12	130	1.27982e-08	3.66889e-07	9.46833
GO:0045449	regulation of transcription	23	592	5.49544e-08	1.35033e-06	3.98512
GO:0042060	wound healing	7	36	1.03866e-07	2.23317e-06	19.9449
GO:0001701	in utero embryonic development	8	57	1.6558e-07	3.16448e-06	14.3963
GO:0051592	response to calcium ion	6	27	4.11543e-07	7.00128e-06	22.7941
GO:0032355	response to estradiol stimulus	4	7	6.08543e-07	9.51557e-06	58.6135
GO:0000122	negative regulation of transcription from RNA polymerase II promoter	12	203	1.72468e-06	2.31509e-05	6.06346
GO:0045600	positive regulation of fat cell differentiation	3	3	1.83925e-06	2.43352e-05	102.574
GO:0040008	regulation of growth	4	10	3.56744e-06	4.22524e-05	41.0294
GO:0030335	positive regulation of cell migration	6	39	4.10945e-06	4.71225e-05	15.7806
GO:0030509	BMP signaling pathway	6	42	6.4464e-06	6.93e-05	14.6534
GO:0001822	kidney development	5	28	1.40312e-05	0.000131229	18.3167
GO:0007179	transforming growth factor beta receptor signaling pathway	6	48	1.43549e-05	0.000133516	12.8217
GO:0001569	patterning of blood vessels	4	14	1.64869e-05	0.000147969	29.3067
GO:0046777	protein amino acid autophosphorylation	7	76	1.94643e-05	0.000166536	9.44757
GO:0043588	skin development	4	15	2.2309e-05	0.000182725	27.353
GO:0050679	positive regulation of epithelial cell proliferation	5	32	2.78432e-05	0.000210709	16.0271
GO:0007568	aging	4	16	2.95165e-05	0.000218351	25.6434
GO:0007507	heart development	8	113	3.19136e-05	0.000228718	7.26185
GO:0006470	protein amino acid dephosphorylation	10	194	4.64663e-05	0.000309778	5.2873
GO:0007173	epidermal growth factor receptor signaling pathway	5	37	5.79048e-05	0.000365964	13.8613
GO:0018105	peptidyl-serine phosphorylation	4	19	6.14213e-05	0.000382081	21.5944
GO:0043434	response to peptide hormone stimulus	4	21	9.33898e-05	0.000508254	19.5378
GO:0009952	anterior/posterior pattern formation	5	41	9.64168e-05	0.000518583	12.509
GO:0034097	response to cytokine stimulus	3	8	9.93183e-05	0.00052826	38.4651
GO:0043526	neuroprotection	3	8	9.93183e-05	0.00052826	38.4651
GO:0001501	skeletal system development	9	174	0.000115462	0.000578406	5.30553
GO:0001666	response to hypoxia	7	102	0.000132392	0.000625088	7.03936
GO:0030036	actin cytoskeleton organization	9	178	0.000137591	0.000638367	5.18631
GO:0021987	cerebral cortex development	3	9	0.000147899	0.000663374	34.1912
GO:0048706	embryonic skeletal system development	3	9	0.000147899	0.000663374	34.1912
GO:0008285	negative regulation of cell proliferation	12	319	0.000161379	0.000693671	3.85857
GO:0006468	protein amino acid phosphorylation	20	769	0.000163845	0.000698942	2.66771
GO:0043589	skin morphogenesis	2	2	0.000189612	0.000749603	102.574
GO:0046887	positive regulation of hormone secretion	2	2	0.000189612	0.000749603	102.574
GO:0048143	astrocyte activation	2	2	0.000189612	0.000749603	102.574
GO:0050999	regulation of nitric-oxide synthase activity	2	2	0.000189612	0.000749603	102.574
GO:0051789	response to protein stimulus	2	2	0.000189612	0.000749603	102.574
GO:0007399	nervous system development	16	542	0.000201683	0.000770867	3.028
GO:0016358	dendrite development	3	10	0.000209755	0.000784316	30.7721
GO:0042476	odontogenesis	3	10	0.000209755	0.000784316	30.7721
GO:0008584	male gonad development	4	27	0.00026148	0.00091681	15.1961
GO:0031532	actin cytoskeleton reorganization	3	11	0.000286327	0.000974759	27.9746
GO:0048705	skeletal system morphogenesis	3	11	0.000286327	0.000974759	27.9746
GO:0007498	mesoderm development	4	28	0.000302721	0.00101118	14.6534
GO:0006417	regulation of translation	6	83	0.000331534	0.00107198	7.41496
GO:0007155	cell adhesion	20	813	0.00034283	0.00109477	2.52334
GO:0007389	pattern specification process	4	30	0.000398995	0.00120018	13.6765
GO:0000186	activation of MAPKK activity	3	13	0.000489153	0.00134598	23.6708
GO:0021983	pituitary gland development	3	13	0.000489153	0.00134598	23.6708
GO:0030326	embryonic limb morphogenesis	4	32	0.000515562	0.00138409	12.8217
GO:0001702	gastrulation with mouth forming second	2	3	0.000565158	0.00145088	68.3824
GO:0001958	endochondral ossification	2	3	0.000565158	0.00145088	68.3824
GO:0007028	cytoplasm organization	2	3	0.000565158	0.00145088	68.3824
GO:0014070	response to organic cyclic substance	2	3	0.000565158	0.00145088	68.3824
GO:0014826	vein smooth muscle contraction	2	3	0.000565158	0.00145088	68.3824
GO:0022008	neurogenesis	2	3	0.000565158	0.00145088	68.3824
GO:0032964	collagen biosynthetic process	2	3	0.000565158	0.00145088	68.3824
GO:0033993	response to lipid	2	3	0.000565158	0.00145088	68.3824
GO:0045732	positive regulation of protein catabolic process	2	3	0.000565158	0.00145088	68.3824
GO:0046622	positive regulation of organ growth	2	3	0.000565158	0.00145088	68.3824
GO:0008344	adult locomotory behavior	3	14	0.000618062	0.0015407	21.9801
GO:0045768	positive regulation of anti-apoptosis	3	14	0.000618062	0.0015407	21.9801
GO:0051384	response to glucocorticoid stimulus	4	34	0.00065476	0.00160887	12.0675
GO:0007584	response to nutrient	5	63	0.00075885	0.00180724	8.14076
GO:0007005	mitochondrion organization	3	15	0.000767	0.00182226	20.5147
GO:0001568	blood vessel development	4	37	0.000911231	0.00207658	11.089
GO:0048661	positive regulation of smooth muscle cell proliferation	3	16	0.000937188	0.00212016	19.2326
GO:0006366	transcription from RNA polymerase II promoter	10	281	0.000966166	0.00216807	3.65031
GO:0030900	forebrain development	4	38	0.00101065	0.00224013	10.7972
GO:0001892	embryonic placenta development	2	4	0.00112301	0.00241452	51.2868
GO:0008361	regulation of cell size	2	4	0.00112301	0.00241452	51.2868
GO:0050806	positive regulation of synaptic transmission	2	4	0.00112301	0.00241452	51.2868
GO:0060044	negative regulation of cardiac muscle cell proliferation	2	4	0.00112301	0.00241452	51.2868
GO:0045892	negative regulation of transcription, DNA-dependent	6	105	0.00118167	0.00250819	5.86135
GO:0001938	positive regulation of endothelial cell proliferation	3	18	0.00134599	0.00275827	17.0956
GO:0032526	response to retinoic acid	3	18	0.00134599	0.00275827	17.0956
GO:0030198	extracellular matrix organization	4	41	0.00135504	0.00277153	10.0072
GO:0006874	cellular calcium ion homeostasis	5	72	0.00140634	0.00284583	7.12317
GO:0016568	chromatin modification	9	253	0.00183533	0.00346602	3.64886
GO:0007202	activation of phospholipase C activity	3	20	0.00185344	0.00349038	15.386
GO:0009791	post-embryonic development	2	5	0.0018596	0.00349864	41.0294
GO:0048260	positive regulation of receptor-mediated endocytosis	2	5	0.0018596	0.00349864	41.0294
GO:0007626	locomotory behavior	4	45	0.00193349	0.00359645	9.11765
GO:0006950	response to stress	8	206	0.0020012	0.00368418	3.98344
GO:0000902	cell morphogenesis	3	21	0.00214678	0.00386681	14.6534
GO:0010033	response to organic substance	3	21	0.00214678	0.00386681	14.6534
GO:0051259	protein oligomerization	3	21	0.00214678	0.00386681	14.6534
GO:0043065	positive regulation of apoptosis	5	81	0.00239802	0.00416408	6.3317
GO:0007409	axonogenesis	4	48	0.00246776	0.00424285	8.5478
GO:0006351	transcription, DNA-dependent	3	22	0.00246786	0.00424297	13.9873
GO:0009968	negative regulation of signal transduction	4	49	0.00266666	0.00445918	8.37336
GO:0030147	natriuresis	2	6	0.00277141	0.00456841	34.1912
GO:0031398	positive regulation of protein ubiquitination	2	6	0.00277141	0.00456841	34.1912
GO:0032956	regulation of actin cytoskeleton organization	2	6	0.00277141	0.00456841	34.1912
GO:0042474	middle ear morphogenesis	2	6	0.00277141	0.00456841	34.1912
GO:0060079	regulation of excitatory postsynaptic membrane potential	2	6	0.00277141	0.00456841	34.1912
GO:0030855	epithelial cell differentiation	3	23	0.00281763	0.00461564	13.3792
GO:0045944	positive regulation of transcription from RNA polymerase II promoter	8	221	0.00312763	0.00499549	3.71307
GO:0006754	ATP biosynthetic process	3	24	0.00319701	0.00507792	12.8217
GO:0006878	cellular copper ion homeostasis	3	24	0.00319701	0.00507792	12.8217
GO:0001975	response to amphetamine	2	7	0.00385496	0.00581636	29.3067
GO:0007032	endosome organization	2	7	0.00385496	0.00581636	29.3067
GO:0007062	sister chromatid cohesion	2	7	0.00385496	0.00581636	29.3067
GO:0019216	regulation of lipid metabolic process	2	7	0.00385496	0.00581636	29.3067
GO:0040014	regulation of multicellular organism growth	2	7	0.00385496	0.00581636	29.3067
GO:0050873	brown fat cell differentiation	2	7	0.00385496	0.00581636	29.3067
GO:0001503	ossification	5	91	0.00402162	0.00599777	5.63591
GO:0009611	response to wounding	4	56	0.0043822	0.0063763	7.32669
GO:0030324	lung development	4	56	0.0043822	0.0063763	7.32669
GO:0016197	endosome transport	3	27	0.00452137	0.0065175	11.3971
GO:0044419	interspecies interaction between organisms	11	409	0.00494908	0.00693546	2.7587
GO:0006200	ATP catabolic process	2	8	0.00510684	0.00708381	25.6434
GO:0006275	regulation of DNA replication	2	8	0.00510684	0.00708381	25.6434
GO:0006892	post-Golgi vesicle-mediated transport	2	8	0.00510684	0.00708381	25.6434
GO:0048538	thymus development	2	8	0.00510684	0.00708381	25.6434
GO:0051091	positive regulation of transcription factor activity	2	8	0.00510684	0.00708381	25.6434
GO:0016579	protein deubiquitination	2	9	0.00652368	0.00840206	22.7941
GO:0048251	elastic fiber assembly	2	9	0.00652368	0.00840206	22.7941
GO:0050714	positive regulation of protein secretion	2	9	0.00652368	0.00840206	22.7941
GO:0001570	vasculogenesis	3	32	0.00739618	0.00912402	9.61628
GO:0030334	regulation of cell migration	3	33	0.00807758	0.00964684	9.32487
GO:0007612	learning	2	10	0.00810216	0.00966507	20.5147
GO:0030146	diuresis	2	10	0.00810216	0.00966507	20.5147
GO:0042310	vasoconstriction	2	10	0.00810216	0.00966507	20.5147
GO:0048246	macrophage chemotaxis	2	10	0.00810216	0.00966507	20.5147
GO:0015031	protein transport	15	704	0.00847122	0.00993395	2.18552
GO:0008217	regulation of blood pressure	4	69	0.0093434	0.0105345	5.9463
GO:0042127	regulation of cell proliferation	4	69	0.0093434	0.0105345	5.9463
GO:0007126	meiosis	4	70	0.00983476	0.0108529	5.86135
GO:0007492	endoderm development	2	11	0.00983901	0.0108556	18.6497
GO:0009314	response to radiation	2	11	0.00983901	0.0108556	18.6497
GO:0030217	T cell differentiation	2	11	0.00983901	0.0108556	18.6497
GO:0045930	negative regulation of mitotic cell cycle	2	11	0.00983901	0.0108556	18.6497
GO:0051353	positive regulation of oxidoreductase activity	2	11	0.00983901	0.0108556	18.6497
