# Supplementary material for: Analysis of Differential miRNA Expression in the Duodenum of Escherichia coli F18-Sensitive and -Resistant Weaned Piglets
Source: PLoS One. 2012 Aug 24;7(8):e43741. doi: 10.1371/journal.pone.0043741 (PMC3427155; doi:10.1371/journal.pone.0043741)
Supplement: Table S9 — Functional analysis of target genes for downregulated miRNAs (102). (XLS) [file pone.0043741.s013.xls]

## Sheet: Sheet1
go_id	go_name	go_diffgene_count	go_gene_count	pvalue	FDR	enrichment
GO:0055085	transmembrane transport	10	19	3.79253e-17	5.3401e-15	75.9662
GO:0030199	collagen fibril organization	6	22	1.42518e-08	8.46208e-07	39.3643
GO:0032496	response to lipopolysaccharide	5	12	2.34486e-08	1.0139e-06	60.1399
GO:0030509	BMP signaling pathway	7	42	3.11755e-08	1.09742e-06	24.056
GO:0045449	regulation of transcription	19	592	8.52854e-08	2.05108e-06	4.6324
GO:0009612	response to mechanical stimulus	4	7	1.55305e-07	2.73348e-06	82.4776
GO:0032355	response to estradiol stimulus	4	7	1.55305e-07	2.73348e-06	82.4776
GO:0001701	in utero embryonic development	7	57	2.79597e-07	4.37431e-06	17.7254
GO:0060021	palate development	3	3	6.58073e-07	8.52848e-06	144.336
GO:0045941	positive regulation of transcription	9	130	6.8551e-07	8.77488e-06	9.99247
GO:0040008	regulation of growth	4	10	9.1665e-07	1.07558e-05	57.7343
GO:0007179	transforming growth factor beta receptor signaling pathway	6	48	2.01523e-06	2.13956e-05	18.042
GO:0001822	kidney development	5	28	2.65717e-06	2.67246e-05	25.7742
GO:0001569	patterning of blood vessels	4	14	4.2748e-06	4.01277e-05	41.2388
GO:0030335	positive regulation of cell migration	5	39	1.46263e-05	0.000115405	18.5046
GO:0018105	peptidyl-serine phosphorylation	4	19	1.61064e-05	0.000124251	30.3865
GO:0009952	anterior/posterior pattern formation	5	41	1.88232e-05	0.000139501	17.6019
GO:0006470	protein amino acid dephosphorylation	9	194	1.88262e-05	0.000139518	6.69599
GO:0046777	protein amino acid autophosphorylation	6	76	3.05241e-05	0.000204144	11.3949
GO:0034097	response to cytokine stimulus	3	8	3.59151e-05	0.000229866	54.1259
GO:0043526	neuroprotection	3	8	3.59151e-05	0.000229866	54.1259
GO:0048706	embryonic skeletal system development	3	9	5.35961e-05	0.000311447	48.1119
GO:0006468	protein amino acid phosphorylation	17	769	6.24554e-05	0.000346925	3.19078
GO:0001501	skeletal system development	8	174	6.30757e-05	0.000349292	6.63612
GO:0007498	mesoderm development	4	28	8.10044e-05	0.000411928	20.6194
GO:0031100	organ regeneration	2	2	9.5662e-05	0.000456007	144.336
GO:0043589	skin morphogenesis	2	2	9.5662e-05	0.000456007	144.336
GO:0046887	positive regulation of hormone secretion	2	2	9.5662e-05	0.000456007	144.336
GO:0048705	skeletal system morphogenesis	3	11	0.000104201	0.000479231	39.3643
GO:0007389	pattern specification process	4	30	0.000107246	0.000487123	19.2448
GO:0007155	cell adhesion	17	813	0.000123852	0.000541419	3.01809
GO:0001666	response to hypoxia	6	102	0.000161784	0.000651351	8.49034
GO:0008285	negative regulation of cell proliferation	10	319	0.000173763	0.000682545	4.52463
GO:0042060	wound healing	4	36	0.000223107	0.000796485	16.0373
GO:0001568	blood vessel development	4	37	0.000248792	0.000847948	15.6039
GO:0043588	skin development	3	15	0.000281496	0.000907093	28.8671
GO:0007507	heart development	6	113	0.000284905	0.000912889	7.66384
GO:0001702	gastrulation with mouth forming second	2	3	0.00028567	0.00091418	96.2238
GO:0001958	endochondral ossification	2	3	0.00028567	0.00091418	96.2238
GO:0014826	vein smooth muscle contraction	2	3	0.00028567	0.00091418	96.2238
GO:0032964	collagen biosynthetic process	2	3	0.00028567	0.00091418	96.2238
GO:0045732	positive regulation of protein catabolic process	2	3	0.00028567	0.00091418	96.2238
GO:0007568	aging	3	16	0.000344683	0.00107254	27.0629
GO:0001938	positive regulation of endothelial cell proliferation	3	18	0.000497124	0.00144378	24.056
GO:0032526	response to retinoic acid	3	18	0.000497124	0.00144378	24.056
GO:0043065	positive regulation of apoptosis	5	81	0.00051357	0.0014809	8.90961
GO:0008361	regulation of cell size	2	4	0.000568721	0.00160158	72.1679
GO:0060044	negative regulation of cardiac muscle cell proliferation	2	4	0.000568721	0.00160158	72.1679
GO:0010033	response to organic substance	3	21	0.000797895	0.00214179	20.6194
GO:0007399	nervous system development	12	542	0.000898783	0.0023639	3.19562
GO:0009791	post-embryonic development	2	5	0.000943526	0.00245956	57.7343
GO:0048260	positive regulation of receptor-mediated endocytosis	2	5	0.000943526	0.00245956	57.7343
GO:0009611	response to wounding	4	56	0.00124797	0.00306793	10.3097
GO:0030147	natriuresis	2	6	0.00140881	0.00336217	48.1119
GO:0031398	positive regulation of protein ubiquitination	2	6	0.00140881	0.00336217	48.1119
GO:0032956	regulation of actin cytoskeleton organization	2	6	0.00140881	0.00336217	48.1119
GO:0042474	middle ear morphogenesis	2	6	0.00140881	0.00336217	48.1119
GO:0051592	response to calcium ion	3	27	0.00170169	0.0039046	16.0373
GO:0019216	regulation of lipid metabolic process	2	7	0.00196331	0.00435494	41.2388
GO:0006200	ATP catabolic process	2	8	0.00260577	0.00534326	36.0839
GO:0006275	regulation of DNA replication	2	8	0.00260577	0.00534326	36.0839
GO:0006892	post-Golgi vesicle-mediated transport	2	8	0.00260577	0.00534326	36.0839
GO:0048538	thymus development	2	8	0.00260577	0.00534326	36.0839
GO:0051091	positive regulation of transcription factor activity	2	8	0.00260577	0.00534326	36.0839
GO:0050679	positive regulation of epithelial cell proliferation	3	32	0.00281281	0.00563068	13.5315
GO:0030036	actin cytoskeleton organization	6	178	0.00315044	0.00607119	4.86525
GO:0016477	cell migration	4	72	0.00320585	0.00614036	8.01865
GO:0021987	cerebral cortex development	2	9	0.00333496	0.00629832	32.0746
GO:0048251	elastic fiber assembly	2	9	0.00333496	0.00629832	32.0746
GO:0006916	anti-apoptosis	7	251	0.00388493	0.00692443	4.0253
GO:0016358	dendrite development	2	10	0.00414966	0.00720138	28.8671
GO:0030146	diuresis	2	10	0.00414966	0.00720138	28.8671
GO:0042310	vasoconstriction	2	10	0.00414966	0.00720138	28.8671
GO:0042476	odontogenesis	2	10	0.00414966	0.00720138	28.8671
GO:0048246	macrophage chemotaxis	2	10	0.00414966	0.00720138	28.8671
GO:0007173	epidermal growth factor receptor signaling pathway	3	37	0.00429539	0.00734769	11.7029
GO:0030900	forebrain development	3	38	0.00463986	0.00767745	11.3949
GO:0044419	interspecies interaction between organisms	9	409	0.00474467	0.00777355	3.17609
GO:0007492	endoderm development	2	11	0.00504865	0.00804186	26.2429
GO:0009314	response to radiation	2	11	0.00504865	0.00804186	26.2429
GO:0030217	T cell differentiation	2	11	0.00504865	0.00804186	26.2429
GO:0031532	actin cytoskeleton reorganization	2	11	0.00504865	0.00804186	26.2429
GO:0051353	positive regulation of oxidoreductase activity	2	11	0.00504865	0.00804186	26.2429
GO:0031047	gene silencing by RNA	2	12	0.00603074	0.00881521	24.056
GO:0042542	response to hydrogen peroxide	2	12	0.00603074	0.00881521	24.056
GO:0048008	platelet-derived growth factor receptor signaling pathway	2	12	0.00603074	0.00881521	24.056
GO:0000122	negative regulation of transcription from RNA polymerase II promoter	6	203	0.00607394	0.00884631	4.26608
GO:0006281	DNA repair	8	347	0.0061682	0.0089134	3.32762
GO:0007266	Rho protein signal transduction	3	42	0.00618679	0.00892652	10.3097
GO:0000186	activation of MAPKK activity	2	13	0.00709473	0.0095211	22.2055
GO:0021983	pituitary gland development	2	13	0.00709473	0.0095211	22.2055
GO:0031069	hair follicle morphogenesis	2	13	0.00709473	0.0095211	22.2055
GO:0042311	vasodilation	2	13	0.00709473	0.0095211	22.2055
GO:0006366	transcription from RNA polymerase II promoter	7	281	0.00726202	0.0096217	3.59555
GO:0007626	locomotory behavior	3	45	0.00753148	0.00977847	9.62238
GO:0042384	cilium assembly	2	14	0.00823946	0.0101619	20.6194
GO:0045768	positive regulation of anti-apoptosis	2	14	0.00823946	0.0101619	20.6194
GO:0048255	mRNA stabilization	2	14	0.00823946	0.0101619	20.6194
GO:0019722	calcium-mediated signaling	3	48	0.00904118	0.0105522	9.02098
GO:0007005	mitochondrion organization	2	15	0.00946377	0.0107415	19.2448
GO:0051591	response to cAMP	2	15	0.00946377	0.0107415	19.2448
GO:0009968	negative regulation of signal transduction	3	49	0.00958205	0.0107927	8.83688
