# Supplementary material for: Analysis of Differential miRNA Expression in the Duodenum of Escherichia coli F18-Sensitive and -Resistant Weaned Piglets
Source: PLoS One. 2012 Aug 24;7(8):e43741. doi: 10.1371/journal.pone.0043741 (PMC3427155; doi:10.1371/journal.pone.0043741)
Supplement: Table S12 — Significant signaling pathways of gene targets of upregulated miRNAs. (XLS) [file pone.0043741.s016.xls]

## Sheet: Sheet1
path_id	path_name	path_diffgene_count	path_gene_count	pvalue	FDR	enrichment
4510	Focal adhesion	15	202	3.43046e-09	1.9227e-07	7.61685
4512	ECM-receptor interaction	10	84	2.01317e-08	5.64171e-07	12.2111
4350	TGF-beta signaling pathway	7	87	4.74645e-05	0.000700069	8.25305
5200	Pathways in cancer	13	331	5.27349e-05	0.000738922	4.02857
4810	Regulation of actin cytoskeleton	10	216	0.000115429	0.00103043	4.74878
4910	Insulin signaling pathway	8	138	0.00013401	0.00108013	5.9463
4020	Calcium signaling pathway	9	179	0.000143649	0.00110229	5.15733
4010	MAPK signaling pathway	11	271	0.000162797	0.00114055	4.1635
4530	Tight junction	7	134	0.000721503	0.00410349	5.35832
4120	Ubiquitin mediated proteolysis	7	137	0.000824711	0.00453288	5.24099
4144	Endocytosis	8	187	0.00106649	0.00543405	4.38818
4110	Cell cycle	6	118	0.00217713	0.009504	5.21561
4670	Leukocyte transendothelial migration	6	119	0.00227422	0.00980503	5.17178
4012	ErbB signaling pathway	5	87	0.00329795	0.0131261	5.89503
4514	Cell adhesion molecules (CAMs)	6	134	0.00416631	0.0155676	4.59285
4310	Wnt signaling pathway	6	152	0.00778057	0.0242147	4.04896
4660	T cell receptor signaling pathway	5	108	0.00843104	0.025473	4.74878
4630	Jak-STAT signaling pathway	6	155	0.00855654	0.0257074	3.97059
5218	Melanoma	4	71	0.0103432	0.0287803	5.77879
5220	Chronic myeloid leukemia	4	75	0.0125523	0.0320048	5.47059
4070	Phosphatidylinositol signaling system	4	76	0.0131497	0.0327862	5.39861
4520	Adherens junction	4	77	0.0137656	0.0335564	5.3285
4710	Circadian rhythm - mammal	2	13	0.013775	0.0335679	15.7806
4722	Neurotrophin signaling pathway	5	127	0.0165667	0.0373681	4.03833
4360	Axon guidance	5	129	0.017657	0.038703	3.97572
770	Pantothenate and CoA biosynthesis	2	15	0.0183064	0.039463	13.6765
561	Glycerolipid metabolism	3	46	0.0204775	0.0425082	6.68958
5215	Prostate cancer	4	89	0.0226847	0.0454084	4.61005
4080	Neuroactive ligand-receptor interaction	7	256	0.0265981	0.0508259	2.80475
5213	Endometrial cancer	3	52	0.0285654	0.0533678	5.91771
562	Inositol phosphate metabolism	3	54	0.031608	0.0571473	5.69853
230	Purine metabolism	5	153	0.034801	0.060954	3.35208
