# Supplementary material for: Analysis of Differential miRNA Expression in the Duodenum of Escherichia coli F18-Sensitive and -Resistant Weaned Piglets
Source: PLoS One. 2012 Aug 24;7(8):e43741. doi: 10.1371/journal.pone.0043741 (PMC3427155; doi:10.1371/journal.pone.0043741)
Supplement: Table S13 — Significant signaling pathways of gene targets of downregulated miRNAs. (XLS) [file pone.0043741.s017.xls]

## Sheet: Sheet1
path_id	path_name	path_diffgene_count	path_gene_count	pvalue	FDR	enrichment
4510	Focal adhesion	13	202	4.04046e-09	1.98968e-07	9.28893
4512	ECM-receptor interaction	7	84	4.0845e-06	0.000100568	12.028
4010	MAPK signaling pathway	9	271	0.00025374	0.00331504	4.79344
4810	Regulation of actin cytoskeleton	8	216	0.000286304	0.00352468	5.34577
4350	TGF-beta signaling pathway	5	87	0.000716079	0.00556853	8.29516
4120	Ubiquitin mediated proteolysis	6	137	0.000807221	0.00582248	6.32127
4910	Insulin signaling pathway	6	138	0.000839078	0.00590278	6.27547
5200	Pathways in cancer	9	331	0.00109968	0.00676906	3.92454
4630	Jak-STAT signaling pathway	6	155	0.0015469	0.00845976	5.58719
4142	Lysosome	5	115	0.00254235	0.0111382	6.27547
4670	Leukocyte transendothelial migration	5	119	0.00295851	0.0119663	6.06453
5220	Chronic myeloid leukemia	4	75	0.00372669	0.0132025	7.6979
4722	Neurotrophin signaling pathway	5	127	0.00393833	0.0134909	5.68251
4144	Endocytosis	6	187	0.00403991	0.0136227	4.63109
4360	Axon guidance	5	129	0.00421637	0.013842	5.59441
4012	ErbB signaling pathway	4	87	0.00639761	0.0196902	6.63612
770	Pantothenate and CoA biosynthesis	2	15	0.00946377	0.0271717	19.2448
562	Inositol phosphate metabolism	3	54	0.0125772	0.0338063	8.01865
4020	Calcium signaling pathway	5	179	0.0167978	0.0415559	4.03172
4110	Cell cycle	4	118	0.01868	0.0446276	4.89274
4920	Adipocytokine signaling pathway	3	67	0.0227459	0.0505937	6.46279
5218	Melanoma	3	71	0.0265964	0.0555314	6.09869
4730	Long-term depression	3	72	0.0276134	0.0567361	6.01399
4514	Cell adhesion molecules (CAMs)	4	134	0.0287035	0.0579855	4.30853
4070	Phosphatidylinositol signaling system	3	76	0.0319006	0.0614192	5.69746
4520	Adherens junction	3	77	0.0330274	0.0625538	5.62347
5210	Colorectal cancer	3	84	0.0415359	0.0739494	5.15485
5215	Prostate cancer	3	89	0.0482804	0.0820552	4.86525
